# Supplementary material for: Multi-omics profiling of cachexia-targeted tissues reveals a spatio-temporally coordinated response to cancer
Source: Nat Metab. 2026 Jan 15;8(1):237–59. doi: 10.1038/s42255-025-01434-3 (PMC12855018; doi:10.1038/s42255-025-01434-3)
Supplement: Supplementary file 3 — Supplementary Fig. 4. a,b, C2C12 myotubes were treated with 0 µM or 100 µM of L-methionine for 48 h before being exposed to 1 mM [1-13C] pyruvate for 0, 5, 10 and 60 min (n = 3 replicates per group). Incorporation of labelled carbons from [1-13C] pyruvate into metabolites of the TCA cycle: citrate (a) and malate (b). Unlabelled metabolites are referred to as M + 0 and isotopically labelled metabolites as M + X, where X represents the number of labelled carbon atoms. Data are presented as MS signal intensity (arbitrary units, AU). Data are the mean ± s.e.m. Statistical analysis: two-way ANOVA with Tuckey’s post-hoc tests. **P < 0.01, ***P < 0.001, ****P < 0.0001. [file 42255_2025_1434_MOESM3_ESM.xlsx]

## Sheet: S4a
C2C12 + L-methionine: citrate isotopologues (MS intensities, arbitrary units)
	M+0			M+1
0 min - 0µM	3677632	3541004	4134364	0	0	0
5 min - 0µM	1756168	1291894	2467715	93089	60903	111048
10 min - 0µM	2270406	2437045	2807085	277661	328016	373511
60 min - 0µM	3336022	3276138	4143616	870571	839879	1113288
0 min - 100µM	3524732	2834881	2069369	0	0	0
5 min - 100µM	3446879	2854554	2963788	302215	250454	283070
10 min - 100µM	5313677	3092397	4008713	669111	384616	517931
60 min - 100µM	15354207	6797662	7086336	2164421	1017568	1052554
Unpaired two-way ANOVA
Group effect (row): P<0,0001
Tukey's post-hoc test (main row effect, all comparisons):
0 - 0µM vs. 5 - 0µM		0.9118
0 - 0µM vs. 10 - 0µM		0.998
0 - 0µM vs. 60 - 0µM		0.9996
0 - 0µM vs. 0 - 100µM		0.9977
0 - 0µM vs. 5 - 100µM		>0,9999
0 - 0µM vs. 10 - 100µM		0.9988
0 - 0µM vs. 60 - 100µM		0.0006
5 - 0µM vs. 10 - 0µM		0.9985
5 - 0µM vs. 60 - 0µM		0.6609
5 - 0µM vs. 0 - 100µM		0.9988
5 - 0µM vs. 5 - 100µM		0.9762
5 - 0µM vs. 10 - 100µM		0.6034
5 - 0µM vs. 60 - 100µM		<0,0001
10 - 0µM vs. 60 - 0µM		0.9436
10 - 0µM vs. 0 - 100µM		>0,9999
10 - 0µM vs. 5 - 100µM		>0,9999
10 - 0µM vs. 10 - 100µM		0.9176
10 - 0µM vs. 60 - 100µM		<0,0001
60 - 0µM vs. 0 - 100µM		0.9398
60 - 0µM vs. 5 - 100µM		0.9932
60 - 0µM vs. 10 - 100µM		>0,9999
60 - 0µM vs. 60 - 100µM		0.0022
0 - 100µM vs. 5 - 100µM		>0,9999
0 - 100µM vs. 10 - 100µM		0.9129
0 - 100µM vs. 60 - 100µM		<0,0001
5 - 100µM vs. 10 - 100µM		0.9869
5 - 100µM vs. 60 - 100µM		0.0003
10 - 100µM vs. 60 - 100µM		0.0029

## Sheet: S4b
C2C12 + L-methionine: malate isotopologues (MS intensities, arbitrary units)
	M+0			M+1			M+2			M+3
0 min - 0µM	9421246	7479466	9618466	0	0	0	78558	65285	86816	0	0	0
5 min - 0µM	5799443	6272486	7541048	513914	516064	610104	28793	34286	39196	0	0	0
10 min - 0µM	6759811	6125737	7004743	953995	835592	1046065	17211	20331	20148	9744	7287	9479
60 min - 0µM	8763854	8384286	9680544	2056566	2011278	2313446	3976	0	0	17080	20197	23181
0 min - 100µM	5642578	4707740	4612564	0	0	0	1596	2228	1228	0	958	0
5 min - 100µM	8972112	8935090	8949214	891478	827010	996899	46089	40767	44247	9247	0	0
10 min - 100µM	10307885	8711824	10810577	1294998	1049561	1342898	43808	34917	41175	0	11298	14938
60 min - 100µM	16174687	13824204	13875063	2222156	1981228	1936929	46453	46229	51189	21725	20045	21715
Unpaired two-way ANOVA
Group effect (row): P<0,0001
Tukey's post-hoc test (main row effect, all comparisons):
0 - 0µM vs. 5 - 0µM		0.2206
0 - 0µM vs. 10 - 0µM		0.6125
0 - 0µM vs. 60 - 0µM		0.0692
0 - 0µM vs. 0 - 100µM		<0,0001
0 - 0µM vs. 5 - 100µM		0.8696
0 - 0µM vs. 10 - 100µM		0.0436
0 - 0µM vs. 60 - 100µM		<0,0001
5 - 0µM vs. 10 - 0µM		0.9975
5 - 0µM vs. 60 - 0µM		<0,0001
5 - 0µM vs. 0 - 100µM		0.0809
5 - 0µM vs. 5 - 100µM		0.0063
5 - 0µM vs. 10 - 100µM		<0,0001
5 - 0µM vs. 60 - 100µM		<0,0001
10 - 0µM vs. 60 - 0µM		0.0002
10 - 0µM vs. 0 - 100µM		0.0131
10 - 0µM vs. 5 - 100µM		0.0443
10 - 0µM vs. 10 - 100µM		0.0001
10 - 0µM vs. 60 - 100µM		<0,0001
60 - 0µM vs. 0 - 100µM		<0,0001
60 - 0µM vs. 5 - 100µM		0.7239
60 - 0µM vs. 10 - 100µM		>0,9999
60 - 0µM vs. 60 - 100µM		<0,0001
0 - 100µM vs. 5 - 100µM		<0,0001
0 - 100µM vs. 10 - 100µM		<0,0001
0 - 100µM vs. 60 - 100µM		<0,0001
5 - 100µM vs. 10 - 100µM		0.6089
5 - 100µM vs. 60 - 100µM		<0,0001
10 - 100µM vs. 60 - 100µM		<0,0001
