# Supplementary material for: Multi-omics profiling of cachexia-targeted tissues reveals a spatio-temporally coordinated response to cancer
Source: Nat Metab. 2026 Jan 15;8(1):237–59. doi: 10.1038/s42255-025-01434-3 (PMC12855018; doi:10.1038/s42255-025-01434-3)
Supplement: Supplementary file 4 — Morigny et al. Supplementary Table 1. [file 42255_2025_1434_MOESM4_ESM.xlsx]

## Sheet: 1a_Plasma_LogImputed
Row	CompoundID	CompoundName	MATCH_accession	name	super_class	class	sub_class	molecular_framework	Cax-P70	Cax-P75	Cax-P67	Cax-P66	Non-cax-P83	Non-Cax-P88	Non-Cax-P86	Non-Cax-P87	Ctrl-P68	Ctrl-P59	Ctrl-P65	Ctrl-P74	Pre-cax-P60	Pre-cax-P69	Pre-cax-P73	Pre-cax-P76
1	1	HILICn_HMDB0060015-ID2981-Phenol-s_C6H5O4S_CH1-	HMDB0060015	Phenol sulphate	Organic acids and derivatives	Organic sulfuric acids and derivatives	Arylsulfates	Aromatic homomonocyclic compounds	14.5306	14.2588	13.6158	14.7592	13.9212	14.068	14.6059	14.1253	14.8447	13.8172	13.8387	14.7681	13.801	13.7702	13.7659	13.6288
2	2	HILICn_HMDB0000653-ID2871-Choleste_C27H45O4S_CH1-	HMDB0000653	Cholesterol sulfate	Lipids and lipid-like molecules	Steroids and steroid derivatives	Cholestane steroids	Aliphatic homopolycyclic compounds	9.93731	9.62767	9.99661	9.92354	9.20764	8.86446	9.13895	8.933	8.80433	8.69634	8.81374	8.78951	9.17709	9.22444	9.39964	9.3404
3	3	HILICn_HMDB0240698-ID2796-Daidzein_C15H9O7S_CH1-	HMDB0240698	b"Daidzein 4'-sulfate"	Phenylpropanoids and polyketides	Isoflavonoids	Isoflav-2-enes	Aromatic heteropolycyclic compounds	7.11883	5.50126	7.07412	7.03262	5.43808	6.64898	5.43808	5.02388	5.14749	5.18178	5.14749	5.18178	5.02388	5.24175	5.43808	5.02388
7	7	HILICn_HMDB0000402-GTT003-2-Isopro_C7H9O4_CH1-	HMDB0000402	2-Isopropylmalic acid	Lipids and lipid-like molecules	Fatty Acyls	Fatty acids and conjugates	Aliphatic acyclic compounds	7.71512	7.62413	7.68294	7.3518	7.48829	7.54961	7.65207	7.6212	7.77149	7.69166	7.6516	7.77612	7.72533	7.40367	7.7878	7.53796
8	8	HILICn_HMDB0000682-ID3082-3-Indoxy_C8H6NO4S_CH1-	HMDB0000682	Indoxyl sulfate	Organic acids and derivatives	Organic sulfuric acids and derivatives	Arylsulfates	Aromatic heteropolycyclic compounds	14.468	13.0526	12.8104	15.0024	12.766	13.3522	13.5689	12.9509	13.6654	12.4199	12.8284	13.6081	12.6119	12.5771	12.6905	12.9039
9	9	HILICn_HMDB0303749-ID2723-Tuberoni_C12H17O4_CH1-	HMDB0303749	7-Epi-12-hydroxyjasmonic acid	Lipids and lipid-like molecules	Fatty Acyls	Lineolic acids and derivatives	Aliphatic homomonocyclic compounds	8.43164	8.65591	7.95262	7.56838	7.80098	8.03008	7.43956	7.48885	7.64588	7.64635	7.36708	7.61923	7.79688	7.61184	7.36265	8.03657
10	10	HILICn_HMDB0003426-ID2699-Pantethe_C11H21N2O4S_CH1-	HMDB0003426	Pantetheine	Organic acids and derivatives	Carboxylic acids and derivatives	Amino acids, peptides, and analogues	Aliphatic acyclic compounds	5.34233	5.46806	5.23111	5.77765	5.0814	5.6204	5.40268	5.76519	5.34711	5.4848	5.22575	5.2933	5.75257	5.03695	5.6204	5.52943
11	11	HILICn_HMDB0000011-GTT006-3-Hydrox_C4H7O3_CH1-	HMDB0000011	3-Hydroxybutyric acid	Organic acids and derivatives	Hydroxy acids and derivatives	Beta hydroxy acids and derivatives	Aliphatic acyclic compounds	13.5238	13.5374	13.4824	13.4513	13.6299	14.8621	12.8928	13.9572	13.1018	13.7508	14.0904	13.7872	13.289	13.5073	12.9509	13.9881
12	12	HILICn_HMDB0000701-ID3056-Hexanoyl_C8H14NO3_CH1-	HMDB0000701	Hexanoylglycine	Organic acids and derivatives	Carboxylic acids and derivatives	Amino acids, peptides, and analogues	Aliphatic acyclic compounds	11.5779	10.0823	10.1046	11.8149	10.4534	11.2018	9.9487	10.7329	10.1367	10.3903	10.4319	10.4558	10.1785	10.0621	10.0896	10.6842
13	13	HILICn_HMDB0059629-GTT071-Mevaloni_C6H11O4_CH1-	HMDB0059629						11.0691	11.6423	11.4882	10.9787	11.5522	12.3309	11.5939	11.5327	11.7868	11.5063	11.5992	11.9592	11.6415	11.0237	11.4021	11.5
14	14	HILICn_HMDB0000638-GTT066-Lauric-a_C12H23O2_CH1-	HMDB0000638	Dodecanoic acid	Lipids and lipid-like molecules	Fatty Acyls	Fatty acids and conjugates	Aliphatic acyclic compounds	6.32077	6.46614	6.74759	5.98645	6.86485	6.79234	6.09807	6.80239	7.21891	6.07535	6.81454	7.08339	6.93925	7.00579	6.81454	6.286
15	15	HILICn_HMDB0000661-ID2938-Glutaric_C5H7O4_CH1-	HMDB0000661	Glutaric acid	Organic acids and derivatives	Carboxylic acids and derivatives	Dicarboxylic acids and derivatives	Aliphatic acyclic compounds	11.8799	11.8149	11.6626	11.5703	11.8387	12.3454	11.9178	11.9352	12.0214	11.9657	11.8928	12.1829	11.7724	11.2671	11.5689	11.6054
16	16	HILICn_HMDB0000678-ID3011-N-Isoval_C7H12NO3_CH1-	HMDB0000678	Isovalerylglycine	Organic acids and derivatives	Carboxylic acids and derivatives	Amino acids, peptides, and analogues	Aliphatic acyclic compounds	12.8433	12.4967	11.9873	12.8817	12.0833	12.8113	12.1967	12.1442	12.4275	11.7515	11.8117	12.445	11.877	11.1974	11.6141	12.2034
17	17	HILICn_HMDB0000012-ID3092-2-Deoxyu_C9H11N2O5_CH1-	HMDB0000012	Deoxyuridine	Nucleosides, nucleotides, and analogues	Pyrimidine nucleosides	Pyrimidine 2'-deoxyribonucleosides	Aromatic heteromonocyclic compounds	9.87164	10.2729	9.50837	9.6839	9.30828	9.46335	9.2397	9.24465	9.06172	8.88641	9.05637	9.15186	9.46172	9.49912	9.40401	9.53828
18	18	HILICn_HMDB0000511-GTT025-Capric-a_C10H19O2_CH1-	HMDB0000511	Capric acid	Lipids and lipid-like molecules	Fatty Acyls	Fatty acids and conjugates	Aliphatic acyclic compounds	6.98379	7.13887	7.33368	7.09755	7.18387	7.1507	7.02909	6.93049	7.15149	6.85646	7.23129	7.27794	7.14835	7.38337	6.99577	7.0775
19	19	HILICn_HMDB0000959-ID2993-N-Tigloy_C7H10NO3_CH1-	HMDB0000959	Tiglylglycine	Organic acids and derivatives	Carboxylic acids and derivatives	Amino acids, peptides, and analogues	Aliphatic acyclic compounds	8.17301	7.61382	7.41156	7.53209	7.61135	8.75841	7.6019	7.98582	7.79152	7.41638	7.82004	8.19451	7.32317	7.2086	6.96885	7.98684
22	22	HILICn_HMDB0000254-GTT091-Succinic_C4H5O4_CH1-	HMDB0000254	Succinic acid	Organic acids and derivatives	Carboxylic acids and derivatives	Dicarboxylic acids and derivatives	Aliphatic acyclic compounds	12.4063	12.3404	12.6309	12.597	12.805	13.2411	13.0207	13.0243	13.0557	12.9153	13.0133	12.9977	12.7431	12.6818	12.7221	12.9118
23	23	HILICn_HMDB0001015-ID2957-N-Formyl_C6H10NO3S_CH1-	HMDB0001015	N-Formyl-L-methionine	Organic acids and derivatives	Carboxylic acids and derivatives	Amino acids, peptides, and analogues	Aliphatic acyclic compounds	9.498	10.1073	9.9169	9.69042	10.0215	10.5415	10.0463	10.5226	10.3987	10.4547	10.0788	10.3092	10.3128	9.59397	9.79205	10.2005
26	26	HILICn_HMDB0000296-GTT101-Uridine_C9H11N2O6_CH1-	HMDB0000296	Uridine	Nucleosides, nucleotides, and analogues	Pyrimidine nucleosides	NA	Aromatic heteromonocyclic compounds	10.5703	10.5646	9.9926	9.47409	9.76835	10.2948	9.90628	9.91041	10.0593	10.0954	9.87899	9.95911	9.93309	9.92147	10.0381	9.56794
29	29	HILICn_HMDB0005923-ID2664-N-Acetyl_C11H14N3O6_CH1-	HMDB0005923	N4-Acetylcytidine	Nucleosides, nucleotides, and analogues	Pyrimidine nucleosides	NA	Aromatic heteromonocyclic compounds	8.48735	8.33591	8.28778	8.75526	7.94414	7.73017	7.98854	7.98139	7.64348	7.43248	7.71244	7.76811	8.00136	7.70571	8.04012	7.94768
30	30	HILICn_HMDB0242132-ID2597-2--O-Met_C10H14N3O5_CH1-	HMDB0242132	b"2'-O-Methylcytidine"	Nucleosides, nucleotides, and analogues	Pyrimidine nucleosides	NA	Aromatic heteromonocyclic compounds	5.76832	5.71703	4.31749	6.44572	5.22036	4.85981	5.17615	5.17615	4.72739	4.75359	4.30407	4.75359	5.52943	4.66344	4.44265	4.47734
31	31	HILICn_HMDB0000271-GTT088-Sarcosin_C3H6NO2_CH1-	HMDB0000271	Sarcosine	Organic acids and derivatives	Carboxylic acids and derivatives	Amino acids, peptides, and analogues	Aliphatic acyclic compounds	13.305	12.9385	11.6918	13.215	10.461	10.8145	9.95242	10.3391	10.0696	10.2971	9.71571	10.128	10.8778	10.6358	10.2116	11.1306
33	33	HILICn_HMDB0005862-ID2669-N2-Methy_C11H14N5O5_CH1-	HMDB0005862	2-Methylguanosine	Nucleosides, nucleotides, and analogues	Purine nucleosides	NA	Aromatic heteropolycyclic compounds	7.05876	6.90375	6.3315	7.31588	6.3081	6.35611	6.2691	5.67332	5.63479	5.70378	6.01859	5.92693	6.1717	5.67332	5.91889	6.16331
42	42	HILICn_HMDB0000277-ID2843-erythro-_C18H37NO5P_CH1-	HMDB0000277	Sphingosine 1-phosphate	Lipids and lipid-like molecules	Sphingolipids	Phosphosphingolipids	Aliphatic acyclic compounds	8.13447	8.04815	8.02126	8.18088	8.02355	7.82325	8.13505	7.95683	7.68708	7.66106	7.80507	7.77905	8.38891	8.10198	8.22764	8.22229
44	44	HILICn_HMDB0000881-ID2651-Xanthure_C10H6NO4_CH1-	HMDB0000881	Xanthurenic acid	Organoheterocyclic compounds	Quinolines and derivatives	Quinoline carboxylic acids	Aromatic heteropolycyclic compounds	8.65696	8.61032	7.85554	9.311	7.84581	8.70218	7.10824	7.31854	7.11314	7.43544	6.82329	7.43544	7.16781	7.05359	7.24637	7.62413
48	48	HILICn_HMDB0000767-ID3093-Pseudour_C9H11N2O6_CH1-	HMDB0000767	Pseudouridine	Nucleosides, nucleotides, and analogues	Nucleoside and nucleotide analogues	NA	Aromatic heteromonocyclic compounds	11.7955	11.5483	11.6356	11.9803	11.5965	11.5875	11.5429	11.7558	11.4885	11.1192	11.3598	11.2467	11.4468	10.9937	11.6236	11.3491
60	60	HILICn_HMDB0062557-ID2959-Acetylth_C6H10NO4_CH1-	HMDB0062557	N-Acetylthreonine	Organic acids and derivatives	Carboxylic acids and derivatives	Amino acids, peptides, and analogues	Aliphatic acyclic compounds	8.31361	8.35467	7.95191	8.55891	7.73105	7.93595	7.58477	7.70841	7.6324	7.41337	7.40184	7.662	7.80344	7.30921	7.63095	7.6834
61	61	HILICn_HMDB0000660-GTT043-Fructose_C6H11O6_CH1-	HMDB0000660	D-Fructose	Organic oxygen compounds	Organooxygen compounds	Carbohydrates and carbohydrate conjugates	Aliphatic heteromonocyclic compounds	9.37865	9.71287	9.52522	9.33671	9.42109	9.4913	9.60313	9.4625	9.57512	9.45305	9.35712	9.58404	10.0689	9.32331	9.40566	9.50629
66	66	HILICn_HMDB0000422-GTT004-2-Methyl_C6H9O4_CH1-	HMDB0000422	2-Methylglutaric acid	Lipids and lipid-like molecules	Fatty Acyls	Fatty acids and conjugates	Aliphatic acyclic compounds	7.814	7.91681	7.93523	7.84776	7.90397	8.19533	7.90655	8.01863	8.03398	7.82923	8.17695	8.11701	7.90433	8.17639	7.9248	8.25062
67	67	HILICn_HMDB0000812-GTT072-N-Acetyl_C6H8NO5_CH1-	HMDB0000812	N-Acetyl-L-aspartic acid	Organic acids and derivatives	Carboxylic acids and derivatives	Amino acids, peptides, and analogues	Aliphatic acyclic compounds	7.75748	7.45761	9.36931	7.75748	8.29079	7.51969	8.10319	8.41627	7.85049	7.80507	7.97316	7.14677	7.82564	7.73456	7.67369	8.0542
69	69	HILICn_HMDB0059655-GTT002-2-Hydrox_C5H7O5_CH1-	HMDB0059655	2-Hydroxyglutarate	Organic acids and derivatives	Hydroxy acids and derivatives	Short-chain hydroxy acids and derivatives	Aliphatic acyclic compounds	7.63723	7.63723	7.38088	7.63723	7.29574	7.78614	7.04491	7.43308	7.44015	7.6454	7.6454	7.6454	7.38088	7.29574	7.03615	7.38088
71	71	HILICn_HMDB0000122-GTT048-Glucose_C6H11O6_CH1-	HMDB0000122	D-Glucose	Organic oxygen compounds	Organooxygen compounds	Carbohydrates and carbohydrate conjugates	Aliphatic heteromonocyclic compounds	15.5912	15.2308	15.1389	15.5364	15.2149	15.3456	15.1843	15.0288	15.2272	15.0179	14.7758	15.1496	15.218	15.3784	15.2842	15.1988
72	72	HILICn_HMDB0000251-GTT093-Taurine_C2H6NO3S_CH1-	HMDB0000251	Taurine	Organic acids and derivatives	Organic sulfonic acids and derivatives	Organosulfonic acids and derivatives	Aliphatic acyclic compounds	14.9905	14.5735	14.2303	15.1787	13.944	14.5064	14.4677	14.4955	14.3756	13.8914	14.2241	14.0531	14.3833	14.2719	14.0217	14.4568
73	73	HILICn_HMDB0002931-ID2949-N-Acetyl_C5H8NO4_CH1-	HMDB0002931	N-Acetylserine	Organic acids and derivatives	Carboxylic acids and derivatives	Amino acids, peptides, and analogues	Aliphatic acyclic compounds	11.0148	10.9757	10.7379	11.1385	10.6391	11.1417	10.8193	10.6687	10.6931	10.5749	10.3112	10.7584	10.7258	10.8771	10.8799	10.9205
90	90	HILICn_HMDB0001051-GTT053-GLYCERAL_C3H5O3_CH1-	HMDB0001051	Glyceraldehyde	Organic oxygen compounds	Organooxygen compounds	Carbohydrates and carbohydrate conjugates	Aliphatic acyclic compounds	11.1655	11.1662	11.4235	11.3043	11.2506	11.4768	11.2728	11.2406	11.4007	11.129	11.1769	11.285	11.4603	11.3046	11.5114	11.3733
91	91	HILICn_HMDB0028927-ID2694-Leu-Gln_C11H20N3O4_CH1-	HMDB0028927	Leucyl-Glutamine	Organic acids and derivatives	Carboxylic acids and derivatives	Amino acids, peptides, and analogues	Aliphatic acyclic compounds	4.07754	4.65396	5.86647	4.07754	6.12468	6.23637	6.12905	6.12468	6.12905	6.00881	6.00881	6.00881	6.12468	6.00881	6.12468	6.12468
92	92	HILICn_HMDB0028916-ID3136-Ile-Ser_C9H17N2O4_CH1-	HMDB0028916	Isoleucyl-Serine	Organic acids and derivatives	Carboxylic acids and derivatives	Amino acids, peptides, and analogues	Aliphatic acyclic compounds	4.96981	5.34711	5.45532	5.1358	4.90527	6.39192	4.8828	5.24175	5.68698	5.59099	5.71703	5.04343	5.79909	4.99721	5.28827	5.45532
95	95	HILICn_HMDB0028990-ID2754-Phe-Asn_C13H16N3O4_CH1-	HMDB0028990	Phenylalanylasparagine	Organic acids and derivatives	Carboxylic acids and derivatives	Amino acids, peptides, and analogues	Aromatic homomonocyclic compounds	7.55381	7.31854	7.70796	7.61283	7.7907	7.78614	7.6153	7.5148	7.78281	7.44892	7.32975	7.40914	7.88382	7.71065	7.9697	7.39388
104	104	HILICn_HMDB0000167-GTT094-Threonin_C4H8NO3_CH1-	HMDB0000167	L-Threonine	Organic acids and derivatives	Carboxylic acids and derivatives	Amino acids, peptides, and analogues	Aliphatic acyclic compounds	12.5665	12.4761	12.342	12.921	12.4571	12.7955	12.3158	12.4602	12.5434	12.3072	12.1001	12.2072	12.4884	12.2126	12.4089	12.4876
111	111	HILICn_HMDB0001067-ID2670-N-Acetyl_C11H15N2O8_CH1-	HMDB0001067	N-Acetylaspartylglutamic acid	Organic acids and derivatives	Carboxylic acids and derivatives	Amino acids, peptides, and analogues	Aliphatic acyclic compounds	5.63835	6.13988	7.09091	6.26149	6.13988	6.20859	6.12905	6.59167	5.89715	6.20051	6.19441	5.84354	5.99645	6.2691	5.99396	5.95842
117	117	HILICn_HMDB0258590-ID2872-Sulfoace_C2H3O5S_CH1-	HMDB0258590	Sulfoacetic acid	Organic acids and derivatives	Organic sulfonic acids and derivatives	Organosulfonic acids and derivatives	Aliphatic acyclic compounds	5.75257	6.35957	6.3315	5.88053	5.9135	6.09582	6.06611	6.42972	6.19236	6.23832	6.07764	5.98141	6.4892	5.98896	6.33328	5.92959
119	119	HILICn_HMDB0029123-ID3118-Val-Asp_C9H15N2O5_CH1-	HMDB0029123	Valylaspartic acid	Organic acids and derivatives	Carboxylic acids and derivatives	Amino acids, peptides, and analogues	Aliphatic acyclic compounds	5.52146	5.52146	5.52146	5.52146	5.64897	6.0845	5.79606	6.23245	5.75257	6.00389	5.46383	5.90536	5.96871	5.64897	5.64897	6.23245
126	126	HILICn_HMDB0000641-GTT050-L-Glutam_C5H9N2O3_CH1-	HMDB0000641	L-Glutamine	Organic acids and derivatives	Carboxylic acids and derivatives	Amino acids, peptides, and analogues	Aliphatic acyclic compounds	14.0148	14.0605	14.259	14.0738	14.3034	14.4055	14.2335	14.2928	14.4391	14.1586	14.0841	14.2194	14.2569	14.0993	14.3481	14.1875
127	127	HILICn_HMDB0006029-GTT073-N-Acetyl_C5H7N2O2_CH1-	HMDB0006029	N-Acetylglutamine	Organic acids and derivatives	Carboxylic acids and derivatives	Amino acids, peptides, and analogues	Aliphatic acyclic compounds	10.2934	10.3436	10.5693	10.3719	10.6263	10.6704	10.5698	10.5873	10.7263	10.4806	10.4259	10.5624	10.5892	10.3698	10.6913	10.4668
129	129	HILICn_HMDB0000744-GTT070-DL-Malic_C4H5O5_CH1-	HMDB0000744						8.05643	8.05643	8.05643	8.05643	8.86926	9.74449	9.13421	9.41784	9.57928	9.15726	8.99516	9.291	8.85581	8.35161	8.6041	8.59582
131	131	HILICn_HMDB0000187-GTT090-Serine_C3H6NO3_CH1-	HMDB0000187	L-Serine	Organic acids and derivatives	Carboxylic acids and derivatives	Amino acids, peptides, and analogues	Aliphatic acyclic compounds	11.1559	11.3727	11.3558	11.3451	11.5103	11.7326	11.4457	11.613	11.8484	11.5725	11.4276	11.4715	11.6535	11.3393	11.5197	11.5048
134	134	HILICn_HMDB0000168-GTT021-L-Aspara_C4H7N2O3_CH1-	HMDB0000168	L-Asparagine	Organic acids and derivatives	Carboxylic acids and derivatives	Amino acids, peptides, and analogues	Aliphatic acyclic compounds	10.1249	10.255	10.2949	10.4203	10.3965	10.6662	10.2197	10.473	10.7171	10.3599	10.0567	10.4403	10.4836	10.117	10.418	10.259
135	135	HILICn_Disaccharide-2-ID2731-Disaccha_C12H21O11_CH1-	Disaccharid-2						7.48043	6.99118	6.95845	7.66247	6.62539	7.04054	6.70441	7.07834	6.97821	6.41346	6.58341	6.62936	6.22654	7.02198	6.95655	6.31173
137	137	HILICn_HMDB0000148-GTT049-L-Glutam_C5H8NO4_CH1-	HMDB0000148	L-Glutamic acid	Organic acids and derivatives	Carboxylic acids and derivatives	Amino acids, peptides, and analogues	Aliphatic acyclic compounds	10.7201	10.6888	11.504	10.7584	11.1394	11.6438	11.3974	11.7276	11.7328	11.1041	11.5294	11.1184	11.8734	11.0269	10.8843	11.3018
138	138	HILICn_HMDB0003464-GTT009-4-Guanid_C4H8NO2_CH1-	HMDB0003464	4-Guanidinobutanoic acid	Organic acids and derivatives	Carboxylic acids and derivatives	Amino acids, peptides, and analogues	Aliphatic acyclic compounds	7.38709	7.14835	7.92045	7.12528	7.53155	8.23297	7.87929	8.28172	8.48673	7.6406	8.13006	7.7907	8.46485	7.68386	7.38895	7.82004
143	143	HILICn_Disaccharide-3-ID2732-Disaccha_C12H21O11_CH1-	Disaccharid-3						7.18387	6.83841	6.98101	7.62462	7.0076	7.1107	7.02997	7.30115	7.28276	6.58064	6.4151	6.81235	6.73221	7.21818	6.72022	6.91771
147	147	HILICn_HMDB0002520-GTT024-beta-Gly_C3H8O6P_CH1-	HMDB0002520	beta-Glycerophosphoric acid	Lipids and lipid-like molecules	Glycerophospholipids	Glycerophosphates	Aliphatic acyclic compounds	8.93195	8.78936	8.49658	8.64347	8.61323	9.04759	9.17191	9.54588	9.09313	8.95001	8.95364	8.29779	9.07165	9.16115	8.47762	9.21114
157	157	HILICn_HMDB0000125-GTT052-Glutathi_C10H16N3O6S_CH1-	HMDB0000125	Glutathione	Organic acids and derivatives	Carboxylic acids and derivatives	Amino acids, peptides, and analogues	Aliphatic acyclic compounds	8.67043	8.51699	8.58597	8.29978	7.90912	7.78821	7.89618	7.75662	7.81923	7.64779	7.54009	7.54856	8.0507	7.91132	7.87664	7.84854
158	158	HILICn_HMDB0000288-GTT097-Uridine-_C9H12N2O9P_CH1-	HMDB0000288	b"Uridine 5'-monophosphate"	Nucleosides, nucleotides, and analogues	Pyrimidine nucleotides	Pyrimidine ribonucleotides	Aromatic heteromonocyclic compounds	6.54535	5.7869	6.25767	6.34564	5.55296	5.8522	5.78383	6.58617	6.41017	6.05444	6.51915	5.78074	6.51175	6.08904	5.35659	6.14204
167	167	HILICn_HMDB0000263-GTT083-Phospho-_C3H4O6P_CH1-	HMDB0000263	Phosphoenolpyruvic acid	Organic acids and derivatives	Organic phosphoric acids and derivatives	Phosphate esters	Aliphatic acyclic compounds	7.09008	6.4599	6.27664	6.03787	7.24423	7.15618	7.4524	8.06872	7.49276	7.57302	7.17089	7.2233	7.04491	7.33041	6.18415	7.43426
168	168	HILICn_HMDB0000868-GTT104-Xylulose_C5H10O8P_CH1-	HMDB0000868	Xylulose 5-phosphate	Organic oxygen compounds	Organooxygen compounds	Carbohydrates and carbohydrate conjugates	Aliphatic acyclic compounds	7.73237	7.08255	7.55224	7.31122	6.97821	7.55224	7.02376	6.99026	6.99026	7.41156	7.41156	6.95273	7.61972	6.74524	6.79794	7.55224
176	176	HILICn_HMDB0028829-ID3121-Glu-Thr_C9H15N2O6_CH1-	HMDB0028829	Glutamylthreonine	Organic acids and derivatives	Carboxylic acids and derivatives	Amino acids, peptides, and analogues	Aliphatic acyclic compounds	6.40523	6.53379	5.94017	6.43935	5.99894	6.81235	6.20254	6.49828	6.33505	6.20658	5.3799	5.9135	6.25767	5.76205	5.60212	5.87493
180	180	HILICn_HMDB0028819-ID2999-Glu-Gly_C7H11N2O5_CH1-	HMDB0028819	Glutamylglycine	Organic acids and derivatives	Carboxylic acids and derivatives	Amino acids, peptides, and analogues	Aliphatic acyclic compounds	6.62672	6.9976	6.83733	6.62672	7.42536	7.92732	7.41698	7.97522	7.52618	7.65397	7.05272	7.84932	7.17012	6.90073	6.99577	7.23346
181	181	HILICn_HMDB0001275-GTT084-Propiony_C24H38N7O17P3S_CH2-	HMDB0001275	Propionyl-CoA	Lipids and lipid-like molecules	Fatty Acyls	Fatty acyl thioesters	Aromatic heteropolycyclic compounds	4.47734	4.47734	4.47734	4.47734	4.12713	4.69135	4.35671	5.01064	4.99043	4.94876	4.94876	5.79909	5.01064	4.12713	4.12713	5.01064
202	202	HILICn_HMDB0001068-GTT089-Sedohept_C7H14O10P_CH1-	HMDB0001068	D-Sedoheptulose 7-phosphate	Organic oxygen compounds	Organooxygen compounds	Carbohydrates and carbohydrate conjugates	Aliphatic heteromonocyclic compounds	7.9899	5.63479	7.1624	7.9899	6.62804	7.02643	7.37212	6.70686	7.01751	6.47851	6.74759	6.82111	6.3613	6.85751	6.43455	7.03262
216	216	HILICn_HMDB0000290-GTT100-Uridine-_C17H26N3O17P2_CH1-	HMDB0000290	Uridine diphosphate-N-acetylglucosamine	Nucleosides, nucleotides, and analogues	Pyrimidine nucleotides	Pyrimidine nucleotide sugars	Aromatic heteromonocyclic compounds	4.83628	4.83628	5.79909	4.83628	5.60212	6.1334	5.9135	6.35611	5.98896	5.39363	6.05209	5.88888	5.35659	5.60212	5.4848	6.35611
219	219	HILICn_HMDB0001134-GTT014-Adenosin_C10H14N5O10P2_CH1-	HMDB0001134	Phosphoadenosine phosphosulfate	Nucleosides, nucleotides, and analogues	Purine nucleotides	Purine ribonucleotides	Aromatic heteropolycyclic compounds	6.11589	5.85793	5.82305	5.56452	6.09582	6.608	6.30079	6.93828	6.36303	6.53088	7.01392	6.03069	6.36475	6.48158	5.02388	6.41836
230	230	HILICn_HMDB0001058-GTT042-D-Fructo_C6H13O12P2_CH1-	HMDB0001058	Fructose 1,6-bisphosphate	Organic oxygen compounds	Organooxygen compounds	Carbohydrates and carbohydrate conjugates	Aliphatic heteromonocyclic compounds	10.5546	10.118	10.3832	10.1653	10.0489	10.0016	10.0427	10.0012	9.85671	9.97427	10.0484	10.0557	10.1947	10.061	10.0453	10.1144
231	231	HILICn_HMDB0000538-GTT023-Adenosin_C10H15N5O13P3_CH1-	HMDB0000538	Adenosine triphosphate	Nucleosides, nucleotides, and analogues	Purine nucleotides	Purine ribonucleotides	Aromatic heteropolycyclic compounds	4.62497	4.35671	4.33073	4.62497	4.64439	4.83628	4.51086	5.47646	4.99043	5.33754	5.35659	5.33754	5.1358	5.39816	4.43082	4.66344
236	236	HSST3n_HMDB0000115-GTT325-Glycolic_C2H3O3_CH1-	HMDB0000115	Glycolic acid	Organic acids and derivatives	Hydroxy acids and derivatives	Alpha hydroxy acids and derivatives	Aliphatic acyclic compounds	10.6452	11.0522	10.7555	10.5718	10.5796	11.0168	10.4404	10.5668	10.7137	10.633	10.487	10.341	10.6779	10.5729	10.5374	10.5211
237	237	HSST3n_HMDB0000243-GTT338-Pyruvic-_C3H3O3_CH1-	HMDB0000243	Pyruvic acid	Organic acids and derivatives	Keto acids and derivatives	Alpha-keto acids and derivatives	Aliphatic acyclic compounds	10.268	9.91056	9.68047	9.84993	9.86921	9.71299	9.75661	9.79724	9.78701	9.69843	9.56304	9.50904	9.58583	9.63423	9.71221	9.88201
239	239	HSST3n_HMDB0000190-GTT337-Lactic-a_C3H5O3_CH1-	HMDB0000190	L-Lactic acid	Organic acids and derivatives	Hydroxy acids and derivatives	Alpha hydroxy acids and derivatives	Aliphatic acyclic compounds	16.2442	16.3513	16.5313	16.3145	16.2425	16.4777	16.339	16.375	16.4565	16.2544	16.3245	16.3522	16.5671	16.2629	16.5922	16.5354
241	241	HSST3n_HMDB0000060-GTT377-Acetoace_C4H5O3_CH1-	HMDB0000060	Acetoacetic acid	Organic acids and derivatives	Keto acids and derivatives	Short-chain keto acids and derivatives	Aliphatic acyclic compounds	9.9121	10.3085	10.0836	10.0187	9.79317	10.5668	9.55414	9.95156	9.42891	10.3008	10.2578	9.86339	9.72621	9.71619	9.49537	10.4277
242	242	HSST3n_HMDB0000691-GTT384-Malonic-_C3H3O4_CH1-	HMDB0000691	Malonic acid	Organic acids and derivatives	Carboxylic acids and derivatives	Dicarboxylic acids and derivatives	Aliphatic acyclic compounds	9.37543	9.77809	9.96218	9.58487	10.014	10.8492	10.1154	10.5065	10.2578	10.3916	10.6122	10.4349	9.99734	9.79757	9.96463	9.9548
245	245	HSST3n_HMDB0000023-ID3156-3-Hydrox_C4H7O3_CH1-	HMDB0000023	(S)-3-Hydroxyisobutyric acid	Organic acids and derivatives	Hydroxy acids and derivatives	Beta hydroxy acids and derivatives	Aliphatic acyclic compounds	11.8574	11.5821	10.8141	11.9709	10.7219	11.6077	10.4189	10.6927	10.3293	10.5654	10.6313	10.5231	10.7386	10.3215	10.5816	11.1967
247	247	HSST3n_HMDB0000139-GTT330-Glyceric_C3H5O4_CH1-	HMDB0000139	Glyceric acid	Organic oxygen compounds	Organooxygen compounds	Carbohydrates and carbohydrate conjugates	Aliphatic acyclic compounds	9.76944	10.4331	10.0978	9.53134	9.68353	10.3649	9.66409	9.76572	9.81291	9.76858	9.53936	9.8622	9.73032	9.62099	9.75702	9.94372
249	249	HSST3n_HMDB0000134-GTT358-Fumaric-_C4H3O4_CH1-	HMDB0000134	Fumaric acid	Organic acids and derivatives	Carboxylic acids and derivatives	Dicarboxylic acids and derivatives	Aliphatic acyclic compounds	8.80956	9.59689	9.01566	8.81596	9.26814	10.2559	9.64847	9.68924	9.77195	9.59138	9.62609	9.71842	9.4154	9.05614	9.15968	9.45634
251	251	HSST3n_HMDB0000202-ID2900-Methylma_C4H5O4_CH1-	HMDB0000202	Methylmalonic acid	Organic acids and derivatives	Carboxylic acids and derivatives	Dicarboxylic acids and derivatives	Aliphatic acyclic compounds	8.51619	8.72177	8.47637	8.86869	8.25088	8.45723	8.40402	8.35161	8.30968	8.1934	8.22577	8.2592	8.3596	8.16792	8.27741	8.52258
253	253	HSST3n_HMDB0002092-ID2934-Itaconic_C5H5O4_CH1-	HMDB0002092	Itaconic acid	Lipids and lipid-like molecules	Fatty Acyls	Fatty acids and conjugates	Aliphatic acyclic compounds	8.35208	8.44312	8.74289	8.97601	9.08648	9.2794	9.38681	9.06439	8.36776	8.36241	8.30845	8.30103	8.77199	8.73021	8.65399	9.2557
254	254	HSST3n_HMDB0000695-GTT380-4-methyl_C6H9O3_CH1-	HMDB0000695	Ketoleucine	Organic acids and derivatives	Keto acids and derivatives	Short-chain keto acids and derivatives	Aliphatic acyclic compounds	10.5491	10.6504	10.4329	10.3629	11.1308	11.5845	10.8151	11.2631	11.0302	11.598	10.5783	10.5924	11.2182	10.2324	11.134	11.5163
255	255	HSST3n_HMDB0000766-ID2945-N-Acetyl_C5H8NO3_CH1-	HMDB0000766	N-Acetyl-L-alanine	Organic acids and derivatives	Carboxylic acids and derivatives	Amino acids, peptides, and analogues	Aliphatic acyclic compounds	7.21598	7.76684	7.58223	7.84228	7.12769	7.38833	7.09257	7.34794	7.42714	7.1301	6.8533	7.05272	7.52402	7.02909	7.17472	7.58934
263	263	HSST3n_HMDB0000191-GTT336-Aspartic_C4H6NO4_CH1-	HMDB0000191	L-Aspartic acid	Organic acids and derivatives	Carboxylic acids and derivatives	Amino acids, peptides, and analogues	Aliphatic acyclic compounds	11.3331	10.6301	10.5748	9.92157	11.2289	10.5539	10.9832	10.9409	10.7452	11.2556	10.8539	11.6733	11.2168	10.3924	10.8898	10.3052
264	264	HSST3n_HMDB0000156-GTT352-MALATE_C4H5O5_CH1-	HMDB0000156	Malic acid	Organic acids and derivatives	Hydroxy acids and derivatives	Beta hydroxy acids and derivatives	Aliphatic acyclic compounds	12.1789	12.4604	12.5563	12.1946	13.0145	13.6101	13.1524	13.1879	13.2895	13.1284	12.9972	13.2091	12.8624	12.6407	12.6682	12.8713
266	266	HSST3n_HMDB0000943-ID2908-Threonic_C4H7O5_CH1-	HMDB0000943	Threonic acid	Organic oxygen compounds	Organooxygen compounds	Carbohydrates and carbohydrate conjugates	Aliphatic acyclic compounds	13.2518	13.5326	13.5059	13.4156	13.4122	13.3677	13.4431	13.62	13.5552	13.4811	13.3646	13.5683	13.6292	13.1376	13.3569	13.4952
268	268	HSST3n_HMDB0001895-ID3030-Salicyli_C7H5O3_CH1-	HMDB0001895	Salicylic acid	Benzenoids	Benzene and substituted derivatives	Benzoic acids and derivatives	Aromatic homomonocyclic compounds	8.31312	9.00393	8.54947	8.99974	8.10501	8.50127	8.4722	8.66596	8.55256	8.59988	8.36404	8.55043	8.29455	8.37263	8.37055	8.46737
269	269	HSST3n_HMDB0000730-ID2956-N-Isobut_C6H10NO3_CH1-	HMDB0000730	Isobutyrylglycine	Organic acids and derivatives	Carboxylic acids and derivatives	Amino acids, peptides, and analogues	Aliphatic acyclic compounds	10.1952	10.7795	10.8155	10.021	10.6693	11.4994	10.5317	10.9687	10.4305	10.7355	10.6915	10.6707	10.6249	10.2124	10.4517	11.1296
270	270	HSST3n_HMDB0000208-GTT369-2-Oxoglu_C5H5O5_CH1-	HMDB0000208	Oxoglutaric acid	Organic acids and derivatives	Keto acids and derivatives	Gamma-keto acids and derivatives	Aliphatic acyclic compounds	8.35255	8.25349	8.10561	8.61323	9.12478	9.61707	9.21831	8.87389	8.91261	9.9967	9.13421	9.54259	9.12837	7.80954	8.60172	9.10897
271	271	HSST3n_HMDB0000448-GTT382-Adipic-a_C6H9O4_CH1-	HMDB0000448	Adipic acid	Lipids and lipid-like molecules	Fatty Acyls	Fatty acids and conjugates	Aliphatic acyclic compounds	7.27379	7.49443	7.18235	4.49981	7.25559	7.59035	7.34923	7.43071	7.37149	7.3072	7.25841	7.18311	7.21303	7.23993	7.26753	7.36897
274	274	HSST3n_HMDB0000428-GTT370-3-Hydrox_C5H7O5_CH1-	HMDB0000428	3-Hydroxyglutaric acid	Organic acids and derivatives	Hydroxy acids and derivatives	Beta hydroxy acids and derivatives	Aliphatic acyclic compounds	8.84578	9.0305	9.40845	8.96329	9.73448	10.1319	9.933	9.87473	9.87349	9.92236	9.6911	10.0057	9.87262	9.28767	9.6013	9.67061
278	278	HSST3n_HMDB0000996-ID2888-Cysteine_C3H6NO4S_CH1-	HMDB0000996	3-Sulfinoalanine	Organic acids and derivatives	Carboxylic acids and derivatives	Amino acids, peptides, and analogues	Aliphatic acyclic compounds	12.5569	11.8343	11.4662	11.8505	12.2282	11.2621	12.3881	12.3964	11.8449	12.1326	11.853	12.5942	11.8295	12.0434	11.5553	11.4957
287	287	HSST3n_HMDB0000232-GTT342-23-Pyrid_C7H4NO4_CH1-	HMDB0000232	Quinolinic acid	Organoheterocyclic compounds	Pyridines and derivatives	Pyridinecarboxylic acids and derivatives	Aromatic heteromonocyclic compounds	8.63533	9.01991	8.46485	8.54032	7.06817	8.03398	7.17012	8.18032	8.27257	7.20415	7.74846	6.60259	7.56579	7.84306	7.79893	8.01863
289	289	HSST3n_HMDB0001545-ID3085-Pyridoxa_C8H8NO3_CH1-	HMDB0001545	Pyridoxal	Organoheterocyclic compounds	Pyridines and derivatives	Pyridine carboxaldehydes	Aromatic heteromonocyclic compounds	10.7025	10.4592	10.1041	10.0698	10.699	9.78008	10.4039	10.0161	10.0573	10.2814	10.1114	10.8962	10.3992	9.88119	10.3812	10.1356
291	291	HSST3n_HMDB0000289-GTT322-Uric-aci_C5H3N4O3_CH1-	HMDB0000289	Uric acid	Organoheterocyclic compounds	Imidazopyrimidines	Purines and purine derivatives	Aromatic heteropolycyclic compounds	12.7191	12.8878	12.7813	13.3384	12.179	12.9089	12.5242	12.3194	12.075	12.178	12.359	12.2901	12.5407	12.1834	12.4911	12.9482
292	292	HSST3n_HMDB0000130-GTT363-Homogent_C8H7O4_CH1-	HMDB0000130	Homogentisic acid	Benzenoids	Benzene and substituted derivatives	Phenylacetic acids	Aromatic homomonocyclic compounds	8.3535	7.80016	7.20934	8.40201	7.25841	7.44892	7.0639	7.1333	7.01392	7.22037	7.05618	7.1507	7.03351	6.42649	7.07072	7.2807
295	295	HSST3n_HMDB0000126-GTT323-Glycerol_C3H8O6P_CH1-	HMDB0000126	Glycerol 3-phosphate	Lipids and lipid-like molecules	Glycerophospholipids	Glycerophosphates	Aliphatic acyclic compounds	9.4346	9.38446	9.13346	9.0667	9.1804	9.52799	9.6495	9.90554	9.41181	9.25474	9.32857	9.29183	9.636	10.0857	8.74719	9.74841
296	296	HSST3n_HMDB0000072-GTT356-Aconitic_C6H5O6_CH1-	HMDB0000072	cis-Aconitic acid	Organic acids and derivatives	Carboxylic acids and derivatives	Tricarboxylic acids and derivatives	Aliphatic acyclic compounds	10.2998	9.86089	10.1894	10.0455	10.2906	10.4714	10.4341	10.2951	9.80195	9.78594	9.98451	10.1876	10.3123	10.0665	9.89308	10.2071
298	298	HSST3n_HMDB0000893-ID3050-Suberic-_C8H13O4_CH1-	HMDB0000893	Suberic acid	Lipids and lipid-like molecules	Fatty Acyls	Fatty acids and conjugates	Aliphatic acyclic compounds	10.7475	11.3562	10.4801	10.5079	10.4523	10.6025	10.5711	10.4623	10.5986	10.6492	10.4626	10.6433	10.6155	10.4801	10.3553	10.5731
305	305	HSST3n_HMDB0000707-GTT357-4-Hydrox_C9H7O4_CH1-	HMDB0000707	4-Hydroxyphenylpyruvic acid	Benzenoids	Benzene and substituted derivatives	Phenylpyruvic acid derivatives	Aromatic homomonocyclic compounds	8.19891	8.2044	8.1277	8.40671	8.22229	8.23748	8.29105	8.22202	8.1834	8.31312	8.25323	8.1188	8.20139	8.12534	8.23324	8.25609
308	308	HSST3n_HMDB0000755-ID3087-4-Hydrox_C9H9O4_CH1-	HMDB0000755	Hydroxyphenyllactic acid	Phenylpropanoids and polyketides	Phenylpropanoic acids	NA	Aromatic homomonocyclic compounds	11.8617	11.2701	10.6833	12.062	10.5412	10.5837	10.8207	10.7276	10.4811	10.4212	10.3726	10.6062	10.5425	10.0618	10.3835	10.5994
310	310	HSST3n_HMDB0000017-ID3086-4-Pyrido_C8H8NO4_CH1-	HMDB0000017	4-Pyridoxic acid	Organoheterocyclic compounds	Pyridines and derivatives	Pyridinecarboxylic acids and derivatives	Aromatic heteromonocyclic compounds	8.96738	8.87682	8.6788	9.06161	7.79194	8.10561	8.69098	8.16877	8.02519	8.24931	7.90912	8.23933	8.62676	7.88156	8.08518	8.56674
317	317	HSST3n_HMDB0000094-GTT353-CITRATE_C6H7O7_CH1-	HMDB0000094	Citric acid	Organic acids and derivatives	Carboxylic acids and derivatives	Tricarboxylic acids and derivatives	Aliphatic acyclic compounds	12.6942	12.4116	12.5009	12.3303	13.0334	13.1246	12.7227	12.8457	12.8018	12.3274	12.2667	12.4118	13.0605	13.0818	12.6435	12.4849
318	318	HSST3n_HMDB0000193-GTT359-ISOCITRI_C6H7O7_CH1-	HMDB0000193	Isocitric acid	Organic acids and derivatives	Carboxylic acids and derivatives	Tricarboxylic acids and derivatives	Aliphatic acyclic compounds	10.9525	10.7233	10.7591	10.6723	10.9925	10.9258	10.7418	10.6951	10.5937	10.1865	10.4093	10.4927	11.0829	11.2815	10.4793	10.5171
319	319	HSST3n_HMDB0000954-ID2571-Ferulic-_C10H9O4_CH1-	HMDB0000954	Ferulic acid	Phenylpropanoids and polyketides	Cinnamic acids and derivatives	Hydroxycinnamic acids and derivatives	Aromatic homomonocyclic compounds	9.61567	9.66871	9.6996	9.5971	9.73359	9.68465	9.64976	9.67048	9.70911	9.65554	9.63939	9.67502	9.70699	9.69141	9.69351	9.67966
322	322	HSST3n_HMDB0000731-ID2889-S-Sulfoc_C3H6NO5S2_CH1-	HMDB0000731	Cysteine-S-sulfate	Organic acids and derivatives	Carboxylic acids and derivatives	Amino acids, peptides, and analogues	Aliphatic acyclic compounds	10.1021	10.5689	10.0177	9.9558	9.82995	10.1209	9.99433	10.0485	9.895	9.99168	9.87899	9.88944	9.99488	9.81929	9.47463	9.6178
326	326	HSST3n_HMDB0000671-ID2653-Indole-3_C11H10NO3_CH1-	HMDB0000671	Indolelactic acid	Organoheterocyclic compounds	Indoles and derivatives	Indolyl carboxylic acids and derivatives	Aromatic heteropolycyclic compounds	12.3586	11.68	11.346	12.2496	10.794	10.5804	10.5384	10.4424	10.1314	10.1378	10.1687	10.0916	10.6021	10.1631	10.4362	10.7095
338	338	HSST3n_HMDB0000866-ID2659-N-Acetyl_C11H12NO4_CH1-	HMDB0000866	N-Acetyl-L-tyrosine	Organic acids and derivatives	Carboxylic acids and derivatives	Amino acids, peptides, and analogues	Aromatic homomonocyclic compounds	10.9958	10.0694	9.17025	10.9727	8.72697	8.06212	8.56694	7.98514	8.1545	8.17075	8.0067	8.35185	7.57044	8.02027	8.2204	8.64559
342	342	HSST3n_HMDB0000933-ID2729-trans-Tr_C12H19O4_CH1-	HMDB0000933	Traumatic acid	Lipids and lipid-like molecules	Fatty Acyls	Fatty acids and conjugates	Aliphatic acyclic compounds	9.71378	10.4936	9.32233	9.01006	9.25378	9.41475	9.21174	9.38991	9.30601	9.49574	9.32054	9.32634	9.66097	9.28313	9.19989	9.69005
356	356	HSST3n_HMDB0000273-ID2590-Thymidin_C10H13N2O5_CH1-	HMDB0000273	Thymidine	Nucleosides, nucleotides, and analogues	Pyrimidine nucleosides	Pyrimidine 2'-deoxyribonucleosides	Aromatic heteromonocyclic compounds	9.21453	9.64082	8.56713	8.96316	8.35843	8.67231	8.39186	8.38526	8.44312	8.35749	8.27436	8.3542	8.49964	8.41494	8.59397	8.65521
364	364	HSST3n_154701247-ID3084-5-Methox_C8H7O7S_CH1-	CID154701247						9.12173	8.03851	7.62266	9.9703	7.05099	7.1293	7.23346	7.19744	7.2428	7.98582	7.24494	7.5868	7.22911	6.96414	6.93342	7.62168
397	397	HSST3n_HMDB0000552-GTT383-3-Methyl_C13H22NO6_CH1-	HMDB0000552	3-Methylglutarylcarnitine	Lipids and lipid-like molecules	Fatty Acyls	Fatty acid esters	Aliphatic acyclic compounds	4.29046	5.8944	5.22575	5.46806	5.27811	5.50939	5.7462	5.80513	4.47734	4.96981	4.96284	5.1358	5.18739	4.43082	5.47227	5.18739
414	414	HSST3n_HMDB0000230-ID2681-N-Acetyl_C11H18NO9_CH1-	HMDB0000230	N-Acetylneuraminic acid	Organic oxygen compounds	Organooxygen compounds	Carbohydrates and carbohydrate conjugates	Aliphatic heteromonocyclic compounds	8.84851	9.03848	8.87319	8.96406	8.50289	8.50127	8.46674	8.75653	8.34451	8.30474	8.46295	8.43403	9.05532	8.25505	8.41427	8.63853
422	422	HSST3n_HMDB0000833-ID2680-N-Glycol_C11H18NO10_CH1-	HMDB0000833	N-Glycolylneuraminic acid	Organic oxygen compounds	Organooxygen compounds	Carbohydrates and carbohydrate conjugates	Aliphatic heteromonocyclic compounds	9.38219	8.71161	9.09133	9.55073	8.50775	8.41693	8.35043	8.56979	8.13973	8.04943	8.10531	7.97797	9.07943	8.6682	8.39254	8.57885
423	423	HSST3n_HMDB0000058-GTT305-Adenosin_C10H11N5O6P_CH1-	HMDB0000058	Cyclic AMP	Nucleosides, nucleotides, and analogues	Purine nucleotides	Cyclic purine nucleotides	Aromatic heteropolycyclic compounds	8.52119	8.13212	7.80588	8.86234	7.22475	7.7424	7.61036	7.62168	7.61085	7.45934	7.69939	7.23129	7.73281	7.22911	7.69894	7.84189
430	430	HSST3n_HMDB0000045-GTT310-Adenosin_C10H13N5O7P_CH1-	HMDB0000045	Adenosine monophosphate	Nucleosides, nucleotides, and analogues	Purine nucleotides	Purine ribonucleotides	Aromatic heteropolycyclic compounds	10.7619	10.6876	10.923	10.7407	10.5822	10.8637	10.907	10.7843	10.5815	10.7251	10.9544	10.8696	11.4709	10.7563	10.2641	10.8742
431	431	HSST3n_HMDB0000175-GTT315-Inosine-_C10H12N4O8P_CH1-	HMDB0000175	Inosinic acid	Nucleosides, nucleotides, and analogues	Purine nucleotides	Purine ribonucleotides	Aromatic heteropolycyclic compounds	9.98553	9.38882	9.20382	10.5473	9.39955	10.3032	10.308	10.6165	10.152	9.53936	10.2376	9.19827	10.5463	10.4217	9.05975	10.2641
432	432	HSST3n_444104-ID2617-Glutathi_C10H16N3O9S_CH1-	CID444104						8.60502	9.12902	8.9755	9.10875	8.84578	8.74894	8.97803	9.39258	9.10053	8.91422	7.90802	8.3596	9.06485	8.87235	8.88516	9.31641
446	446	HSST3n_HMDB0001178-GTT348-Adenosin_C15H22N5O14P2_CH1-	HMDB0001178	Adenosine diphosphate ribose	Nucleosides, nucleotides, and analogues	Purine nucleotides	Purine nucleotide sugars	Aromatic heteropolycyclic compounds	8.01797	7.98786	7.77444	8.12296	7.84698	8.12415	8.32603	8.49208	8.26385	8.52971	8.079	8.03787	8.6519	8.66406	7.38088	8.0047
447	447	HSST3n_HMDB0000286-GTT302-UDP-D-gl_C15H23N2O17P2_CH1-	HMDB0000286	Uridine diphosphate glucose	Nucleosides, nucleotides, and analogues	Pyrimidine nucleotides	Pyrimidine nucleotide sugars	Aromatic heteromonocyclic compounds	5.92158	5.92158	5.92158	5.92158	5.59842	5.50939	5.77765	5.77765	5.58725	5.59842	6.8638	5.59842	6.75577	5.91889	6.75577	5.77765
454	454	HILICp_HMDB0000294-GTT277-Urea_CH5N2O_CH1+	HMDB0000294	Urea	Organic acids and derivatives	Organic carbonic acids and derivatives	Ureas	Aliphatic acyclic compounds	17.56	17.3214	17.0352	17.612	16.9545	17.1424	17.0093	16.8988	17.0623	16.8431	17.0164	17.0844	16.9762	16.6982	16.8674	16.8848
455	455	HILICp_HMDB0000123-GTT250-Glycine_C2H6NO2_CH1+	HMDB0000123	Glycine	Organic acids and derivatives	Carboxylic acids and derivatives	Amino acids, peptides, and analogues	Aliphatic acyclic compounds	10.3795	10.6349	10.7313	10.5067	10.9896	11.2068	11.0473	11.2568	11.2713	11.0439	10.8988	10.9243	11.0682	10.8584	10.9806	10.9287
457	457	HILICp_HMDB0001414-GTT276-Putresci_C4H13N2_CH1+	HMDB0001414	Putrescine	Organic nitrogen compounds	Organonitrogen compounds	Amines	Aliphatic acyclic compounds	9.33335	9.74777	9.18543	10.3283	8.89686	9.48151	8.98093	9.39208	9.51059	8.91355	8.78966	8.71407	9.33697	9.36091	9.81951	9.31506
458	458	HILICp_HMDB0000056-GTT266-beta-Ala_C3H8NO2_CH1+	HMDB0000056	beta-Alanine	Organic acids and derivatives	Carboxylic acids and derivatives	Amino acids, peptides, and analogues	Aliphatic acyclic compounds	9.02882	8.96827	8.96827	9.02882	8.86757	9.00835	8.85595	8.85595	8.85595	8.99467	8.99467	8.99467	8.95712	8.86757	8.86757	9.00835
459	459	HILICp_HMDB0000161-GTT264-Alanine_C3H8NO2_CH1+	HMDB0000161	L-Alanine	Organic acids and derivatives	Carboxylic acids and derivatives	Amino acids, peptides, and analogues	Aliphatic acyclic compounds	13.0428	13.3086	13.2501	13.3937	13.2713	13.3737	13.391	13.3254	13.4549	13.1176	13.1207	13.0894	13.3089	13.1821	13.2837	13.2973
460	460	HILICp_HMDB0036458-GTT201-1-AMINOC_C4H8NO2_CH1+	HMDB0036458	1-Aminocyclopropanecarboxylic acid	Organic acids and derivatives	Carboxylic acids and derivatives	Amino acids, peptides, and analogues	Aliphatic homomonocyclic compounds	10.4873	10.4617	10.2664	10.6927	10.124	10.4378	9.95204	10.1285	10.2287	10.1059	9.93977	9.97376	10.2633	9.88766	10.1466	10.2105
461	461	HILICp_HMDB0000092-GTT251-NN-Dimet_C4H10NO2_CH1+	HMDB0000092	Dimethylglycine	Organic acids and derivatives	Carboxylic acids and derivatives	Amino acids, peptides, and analogues	Aliphatic acyclic compounds	13.5135	13.4182	12.9573	13.9217	12.6872	12.6727	12.4451	12.6286	12.4118	12.2812	12.2734	12.2105	12.9142	12.3935	12.3699	12.8688
462	462	HILICp_HMDB0000097-GTT253-Choline_C5H14NO_CH1+	HMDB0000097	Choline	Organic nitrogen compounds	Organonitrogen compounds	Quaternary ammonium salts	Aliphatic acyclic compounds	17.6843	17.4225	17.2495	17.8846	17.2226	17.1416	17.0015	16.8861	17.0646	16.7173	16.8744	16.6585	17.2719	16.8727	17.0806	17.0523
463	463	HILICp_HMDB0062263-GTT256-Serine_C3H8NO3_CH1+	HMDB0062263						11.14	11.2076	11.1827	11.1691	11.1725	11.4222	11.1215	11.2861	11.4574	11.1869	11.0016	11.0341	11.4325	11.1148	11.2122	11.1075
464	464	HILICp_HMDB0000965-ID2874-Hypotaur_C2H8NO2S_CH1+	HMDB0000965	Hypotaurine	Organic acids and derivatives	Sulfinic acids and derivatives	Sulfinic acids	Aliphatic acyclic compounds	10.1043	9.14067	9.31722	9.4767	10.3016	10.7497	10.3361	10.4639	10.6447	9.86962	10.3864	10	10.4596	9.88512	10.2014	10.1518
465	465	HILICp_HMDB0000630-ID2899-Cytosine_C4H6N3O_CH1+	HMDB0000630	Cytosine	Organoheterocyclic compounds	Diazines	Pyrimidines and pyrimidine derivatives	Aromatic heteromonocyclic compounds	11.9261	10.8144	10.5665	10.2905	10.1727	10.84	10.4214	10.7011	10.8868	10.3374	10.0925	10.7896	10.8338	10.0722	10.1219	10.9782
466	466	HILICp_HMDB0000870-GTT298-Histamin_C5H10N3_CH1+	HMDB0000870	Histamine	Organic nitrogen compounds	Organonitrogen compounds	Amines	Aromatic heteromonocyclic compounds	13.1814	13.0825	13.6897	13.3486	12.9946	13.7247	13.2171	13.337	13.5986	12.9323	13.4592	13.1365	13.3538	12.8509	13.0574	12.8679
467	467	HILICp_HMDB0000300-ID2897-Uracil_C4H5N2O2_CH1+	HMDB0000300	Uracil	Organoheterocyclic compounds	Diazines	Pyrimidines and pyrimidine derivatives	Aromatic heteromonocyclic compounds	8.02355	7.92335	8.02617	8.55487	7.98684	7.52078	7.98684	7.52078	7.52078	7.59337	7.79194	7.86365	7.66388	8.04495	7.98684	7.52078
468	468	HILICp_HMDB0000562-GTT281-Creatini_C4H8N3O_CH1+	HMDB0000562	Creatinine	Organic acids and derivatives	Carboxylic acids and derivatives	Amino acids, peptides, and analogues	Aliphatic heteromonocyclic compounds	16.1534	16.4312	16.3985	16.4282	15.9938	16.2667	16.1608	16.1236	16.1991	15.8551	16.1087	16.19	16.1577	15.8678	16.1614	16.0427
469	469	HILICp_HMDB0001511-GTT282-Creatine_C4H8N3O_CH1+	HMDB0001511	Phosphocreatine	Organic acids and derivatives	Carboxylic acids and derivatives	Amino acids, peptides, and analogues	Aliphatic acyclic compounds	11.6341	11.8224	11.6194	11.8607	11.4145	11.6073	11.6731	11.8426	11.6384	11.4097	11.5428	11.3011	11.6076	11.4539	11.3785	11.8602
470	470	HILICp_HMDB0000026-GTT205-3-Ureido_C4H7N2O2_CH1+	HMDB0000026	Ureidopropionic acid	Organic acids and derivatives	Organic carbonic acids and derivatives	Ureas	Aliphatic acyclic compounds	14.4444	14.1645	12.8758	14.3478	11.6013	11.9121	11.138	11.431	11.225	11.3684	10.8927	11.2611	11.9494	11.8637	11.4295	12.2742
471	471	HILICp_HMDB0000162-GTT265-L-Prolin_C5H10NO2_CH1+	HMDB0000162	L-Proline	Organic acids and derivatives	Carboxylic acids and derivatives	Amino acids, peptides, and analogues	Aliphatic heteromonocyclic compounds	13.7672	13.8153	14.0173	13.9636	13.7928	14.1467	13.7812	13.8519	13.9639	13.7043	13.5546	13.7695	13.9745	13.5979	13.7846	13.9533
473	473	HILICp_HMDB0000043-GTT252-Betaine_C5H12NO2_CH1+	HMDB0000043	Betaine	Organic acids and derivatives	Carboxylic acids and derivatives	Amino acids, peptides, and analogues	Aliphatic acyclic compounds	17.5396	17.3712	17.203	17.6493	17.4445	17.5918	17.6689	17.3767	17.6989	17.5317	17.2678	17.3897	17.5874	17.2756	17.3364	17.4477
474	474	HILICp_HMDB0000883-GTT273-L-VALINE_C5H12NO2_CH1+	HMDB0000883	L-Valine	Organic acids and derivatives	Carboxylic acids and derivatives	Amino acids, peptides, and analogues	Aliphatic acyclic compounds	14.3411	13.8187	13.8325	14.4077	13.874	13.9378	13.7119	13.8138	13.8544	13.7873	13.7854	13.7559	13.8974	13.6039	13.7846	13.9834
476	476	HILICp_HMDB0001406-GTT305-NICOTINA_C6H7N2O_CH1+	HMDB0001406	Niacinamide	Organoheterocyclic compounds	Pyridines and derivatives	Pyridinecarboxylic acids and derivatives	Aromatic heteromonocyclic compounds	14.96	14.6069	14.684	14.9466	14.7107	14.748	15.1574	14.9377	15.0646	14.8397	14.7896	14.9796	14.9355	14.7463	14.6332	14.8328
478	478	HILICp_HMDB0000898-ID2953-1-Methyl_C6H12N3_CH1+	HMDB0000898	1-Methylhistamine	Organic nitrogen compounds	Organonitrogen compounds	Amines	Aromatic heteromonocyclic compounds	12.1948	12.4223	13.1894	12.6072	11.5463	12.6024	11.8476	12.4432	11.8031	11.3624	13.0883	11.8518	13.019	12.1565	11.7442	12.7011
479	479	HILICp_HMDB0000262-GTT309-THYMINE_C5H7N2O2_CH1+	HMDB0000262	Thymine	Organoheterocyclic compounds	Diazines	Pyrimidines and pyrimidine derivatives	Aromatic heteromonocyclic compounds	10.3675	10.5568	9.81143	10.0105	9.48486	9.62714	9.52215	9.56927	9.43756	9.15176	9.3728	9.52464	9.55506	9.58823	9.56941	9.50681
482	482	HILICp_HMDB0000064-GTT278-Creatine_C4H10N3O2_CH1+	HMDB0000064	Creatine	Organic acids and derivatives	Carboxylic acids and derivatives	Amino acids, peptides, and analogues	Aliphatic acyclic compounds	17.4241	17.542	17.3172	17.6776	17.1047	17.3654	17.4613	17.5642	17.4423	17.0807	17.2367	17.0604	17.3346	17.2497	17.1204	17.5702
483	483	HILICp_HMDB0000687-GTT268-L-Leucin_C6H14NO2_CH1+	HMDB0000687	L-Leucine	Organic acids and derivatives	Carboxylic acids and derivatives	Amino acids, peptides, and analogues	Aliphatic acyclic compounds	15.0049	14.1444	14.1903	14.9339	14.1869	14.4	13.7882	14.0278	14.213	14.0062	14.0029	13.9389	14.4526	13.7072	13.9484	14.2311
484	484	HILICp_HMDB0000172-GTT261-Isoleuci_C6H14NO2_CH1+	HMDB0000172	L-Isoleucine	Organic acids and derivatives	Carboxylic acids and derivatives	Amino acids, peptides, and analogues	Aliphatic acyclic compounds	14.2804	13.3391	13.4961	14.1554	13.5684	13.6263	13.187	13.3948	13.44	13.2814	13.1944	13.1316	13.5875	12.9383	13.2609	13.7009
487	487	HILICp_HMDB0000214-GTT270-DL-Ornit_C5H13N2O2_CH1+	HMDB0000214	Ornithine	Organic acids and derivatives	Carboxylic acids and derivatives	Amino acids, peptides, and analogues	Aliphatic acyclic compounds	11.4187	10.6857	10.3129	11.1992	10.8386	11.0659	10.2185	10.8772	10.9128	10.725	10.3192	10.2121	10.7109	10.5096	10.6345	10.5837
489	489	HILICp_HMDB0000034-GTT244-Adenine_C5H6N5_CH1+	HMDB0000034	Adenine	Organoheterocyclic compounds	Imidazopyrimidines	Purines and purine derivatives	Aromatic heteropolycyclic compounds	10.4633	10.5236	10.3968	10.4607	10.4662	10.4811	10.5356	10.5128	10.6235	10.4378	10.4665	10.5278	10.5385	10.4976	10.4685	10.5088
491	491	HILICp_HMDB0000699-ID3032-1-Methyl_C7H9N2O_CH1+	HMDB0000699	1-Methylnicotinamide	Organoheterocyclic compounds	Pyridines and derivatives	Pyridinecarboxylic acids and derivatives	Aromatic heteromonocyclic compounds	14.8473	13.3646	13.6628	15.5721	12.9788	12.7553	13.2518	13.0051	13.3352	12.9822	13.0714	13.2061	13.1275	12.9743	13.041	13.3613
492	492	HILICp_HMDB0000875-GTT310-Trigonel_C7H8NO2_CH1+	HMDB0000875	Trigonelline	Alkaloids and derivatives	NA	NA	Aromatic heteromonocyclic compounds	13.8878	12.5909	13.153	13.614	13.7575	13.5893	14.2984	13.7281	13.5642	13.2657	13.42	13.723	13.7951	13.201	13.536	14.1827
493	493	HILICp_HMDB0000306-GTT284-TYRAMINE_C8H12NO_CH1+	HMDB0000306	Tyramine	Benzenoids	Benzene and substituted derivatives	Phenethylamines	Aromatic homomonocyclic compounds	9.35349	9.20382	9.35435	9.37882	9.18122	9.29863	9.32099	9.34443	9.53155	9.38757	9.32777	9.22513	9.53828	9.20533	9.15799	9.3353
494	494	HILICp_HMDB0000301-GTT287-UROCANIC_C6H7N2O2_CH1+	HMDB0000301	Urocanic acid	Organoheterocyclic compounds	Azoles	Imidazoles	Aromatic heteromonocyclic compounds	13.8895	14.3096	14.4893	14.1652	13.6919	14.6351	13.9948	14.1324	13.9968	13.8322	14.3232	14.114	13.8856	14.0508	13.8867	14.1224
495	495	HILICp_HMDB0004988-ID2985-2--1-Met_C6H9N2O2_CH1+	HMDB0004988	Pi-Methylimidazoleacetic acid	Organoheterocyclic compounds	Azoles	Imidazoles	Aromatic heteromonocyclic compounds	10.7523	10.9505	10.4591	11.7534	9.79149	10.2156	9.75313	9.79968	9.73513	9.63168	9.84076	9.84422	9.96871	9.64582	10.2001	10.2731
497	497	HILICp_HMDB0004827-ID3009-Stachydr_C7H14NO2_CH1+	HMDB0004827	Proline betaine	Organic acids and derivatives	Carboxylic acids and derivatives	Amino acids, peptides, and analogues	Aliphatic heteromonocyclic compounds	12.4161	11.4417	12.3603	11.9945	13.4249	12.9675	13.9554	13.4301	13.0553	12.6569	12.4914	12.5957	13.2829	12.518	13.297	12.8161
500	500	HILICp_HMDB0001161-ID3028-gamma-Bu_C7H16NO2_CH1+	HMDB0001161	4-Trimethylammoniobutanoic acid	Lipids and lipid-like molecules	Fatty Acyls	Fatty acids and conjugates	Aliphatic acyclic compounds	13.7062	13.2426	13.3059	13.4412	13.0218	13.4189	13.4147	13.1623	13.331	12.9802	13.3952	13.0392	13.4214	13.1728	13.2821	13.3758
501	501	HILICp_HMDB0000895-GTT254-Acetylch_C7H16NO2_CH1+	HMDB0000895	Acetylcholine	Organic nitrogen compounds	Organonitrogen compounds	Quaternary ammonium salts	Aliphatic acyclic compounds	8.43425	8.49862	9.12129	9.05263	8.30449	8.49433	8.79498	8.50269	8.33327	8.25088	8.60667	8.36451	8.53641	8.42574	8.8663	8.30623
504	504	HILICp_HMDB0000182-GTT272-L--+--Ly_C6H15N2O2_CH1+	HMDB0000182	L-Lysine	Organic acids and derivatives	Carboxylic acids and derivatives	Amino acids, peptides, and analogues	Aliphatic acyclic compounds	13.6268	12.8912	12.6767	13.5366	12.6538	12.7951	12.2053	12.6429	12.8976	12.7598	12.2443	12.2191	12.8761	12.5048	12.8242	12.6519
506	506	HILICp_HMDB0000696-GTT295-L-Methio_C5H12NO2S_CH1+	HMDB0000696	L-Methionine	Organic acids and derivatives	Carboxylic acids and derivatives	Amino acids, peptides, and analogues	Aliphatic acyclic compounds	12.1845	12.3266	12.426	12.2858	12.3047	12.6086	12.3854	12.3234	12.6409	12.5223	12.3497	12.5258	12.7076	12.1343	12.2031	12.4356
510	510	HILICp_HMDB0013253-ID2990-N-Acetyl_C7H12N3O_CH1+	HMDB0013253	N-Acetylhistamine	Organic acids and derivatives	Carboxylic acids and derivatives	Carboxylic acid derivatives	Aromatic heteromonocyclic compounds	8.89645	8.66423	8.40559	9.57893	8.46674	8.468	8.42595	8.45233	8.60392	8.19616	8.57866	8.6433	8.64224	8.46926	8.46674	8.49167
511	511	HILICp_HMDB0000177-GTT299-L-Histid_C6H10N3O2_CH1+	HMDB0000177	L-Histidine	Organic acids and derivatives	Carboxylic acids and derivatives	Amino acids, peptides, and analogues	Aromatic heteromonocyclic compounds	13.9248	14.0749	14.2964	14.2123	14.3918	14.3842	14.3584	14.3992	14.486	14.4301	14.3742	14.3597	14.435	14.0808	14.4187	14.4181
513	513	HILICp_HMDB0003459-ID2961-Ala-Ala_C6H13N2O3_CH1+	HMDB0003459	D-Alanyl-D-alanine	Organic acids and derivatives	Carboxylic acids and derivatives	Amino acids, peptides, and analogues	Aliphatic acyclic compounds	8.6008	8.72616	8.48962	8.64383	8.03496	8.97196	8.52238	8.08918	8.80508	8.25609	8.83375	8.25609	8.55949	8.05991	8.54811	8.8238
514	514	HILICp_HMDB0000303-ID2573-Tryptami_C10H13N2_CH1+	HMDB0000303	Tryptamine	Organoheterocyclic compounds	Indoles and derivatives	Tryptamines and derivatives	Aromatic heteropolycyclic compounds	8.08487	8.08487	8.08487	8.08487	8.32652	8.11193	8.32652	8.11193	8.11193	8.16849	8.16849	8.32652	8.03301	8.17216	8.21879	8.11193
517	517	HILICp_HMDB0000062-GTT302-L-Carnit_C7H16NO3_CH1+	HMDB0000062	L-Carnitine	Organic nitrogen compounds	Organonitrogen compounds	Quaternary ammonium salts	Aliphatic acyclic compounds	16.8396	16.4985	16.4679	17.081	16.749	16.6962	17.004	16.7396	17.2545	16.8665	16.9033	16.7353	16.8448	16.679	16.9865	16.7031
520	520	HILICp_HMDB0002005-ID2920-Methioni_C5H12NO3S_CH1+	HMDB0002005	Methionine sulfoxide	Organic acids and derivatives	Carboxylic acids and derivatives	Amino acids, peptides, and analogues	Aliphatic acyclic compounds	7.97247	8.4659	8.31066	8.06872	8.42902	8.55159	8.45638	8.4797	8.62676	8.53425	8.4209	8.55295	8.61068	8.29953	8.25635	8.4029
521	521	HILICp_HMDB0000159-GTT279-L-Phenyl_C9H12NO2_CH1+	HMDB0000159	L-Phenylalanine	Organic acids and derivatives	Carboxylic acids and derivatives	Amino acids, peptides, and analogues	Aromatic homomonocyclic compounds	14.9448	14.8099	14.4361	15.0324	14.397	14.6012	13.9175	14.098	14.2907	14.0287	14.1218	13.854	14.4435	13.9268	14.2148	14.1511
522	522	HILICp_HMDB0004366-ID2600-Hordenin_C10H16NO_CH1+	HMDB0004366	Hordenine	Benzenoids	Benzene and substituted derivatives	Phenethylamines	Aromatic homomonocyclic compounds	9.24706	9.36521	9.47478	9.28823	9.22336	9.60824	9.74203	9.61574	9.54101	9.01712	9.42513	9.3041	9.36109	9.37899	9.34522	9.16409
526	526	HILICp_HMDB0000001-ID2991-1-Methyl_C7H12N3O2_CH1+	HMDB0000001	1-Methylhistidine	Organic acids and derivatives	Carboxylic acids and derivatives	Amino acids, peptides, and analogues	Aromatic heteromonocyclic compounds	10.7621	8.43403	9.40862	11.2091	10.7814	10.8949	10.7567	10.7826	10.8845	10.7103	10.8749	10.6975	10.7546	8.15594	10.8743	10.6781
527	527	HILICp_HMDB0000479-GTT203-3-Methyl_C7H12N3O2_CH1+	HMDB0000479	3-Methylhistidine	Organic acids and derivatives	Carboxylic acids and derivatives	Amino acids, peptides, and analogues	Aromatic heteromonocyclic compounds	12.7518	12.3994	12.355	13.0487	12.4689	12.4994	12.4286	12.6132	12.4136	12.4973	12.6571	12.5345	12.5398	12.0838	12.5657	12.6389
530	530	HILICp_HMDB0011756-ID3057-N-Acetyl_C8H16NO3_CH1+	HMDB0011756	N-Acetylleucine	Organic acids and derivatives	Carboxylic acids and derivatives	Amino acids, peptides, and analogues	Aliphatic acyclic compounds	10.9535	10.1271	10.4976	11.1261	10.2086	11.3267	10.1761	10.6715	10.4233	10.2732	10.3686	10.5007	10.4503	10.0233	10.2785	10.8254
531	531	HILICp_HMDB0034365-ID3016-Theanine_C7H15N2O3_CH1+	HMDB0034365	L-Theanine	Organic acids and derivatives	Carboxylic acids and derivatives	Amino acids, peptides, and analogues	Aliphatic acyclic compounds	7.70391	7.70391	8.06369	7.70391	8.12207	8.06369	8.12207	7.35819	7.62315	7.80873	7.80873	8.43011	7.18159	7.05618	7.63868	8.06369
532	532	HILICp_HMDB0003357-GTT303-N-Acetyl_C7H15N2O3_CH1+	HMDB0003357	N2-Acetylornithine	Organic acids and derivatives	Carboxylic acids and derivatives	Amino acids, peptides, and analogues	Aliphatic acyclic compounds	10.0905	9.66726	9.6867	9.81504	10.4371	10.5549	10.3259	10.405	10.4424	10.1942	10.1846	10.2298	10.424	10.2639	10.4997	10.3312
533	533	HILICp_HMDB0000517-GTT275-Arginine_C6H15N4O2_CH1+	HMDB0000517	L-Arginine	Organic acids and derivatives	Carboxylic acids and derivatives	Amino acids, peptides, and analogues	Aliphatic acyclic compounds	15.4186	15.0937	15.1892	14.9974	14.8212	15.1148	13.9665	14.371	15.0473	14.2855	14.8877	13.8815	15.6367	14.2466	14.8222	14.3572
534	534	HILICp_HMDB0013287-ID3079-N-epsilo_C8H19N2O2_CH1+	HMDB0013287	Ne,Ne dimethyllysine	Organic acids and derivatives	Carboxylic acids and derivatives	Amino acids, peptides, and analogues	Aliphatic acyclic compounds	11.7962	11.2298	11.1554	11.9452	11.0419	10.9604	10.7648	11.1472	10.8145	10.7322	10.5516	10.4783	11.0209	10.6768	11.1429	11.2106
537	537	HILICp_HMDB0000904-GTT271-Citrulli_C6H14N3O3_CH1+	HMDB0000904	Citrulline	Organic acids and derivatives	Carboxylic acids and derivatives	Amino acids, peptides, and analogues	Aliphatic acyclic compounds	12.9038	12.0859	11.9847	12.5677	11.6964	11.8842	11.6327	11.8369	11.8503	11.4911	11.6186	11.605	11.6778	11.3997	11.6168	11.9712
540	540	HILICp_HMDB0001046-GTT234-COTININE_C10H13N2O_CH1+	HMDB0001046	Cotinine	Organoheterocyclic compounds	Pyridines and derivatives	Pyrrolidinylpyridines	Aromatic heteromonocyclic compounds	9.3156	9.62628	9.58569	9.24677	9.13065	9.52639	9.46312	9.3283	9.81657	9.0652	9.44494	9.25244	9.51937	9.34671	9.33917	9.33114
541	541	HILICp_HMDB0000158-GTT283-Tyrosine_C9H12NO3_CH1+	HMDB0000158	L-Tyrosine	Organic acids and derivatives	Carboxylic acids and derivatives	Amino acids, peptides, and analogues	Aromatic homomonocyclic compounds	11.5693	11.2795	10.8848	11.6057	10.8517	11.0731	10.9084	10.827	11.0558	10.7267	10.8261	11.13	11.0681	10.5394	10.7765	11.0091
542	542	HILICp_440274-ID3041-N-N-Dime_C8H14N3O2_CH1+	CID440274						10.0267	10.123	10.0044	10.0744	9.89288	9.99702	10.0212	10.0383	10.0465	9.94372	10.0181	9.95071	9.99159	9.99246	10.0105	10.0134
544	544	HILICp_HMDB0001276-ID3161-N1-Acety_C9H22N3O_CH1+	HMDB0001276	N1-Acetylspermidine	Organic acids and derivatives	Carboximidic acids and derivatives	Carboximidic acids	Aliphatic acyclic compounds	12.4807	12.4747	11.363	13.4818	11.4148	11.4275	10.7989	11.3011	11.1495	10.859	10.5904	10.5372	11.4318	11.3192	11.6842	11.3416
547	547	HILICp_HMDB0000206-ID3066-N-epsilo_C8H17N2O3_CH1+	HMDB0000206	N6-Acetyl-L-lysine	Organic acids and derivatives	Carboxylic acids and derivatives	Amino acids, peptides, and analogues	Aliphatic acyclic compounds	10.2416	9.90618	9.7189	10.2801	9.50532	9.91388	9.16524	9.70314	9.69855	9.44533	9.19837	9.97245	9.88634	9.48949	9.61487	9.79746
548	548	HILICp_HMDB0029416-ID3026-Targinin_C7H17N4O2_CH1+	HMDB0029416	L-Targinine	Organic acids and derivatives	Carboxylic acids and derivatives	Amino acids, peptides, and analogues	Aliphatic acyclic compounds	10.8691	10.0723	10.1503	10.9512	10.2282	10.2286	9.92906	10.0139	10.1227	9.89121	10.3148	9.73068	10.1589	10.6381	10.7701	10.3356
549	549	HILICp_HMDB0001325-ID3149-N-N-N-Tr_C9H21N2O2_CH1+	HMDB0001325	N6,N6,N6-Trimethyl-L-lysine	Organic acids and derivatives	Carboxylic acids and derivatives	Amino acids, peptides, and analogues	Aliphatic acyclic compounds	13.3419	13.3097	13.0689	13.4717	12.9857	12.7862	12.9177	13.0934	12.9587	12.8603	12.586	12.6589	13.0777	12.7309	13.0621	12.8318
552	552	HILICp_HMDB0032055-ID3034-N-Acetyl_C8H12N3O3_CH1+	HMDB0032055	N-Acetylhistidine	Organic acids and derivatives	Carboxylic acids and derivatives	Amino acids, peptides, and analogues	Aromatic heteromonocyclic compounds	10.2592	10.7913	10.3871	10.9957	10.0401	9.93721	9.95332	9.74085	9.67395	9.47109	9.22257	9.74607	10.042	9.48646	10.0027	10.1064
554	554	HILICp_HMDB0028690-ID3132-Ala-Ile_C9H19N2O3_CH1+	HMDB0028690	Alanylisoleucine	Organic acids and derivatives	Carboxylic acids and derivatives	Amino acids, peptides, and analogues	Aliphatic acyclic compounds	10.3211	10.5571	10.4544	11.1236	9.79473	9.54173	9.36263	9.7183	9.15345	9.28173	8.80567	9.50099	9.71166	9.42642	9.77492	9.73997
555	555	HILICp_HMDB0001539-GTT237-NN-Dimet_C8H19N4O2_CH1+	HMDB0001539	Asymmetric dimethylarginine	Organic acids and derivatives	Carboxylic acids and derivatives	Amino acids, peptides, and analogues	Aliphatic acyclic compounds	12.7366	12.336	12.3113	12.8002	12.274	12.2099	11.9611	12.2248	12.1609	11.9335	11.7887	11.7863	12.2525	12.0188	12.2471	12.2383
559	559	HILICp_HMDB0000201-GTT219-L-Acetyl_C9H18NO4_CH1+	HMDB0000201	L-Acetylcarnitine	Lipids and lipid-like molecules	Fatty Acyls	Fatty acid esters	Aliphatic acyclic compounds	16.6186	16.8493	17.222	16.5983	17.438	17.8841	17.3526	17.5363	17.6791	17.5268	17.7	17.5702	17.5059	17.2199	17.6684	17.3035
560	560	HILICp_HMDB0000929-GTT257-L-Trypto_C11H13N2O2_CH1+	HMDB0000929	L-Tryptophan	Organoheterocyclic compounds	Indoles and derivatives	Indolyl carboxylic acids and derivatives	Aromatic heteropolycyclic compounds	14.2186	14.2743	14.1609	13.9483	14.0032	14.2607	13.5697	13.6464	13.9843	13.4667	13.7224	13.201	13.7555	13.486	13.8535	13.6971
562	562	HILICp_HMDB0000860-ID2657--3-Pheny_C11H14NO3_CH1+	HMDB0000860	Phenylpropionylglycine	Organic acids and derivatives	Carboxylic acids and derivatives	Amino acids, peptides, and analogues	Aromatic homomonocyclic compounds	11.5422	10.8841	10.5017	11.8592	9.82092	10.3096	9.75522	9.78375	9.46079	9.45407	9.45767	9.65976	9.92143	9.48933	9.60959	10.4602
563	563	HILICp_HMDB0000684-ID2575-Kynureni_C10H13N2O3_CH1+	HMDB0000684	L-Kynurenine	Organic oxygen compounds	Organooxygen compounds	Carbonyl compounds	Aromatic homomonocyclic compounds	10.9066	10.5072	10.3702	10.8037	9.75319	10.1588	9.5054	9.42376	9.39041	9.05672	9.21801	9.19746	9.74759	9.74695	9.89106	9.4841
564	564	HILICp_HMDB0028885-ID3040-His-Gly_C8H13N4O3_CH1+	HMDB0028885	Histidylglycine	Organic acids and derivatives	Carboxylic acids and derivatives	Amino acids, peptides, and analogues	Aromatic heteromonocyclic compounds	7.69667	7.90064	7.93666	7.51969	6.70564	7.86978	7.41216	7.40367	7.10497	7.11964	7.08087	7.11964	9.39939	7.41337	7.34343	7.6516
566	566	HILICp_HMDB0004620-ID3074-N-alpha-_C8H17N4O3_CH1+	HMDB0004620	N-a-Acetyl-L-arginine	Organic acids and derivatives	Carboxylic acids and derivatives	Amino acids, peptides, and analogues	Aliphatic acyclic compounds	10.0476	9.54895	9.0281	10.1016	8.80297	9.02882	8.43598	8.44591	8.83986	8.46737	8.26873	8.58504	8.76061	8.16792	8.77817	9.10465
570	570	HILICp_HMDB0000824-GTT220-L-Propio_C10H20NO4_CH1+	HMDB0000824	Propionylcarnitine	Lipids and lipid-like molecules	Fatty Acyls	Fatty acid esters	Aliphatic acyclic compounds	13.9646	13.3515	13.2295	13.997	13.5145	14.0605	13.5403	13.4485	14.011	13.5323	13.535	13.3793	13.7772	13.3632	13.64	13.5968
575	575	HILICp_HMDB0000210-GTT306-Pantothe_C9H18NO5_CH1+	HMDB0000210	Pantothenic acid	Organic oxygen compounds	Organooxygen compounds	Alcohols and polyols	Aliphatic acyclic compounds	13.3499	13.0488	12.7137	13.3704	12.1617	12.4796	12.3189	12.5243	12.3881	11.9376	12.1376	12.2862	12.5461	11.9743	12.1656	12.7434
581	581	HILICp_HMDB0000033-GTT289-Carnosin_C9H15N4O3_CH1+	HMDB0000033	Carnosine	Organic acids and derivatives	Peptidomimetics	Hybrid peptides	Aromatic heteromonocyclic compounds	10.3861	9.7984	9.84044	10.4094	9.4714	10.2801	10.3962	10.956	10.2442	10.4027	10.2014	9.96105	10.1723	9.71475	10.2334	10.1045
583	583	HILICp_HMDB0003045-GTT238-Ergothio_C9H16N3O2S_CH1+	HMDB0003045	Ergothioneine	Organic acids and derivatives	Carboxylic acids and derivatives	Amino acids, peptides, and analogues	Aromatic heteromonocyclic compounds	11.8381	11.486	11.6065	11.4511	11.6243	11.6381	11.8875	11.3918	11.8887	11.5951	11.739	11.7767	11.7856	11.4434	11.9329	11.8695
588	588	HILICp_HMDB0002013-GTT222--R--Buty_C11H22NO4_CH1+	HMDB0002013	Butyrylcarnitine	Lipids and lipid-like molecules	Fatty Acyls	Fatty acid esters	Aliphatic acyclic compounds	13.3051	13.5523	13.893	13.4173	13.8876	14.4608	13.885	13.9202	14.0109	13.8597	13.9086	14.0612	14.262	13.9186	14.4324	14.3158
591	591	HILICp_HMDB0000038-ID3098-7-8-Dihy_C9H14N5O3_CH1+	HMDB0000038	Dihydrobiopterin	Organoheterocyclic compounds	Pteridines and derivatives	Pterins and derivatives	Aromatic heteropolycyclic compounds	5.96101	7.52941	6.70441	6.37161	6.64898	7.48941	6.63463	6.97261	6.75577	6.62936	7.06817	6.84482	7.12769	6.1181	6.87316	6.89366
592	592	HILICp_HMDB0000192-ID2964-Cystine_C6H13N2O4S2_CH1+	HMDB0000192	L-Cystine	Organic acids and derivatives	Carboxylic acids and derivatives	Amino acids, peptides, and analogues	Aliphatic acyclic compounds	9.86817	9.8738	9.44328	10.1763	9.69054	9.73038	9.68707	9.83916	9.56976	9.86537	9.93164	9.43875	9.66224	9.45704	9.93353	9.78211
593	593	HILICp_HMDB0000194-ID2609-Anserine_C10H17N4O3_CH1+	HMDB0000194	Anserine	Organic acids and derivatives	Peptidomimetics	Hybrid peptides	Aromatic heteromonocyclic compounds	11.5438	10.9872	10.9904	11.6189	10.7042	11.3869	11.6381	11.9353	11.5009	11.4963	11.451	11.0741	11.2748	11.0037	11.2921	11.5516
594	594	HILICp_HMDB0000089-GTT235-Cytidine_C9H14N3O5_CH1+	HMDB0000089	Cytidine	Nucleosides, nucleotides, and analogues	Pyrimidine nucleosides	NA	Aromatic heteromonocyclic compounds	10.7604	10.8765	9.90364	10.6814	9.73826	10.0112	9.17388	9.77281	9.78864	9.83307	9.08568	9.1601	9.7402	10.0025	9.91274	9.33238
597	597	HILICp_HMDB0000030-ID2602-Biotin_C10H17N2O3S_CH1+	HMDB0000030	Biotin	Organoheterocyclic compounds	Biotin and derivatives	NA	Aliphatic heteropolycyclic compounds	10.9403	10.4228	9.52676	10.5215	9.61541	9.58891	9.23328	9.16775	9.11768	8.63034	9.29771	9.18769	9.36169	9.21224	9.33662	9.48979
601	601	HILICp_HMDB0000688-GTT226-Isovaler_C12H24NO4_CH1+	HMDB0000688	Isovalerylcarnitine	Lipids and lipid-like molecules	Fatty Acyls	Fatty acid esters	Aliphatic acyclic compounds	12.9862	12.0717	11.7382	13.0765	11.7922	12.5026	11.7204	11.8743	11.9342	11.671	11.9286	11.7265	11.9923	11.4995	11.9742	11.9974
602	602	HILICp_HMDB0013713-ID2744-N-Acetyl_C13H15N2O3_CH1+	HMDB0013713	N-Acetyltryptophan	Organic acids and derivatives	Carboxylic acids and derivatives	Amino acids, peptides, and analogues	Aromatic heteropolycyclic compounds	12.5381	11.8203	12.3152	12.2502	11.646	11.8219	11.2357	10.9603	11.1789	10.6916	10.6677	10.8971	11.2848	11.1041	11.6575	11.9686
603	603	HILICp_HMDB0029126-ID2626-Val-Glu_C10H19N2O5_CH1+	HMDB0029126	Valylglutamic acid	Organic acids and derivatives	Carboxylic acids and derivatives	Amino acids, peptides, and analogues	Aliphatic acyclic compounds	8.30499	8.38275	7.85244	8.4929	8.04173	8.70201	8.26873	8.80777	8.32579	8.43468	7.76047	8.31874	7.82963	7.75448	7.81319	8.12207
606	606	HILICp_HMDB0062592-GTT227-Malonyl-_C10H18NO6_CH1+	HMDB0062592						8.8488	8.86319	8.44484	8.72697	8.26282	8.32118	8.33159	8.58672	8.38594	8.19174	8.11761	8.10832	8.74688	7.90692	8.12534	8.4047
610	610	HILICp_HMDB0062735-GTT221-3-Hydrox_C11H22NO5_CH1+	HMDB0062735	(R)-3-hydroxybutyrylcarnitine	Lipids and lipid-like molecules	Fatty Acyls	Fatty acid esters	Aliphatic acyclic compounds	11.3859	11.1239	11.3639	11.6565	11.6122	12.5965	11.5999	11.9797	11.6154	11.43	11.8231	11.6368	11.9989	11.4462	11.8479	11.5533
615	615	HILICp_HMDB0000855-GTT304-Nicotina_C11H15N2O5_CH1+	HMDB0000855	Nicotinamide riboside	Organic oxygen compounds	Organooxygen compounds	Carbohydrates and carbohydrate conjugates	Aromatic heteromonocyclic compounds	9.18993	9.20613	9.39466	9.4167	8.96827	9.22276	8.97196	9.12162	8.99368	8.87627	9.04157	9.049	9.4757	8.87961	9.18646	9.15947
620	620	HILICp_HMDB0000086-GTT296-sn-Glyce_C8H21NO6P_CH1+	HMDB0000086	Glycerophosphocholine	Lipids and lipid-like molecules	Glycerophospholipids	Glycerophosphocholines	Aliphatic acyclic compounds	14.1004	14.351	14.6054	13.6337	14.2892	14.7674	13.8841	13.991	14.7201	14.0321	14.5423	13.9409	15.3594	13.9517	14.105	14.0239
624	624	HILICp_HMDB0000756-GTT223-Hexanoyl_C13H26NO4_CH1+	HMDB0000756	Hexanoylcarnitine	Lipids and lipid-like molecules	Fatty Acyls	Fatty acid esters	Aliphatic acyclic compounds	10.6759	11.2356	11.5001	10.3283	11.3855	12.4506	11.6446	11.5602	11.6113	11.6328	11.6901	11.8013	11.7618	11.7707	12.0867	11.9339
630	630	HILICp_HMDB0011171-ID2683-gamma-Gl_C11H21N2O5_CH1+	HMDB0011171	gamma-Glutamylleucine	Organic acids and derivatives	Carboxylic acids and derivatives	Amino acids, peptides, and analogues	Aliphatic acyclic compounds	9.34102	9.53076	9.23669	10.1163	8.80941	9.44959	8.62389	9.26246	8.9359	8.77385	9.17274	8.62587	9.15957	8.93393	8.77493	8.75432
633	633	HILICp_HMDB0061189-GTT225--2R--3-H_C12H24NO5_CH1+	HMDB0061189	3-Hydroxyisovalerylcarnitine	Lipids and lipid-like molecules	Fatty Acyls	Fatty acid esters	Aliphatic acyclic compounds	11.1762	10.6687	10.7266	11.1849	11.3149	11.7311	11.5228	11.3302	11.6738	11.2912	11.5498	11.3322	11.8302	11.1937	11.4508	11.4118
634	634	HILICp_HMDB0000235-GTT308-Thiamine_C12H17N4OS_CH1+	HMDB0000235	Thiamine	Organoheterocyclic compounds	Diazines	Pyrimidines and pyrimidine derivatives	Aromatic heteromonocyclic compounds	12.7018	12.448	12.9312	12.3251	12.6925	13.0291	13.1151	13.0082	13.0929	12.9415	13.0598	13.1625	13.0812	12.5183	12.9345	12.9059
636	636	HILICp_HMDB0000050-GTT243-Adenosin_C10H14N5O4_CH1+	HMDB0000050	Adenosine	Nucleosides, nucleotides, and analogues	Purine nucleosides	NA	Aromatic heteropolycyclic compounds	10.3371	10.9873	10.6472	10.4817	10.3419	10.952	10.3208	10.3375	10.8949	10.4791	10.6937	10.4797	10.7515	10.3889	10.6419	10.2866
637	637	HILICp_HMDB0000085-ID2586-2--Deoxy_C10H14N5O4_CH1+	HMDB0000085	Deoxyguanosine	Nucleosides, nucleotides, and analogues	Purine nucleosides	Purine 2'-deoxyribonucleosides	Aromatic heteropolycyclic compounds	7.20786	7.56372	7.56372	7.42893	7.83241	6.84482	6.84482	6.84482	6.84482	6.84482	6.84482	6.84482	7.83241	6.84482	7.83241	6.84482
647	647	HILICp_HMDB0028795-ID2630-Gln-Gln_C10H19N4O5_CH1+	HMDB0028795	Glutaminylglutamine	Organic acids and derivatives	Carboxylic acids and derivatives	Amino acids, peptides, and analogues	Aliphatic acyclic compounds	6.53379	6.35263	6.54247	6.53379	6.82111	7.03966	6.71174	6.36647	6.40357	6.70073	7.20266	6.70073	7.16162	6.39526	7.05445	6.54247
649	649	HILICp_HMDB0011738-ID2614-gamma-Gl_C10H18N3O6_CH1+	HMDB0011738	N2-gamma-Glutamylglutamine	Organic acids and derivatives	Carboxylic acids and derivatives	Amino acids, peptides, and analogues	Aliphatic acyclic compounds	9.14281	9.01857	9.01018	9.11757	9.21503	9.55966	9.14206	9.5545	9.21054	9.07841	9.13097	9.17347	9.03503	8.85524	9.18492	9.22345
656	656	HILICp_HMDB0003331-GTT202-1-Methyl_C11H16N5O4_CH1+	HMDB0003331	1-Methyladenosine	Nucleosides, nucleotides, and analogues	Purine nucleosides	NA	Aromatic heteropolycyclic compounds	12.044	11.963	11.9069	12.3714	11.4725	11.6392	11.4511	11.4167	11.3199	11.2033	11.3339	11.4375	11.7037	11.3401	11.5572	11.7994
657	657	HILICp_HMDB0004044-ID2668-6-Methyl_C11H16N5O4_CH1+	HMDB0004044	N6-Methyladenosine	Nucleosides, nucleotides, and analogues	Purine nucleosides	NA	Aromatic heteropolycyclic compounds	6.15698	6.31897	6.20859	6.15698	6.3315	6.70319	6.3315	6.70319	6.08677	6.3315	6.3315	6.3315	6.08677	6.70319	6.70319	6.70319
663	663	HILICp_HMDB0000053-ID2846-4-Andros_C19H27O2_CH1+	HMDB0000053	Androstenedione	Lipids and lipid-like molecules	Steroids and steroid derivatives	Androstane steroids	Aliphatic homopolycyclic compounds	8.41936	8.32797	8.1682	7.81722	7.72223	8.25427	7.18159	8.06746	8.20631	8.34141	7.89021	8.00102	8.25245	8.17864	8.15937	8.00102
666	666	HILICp_HMDB0000791-GTT224-Octanoyl_C15H30NO4_CH1+	HMDB0000791	Octanoylcarnitine	Lipids and lipid-like molecules	Fatty Acyls	Fatty acid esters	Aliphatic acyclic compounds	9.27115	9.52515	10.0099	9.05228	9.67357	10.5331	9.99122	9.8035	9.97096	9.83483	9.88145	10.0379	10.0968	10.0426	10.3008	10.1048
667	667	HILICp_HMDB0005765-ID2679-Ophthalm_C11H20N3O6_CH1+	HMDB0005765	Ophthalmic acid	Organic acids and derivatives	Carboxylic acids and derivatives	Amino acids, peptides, and analogues	Aliphatic acyclic compounds	7.50108	7.00488	7.00488	6.86693	6.2519	6.34036	6.78897	7.20117	6.42162	6.86797	6.86797	7.0282	6.2804	6.2519	6.31716	7.20117
673	673	HILICp_HMDB0001173-GTT207-5--S-Met_C11H16N5O3S_CH1+	HMDB0001173	b"5'-Methylthioadenosine"	Nucleosides, nucleotides, and analogues	5'-deoxyribonucleosides	5'-deoxy-5'-thionucleosides	Aromatic heteropolycyclic compounds	10.1989	10.3679	10.3363	10.3742	10.1554	10.4408	10.4341	10.5835	10.3715	10.0737	10.1896	10.1636	10.4721	10.0205	9.9594	10.481
680	680	HILICp_HMDB0013205-GTT209-Decenoyl_C17H32NO4_CH1+	HMDB0013205	9-Decenoylcarnitine	Lipids and lipid-like molecules	Fatty Acyls	Fatty acid esters	Aliphatic acyclic compounds	9.42416	9.82634	10.096	9.30883	10.0488	10.8107	10.286	10.1373	10.2041	10.241	10.1807	10.3349	10.37	10.394	10.4535	10.2393
681	681	HILICp_HMDB0062631-GTT208-Decanoyl_C17H34NO4_CH1+	HMDB0062631						8.77586	9.01676	9.28702	8.70897	9.36555	10.0123	9.41353	9.4189	9.44881	9.42634	9.62562	9.5657	9.72262	9.54237	9.8106	9.54115
683	683	HILICp_HMDB0028897-ID2802-His-Tyr_C15H19N4O4_CH1+	HMDB0028897	Histidyltyrosine	Organic acids and derivatives	Carboxylic acids and derivatives	Amino acids, peptides, and analogues	Aromatic heteromonocyclic compounds	8.09499	8.62945	9.17014	8.89137	8.9862	9.08308	8.64347	8.48053	9.17699	8.72177	8.63799	8.57433	8.00503	8.49085	9.22867	8.54811
686	686	HILICp_HMDB0012252-ID2851-Linoleoy_C20H38NO2_CH1+	HMDB0012252	Linoleoyl ethanolamide	Organic nitrogen compounds	Organonitrogen compounds	Amines	Aliphatic acyclic compounds	9.11493	8.44074	8.24276	8.15306	9.25684	8.897	8.37101	9.37016	7.12206	9.16691	9.50017	9.32215	9.21354	9.29496	8.80057	8.77292
693	693	HILICp_HMDB0002250-GTT210-Lauroyl-_C19H38NO4_CH1+	HMDB0002250	Dodecanoylcarnitine	Lipids and lipid-like molecules	Fatty Acyls	Fatty acid esters	Aliphatic acyclic compounds	9.33724	9.09684	9.35842	9.07383	9.51643	10.1991	9.62945	9.4863	9.64982	9.56655	9.69128	9.92358	9.94256	9.63306	10.1021	9.88878
694	694	HILICp_HMDB0002666-ID2722-Thiamine_C12H18N4O4PS_CH1+	HMDB0002666	Thiamine monophosphate	Organoheterocyclic compounds	Diazines	Pyrimidines and pyrimidine derivatives	Aromatic heteromonocyclic compounds	6.55251	6.55251	6.01616	5.7301	5.71703	5.75574	5.92693	5.92693	5.92693	5.65599	5.54126	5.73334	6.58755	5.34711	5.71703	6.01616
697	697	HILICp_HMDB0001044-GTT258-2--DEOXY_C10H15N5O7P_CH1+	HMDB0001044	b"2'-Deoxyguanosine 5'-monophosphate"	Nucleosides, nucleotides, and analogues	Purine nucleotides	Purine deoxyribonucleotides	Aromatic heteropolycyclic compounds	8.24118	6.40853	7.37275	7.35564	7.14677	7.21818	7.04578	7.91936	7.48156	7.80221	7.84267	7.63772	7.23418	7.40914	6.47235	7.23418
700	700	HILICp_HMDB0005066-GTT212-Tetradec_C21H42NO4_CH1+	HMDB0005066	Tetradecanoylcarnitine	Lipids and lipid-like molecules	Fatty Acyls	Fatty acid esters	Aliphatic acyclic compounds	10.7854	10.3765	10.6007	10.2061	10.6451	11.0049	10.6382	10.5472	10.5002	10.5266	10.5908	10.7503	10.9328	10.6997	11.159	10.7861
701	701	HILICp_HMDB0000244-ID2830-Riboflav_C17H21N4O6_CH1+	HMDB0000244	Riboflavin	Organoheterocyclic compounds	Pteridines and derivatives	Alloxazines and isoalloxazines	Aromatic heteropolycyclic compounds	9.3338	8.87487	9.02099	9.34373	8.51879	8.87989	8.45553	8.58279	8.74369	8.54091	8.84592	8.54908	8.82055	8.67471	8.73182	8.41538
707	707	HILICp_HMDB0001185-ID2812-S-Adenos_C15H23N6O5S_CH1+	HMDB0001185	S-Adenosylmethionine	Nucleosides, nucleotides, and analogues	5'-deoxyribonucleosides	5'-deoxy-5'-thionucleosides	Aromatic heteropolycyclic compounds	7.90507	7.93809	7.79317	7.96172	8.10742	8.1934	8.04334	8.38275	8.00236	7.643	7.99261	7.91279	8.02158	7.49721	7.69848	8.11313
708	708	HILICp_HMDB0000222-GTT214-Palmitoy_C23H46NO4_CH1+	HMDB0000222	Palmitoylcarnitine	Lipids and lipid-like molecules	Fatty Acyls	Fatty acid esters	Aliphatic acyclic compounds	11.6803	11.2355	11.3613	11.2568	11.5196	11.756	11.6042	11.4962	11.3675	11.2571	11.3259	11.5117	11.8059	11.5288	11.932	11.4927
709	709	HILICp_HMDB0061642-GTT213-3-Hydrox_C23H46NO5_CH1+	HMDB0061642	3-hydroxyhexadecanoyl carnitine	Lipids and lipid-like molecules	Fatty Acyls	Fatty acid esters	Aliphatic acyclic compounds	7.51643	8.08117	8.08117	7.51643	8.1191	8.21906	9.02654	9.02654	9.02654	8.1191	9.02654	9.02654	7.5475	8.1191	7.99227	7.10988
711	711	HILICp_HMDB0006469-GTT218-Linoleoy_C25H46NO4_CH1+	HMDB0006469	Linoleyl carnitine	Lipids and lipid-like molecules	Fatty Acyls	Fatty acid esters	Aliphatic acyclic compounds	11.1398	10.9323	10.9825	10.5562	10.9111	11.4945	11.0285	11.0356	10.7955	10.7119	10.8772	10.8415	11.1214	11.0689	11.2157	10.947
712	712	HILICp_HMDB0005065-GTT217-Oleoyl-L_C25H48NO4_CH1+	HMDB0005065	Oleoylcarnitine	Lipids and lipid-like molecules	Fatty Acyls	Fatty acid esters	Aliphatic acyclic compounds	11.7223	11.4035	11.2529	11.0607	11.059	11.6139	11.1368	11.1234	10.8914	10.7881	10.8183	11.0486	11.2373	11.1892	11.2912	11.2633
713	713	HILICp_HMDB0000656-ID2764-Cysteine_C13H23N4O8S2_CH1+	HMDB0000656	Cysteineglutathione disulfide	Organic acids and derivatives	Carboxylic acids and derivatives	Amino acids, peptides, and analogues	Aliphatic acyclic compounds	8.94429	8.56655	8.5656	8.80372	8.76218	8.8701	8.66906	9.02232	8.72583	8.84058	8.83565	8.34948	8.78615	8.62263	8.89371	8.82144
715	715	HILICp_HMDB0000848-GTT215-Stearoyl_C25H50NO4_CH1+	HMDB0000848	Stearoylcarnitine	Lipids and lipid-like molecules	Fatty Acyls	Fatty acid esters	Aliphatic acyclic compounds	10.3817	10.2593	9.85556	10.1546	9.7723	9.76503	9.98216	9.80439	9.67395	9.54938	9.74449	9.82032	10.0818	9.76371	10.1492	9.79451
723	723	HILICp_HMDB0000036-ID2867-Taurocho_C26H46NO7S_CH1+	HMDB0000036	Taurocholic acid	Lipids and lipid-like molecules	Steroids and steroid derivatives	Bile acids, alcohols and derivatives	Aliphatic homopolycyclic compounds	5.42053	5.98141	5.97381	8.55661	5.78996	5.57973	5.78996	6.19644	6.19644	5.70044	5.70044	5.78996	5.97381	6.92166	5.78996	5.97381
728	728	HILICp_HMDB0000054-ID2879-Bilirubi_C33H37N4O6_CH1+	HMDB0000054	Bilirubin	Organoheterocyclic compounds	Tetrapyrroles and derivatives	Bilirubins	Aromatic heteromonocyclic compounds	9.75435	10.436	10.0318	9.07795	9.62589	10.6595	9.94597	9.85734	11.0885	9.96185	10.778	10.2021	10.1023	9.97483	10.6327	10.3193
730	730	HILICp_HMDB0003337-GTT292-Glutathi_C20H33N6O12S2_CH1+	HMDB0003337	Oxidized glutathione	Organic acids and derivatives	Carboxylic acids and derivatives	Amino acids, peptides, and analogues	Aliphatic acyclic compounds	6.47543	6.15273	6.30992	5.63121	6.11147	5.92693	6.11147	7.08841	6.09582	6.19032	6.01127	6.19032	7.08841	5.77144	6.34739	7.08841
731	731	HILICp_HMDB0000902-GTT269-NAD_C21H28N7O14P2_CH1+	HMDB0000902	NAD	Nucleosides, nucleotides, and analogues	(5'->5')-dinucleotides	NA	Aromatic heteropolycyclic compounds	6.37502	6.37502	6.09582	6.37502	6.09582	6.88038	5.95842	6.88038	6.88038	5.77765	5.77765	5.95842	6.88038	6.09582	6.09582	6.88038

## Sheet: 1b_Liver_LogImputed
Row	CompoundID	CompoundName	MATCH_accession	name	super_class	class	sub_class	molecular_framework	Cax-L70	Cax-L75	Cax-L67	Cax-L66	Non-cax-L83	Non-Cax-L86	Non-Cax-L87	Non-Cax-L88	Ctrl-L68	Ctrl-L59	Ctrl-L65	Ctrl-L74	Pre-cax-L60	Pre-cax-L69	Pre-cax-L73	Pre-cax-L76
1	1	HILICn_HMDB0060015-ID2981-Phenol-s_C6H5O4S_CH1-	HMDB0060015	Phenol sulphate	Organic acids and derivatives	Organic sulfuric acids and derivatives	Arylsulfates	Aromatic homomonocyclic compounds	12.2488	12.654	12.036	13.2247	12.3752	13.1145	12.3771	12.0036	13.2289	12.161	11.4389	13.3158	11.6465	11.2579	12.0286	12.2944
2	2	HILICn_HMDB0000653-ID2871-Choleste_C27H45O4S_CH1-	HMDB0000653	Cholesterol sulfate	Lipids and lipid-like molecules	Steroids and steroid derivatives	Cholestane steroids	Aliphatic homopolycyclic compounds	10.4837	11.1386	12.5809	11.0793	10.7771	10.7	10.4796	10.8838	10.2559	10.7342	9.65957	10.2365	10.4033	9.62179	10.6493	10.5831
3	3	HILICn_HMDB0240698-ID2796-Daidzein_C15H9O7S_CH1-	HMDB0240698	b"Daidzein 4'-sulfate"	Phenylpropanoids and polyketides	Isoflavonoids	Isoflav-2-enes	Aromatic heteropolycyclic compounds	8.13593	7.14362	8.54539	8.43858	5.52146	5.52146	5.84064	5.18178	5.84064	5.84064	5.18739	5.4161	5.18739	5.18739	5.18739	5.2575
7	7	HILICn_HMDB0000402-GTT003-2-Isopro_C7H9O4_CH1-	HMDB0000402	2-Isopropylmalic acid	Lipids and lipid-like molecules	Fatty Acyls	Fatty acids and conjugates	Aliphatic acyclic compounds	9.12522	8.95377	9.25522	9.02509	9.30183	9.20714	8.96418	8.17386	9.10064	9.26644	8.55314	9.03336	8.69467	8.58054	8.97107	8.89905
8	8	HILICn_HMDB0000682-ID3082-3-Indoxy_C8H6NO4S_CH1-	HMDB0000682	Indoxyl sulfate	Organic acids and derivatives	Organic sulfuric acids and derivatives	Arylsulfates	Aromatic heteropolycyclic compounds	12.2475	11.3128	11.053	13.4142	11.1544	11.7937	11.1032	11.2505	11.7016	10.6575	10.5058	11.8928	10.3977	10.2068	11.0681	11.38
9	9	HILICn_HMDB0303749-ID2723-Tuberoni_C12H17O4_CH1-	HMDB0303749	7-Epi-12-hydroxyjasmonic acid	Lipids and lipid-like molecules	Fatty Acyls	Lineolic acids and derivatives	Aliphatic homomonocyclic compounds	7.81601	8.5732	8.10561	7.39449	8.52971	8.02093	8.26049	8.4974	7.94944	8.44053	8.15794	8.48921	7.90728	8.26101	8.03916	8.74018
10	10	HILICn_HMDB0003426-ID2699-Pantethe_C11H21N2O4S_CH1-	HMDB0003426	Pantetheine	Organic acids and derivatives	Carboxylic acids and derivatives	Amino acids, peptides, and analogues	Aliphatic acyclic compounds	10.2769	9.7231	10.0353	9.96402	10.0435	9.7369	9.86397	9.16272	9.61093	9.97101	10.1513	9.58101	10.1549	9.90314	9.89035	10.4455
11	11	HILICn_HMDB0000011-GTT006-3-Hydrox_C4H7O3_CH1-	HMDB0000011	3-Hydroxybutyric acid	Organic acids and derivatives	Hydroxy acids and derivatives	Beta hydroxy acids and derivatives	Aliphatic acyclic compounds	13.3666	14.152	14.5342	13.9599	14.3007	14.0818	14.6199	14.8055	13.9232	14.623	14.2428	14.7154	13.681	13.7866	13.7484	14.6642
12	12	HILICn_HMDB0000701-ID3056-Hexanoyl_C8H14NO3_CH1-	HMDB0000701	Hexanoylglycine	Organic acids and derivatives	Carboxylic acids and derivatives	Amino acids, peptides, and analogues	Aliphatic acyclic compounds	11.3929	9.71493	9.79116	11.3929	11.1858	10.1804	10.4315	11.318	11.1968	10.4388	9.694	10.4709	9.30529	9.32759	9.93697	10.605
13	13	HILICn_HMDB0059629-GTT071-Mevaloni_C6H11O4_CH1-	HMDB0059629						9.29872	9.95037	9.86698	9.38974	10.2422	10.2777	9.90583	9.93149	10.0432	10.0526	9.06785	10.0456	9.44137	8.84736	9.78959	9.43156
15	15	HILICn_HMDB0000661-ID2938-Glutaric_C5H7O4_CH1-	HMDB0000661	Glutaric acid	Organic acids and derivatives	Carboxylic acids and derivatives	Dicarboxylic acids and derivatives	Aliphatic acyclic compounds	15.5026	15.7029	15.3569	16.3676	15.1244	14.5406	14.292	15.2568	14.8903	14.6409	13.5457	14.2492	13.7657	12.6919	14.478	15.4486
16	16	HILICn_HMDB0000678-ID3011-N-Isoval_C7H12NO3_CH1-	HMDB0000678	Isovalerylglycine	Organic acids and derivatives	Carboxylic acids and derivatives	Amino acids, peptides, and analogues	Aliphatic acyclic compounds	11.6098	11.9054	11.8083	11.7795	12.8602	12.4316	12.2057	12.8185	12.6694	12.4276	11.3658	12.4209	11.1973	9.97869	11.6217	12.2468
17	17	HILICn_HMDB0000012-ID3092-2-Deoxyu_C9H11N2O5_CH1-	HMDB0000012	Deoxyuridine	Nucleosides, nucleotides, and analogues	Pyrimidine nucleosides	Pyrimidine 2'-deoxyribonucleosides	Aromatic heteromonocyclic compounds	8.59026	9.32581	8.57697	8.65434	8.25219	7.79276	7.95085	7.99159	7.90618	7.98752	7.38647	7.64635	8.04655	7.76557	8.11283	8.43403
18	18	HILICn_HMDB0000511-GTT025-Capric-a_C10H19O2_CH1-	HMDB0000511	Capric acid	Lipids and lipid-like molecules	Fatty Acyls	Fatty acids and conjugates	Aliphatic acyclic compounds	7.47591	7.13648	6.95081	7.24637	6.90875	7.21377	7.32185	7.06817	7.08171	7.03527	7.63675	7.18539	7.72577	7.12367	7.07157	7.03966
19	19	HILICn_HMDB0000959-ID2993-N-Tigloy_C7H10NO3_CH1-	HMDB0000959	Tiglylglycine	Organic acids and derivatives	Carboxylic acids and derivatives	Amino acids, peptides, and analogues	Aliphatic acyclic compounds	7.52779	8.28198	8.46041	7.42595	8.94742	8.18702	8.71866	9.38345	8.67163	8.62299	8.04109	8.69014	7.90323	7.19143	7.9248	9.09997
22	22	HILICn_HMDB0000254-GTT091-Succinic_C4H5O4_CH1-	HMDB0000254	Succinic acid	Organic acids and derivatives	Carboxylic acids and derivatives	Dicarboxylic acids and derivatives	Aliphatic acyclic compounds	15.5738	16.1648	16.0709	15.8408	16.3314	16.5128	16.3654	16.3191	16.3579	16.2056	15.9105	16.314	16.1802	15.7867	16.5187	16.1887
23	23	HILICn_HMDB0001015-ID2957-N-Formyl_C6H10NO3S_CH1-	HMDB0001015	N-Formyl-L-methionine	Organic acids and derivatives	Carboxylic acids and derivatives	Amino acids, peptides, and analogues	Aliphatic acyclic compounds	8.24118	9.70924	9.44288	8.52218	10.0454	9.91527	10.3779	10.1068	10.396	10.3919	9.51576	10.0534	9.65394	8.7639	9.33926	10.1386
26	26	HILICn_HMDB0000296-GTT101-Uridine_C9H11N2O6_CH1-	HMDB0000296	Uridine	Nucleosides, nucleotides, and analogues	Pyrimidine nucleosides	NA	Aromatic heteromonocyclic compounds	14.7117	14.7546	14.9906	14.8457	14.9088	14.5653	14.2288	14.014	14.5337	14.5825	14.2199	14.2554	14.1005	13.5153	14.4013	14.7176
29	29	HILICn_HMDB0005923-ID2664-N-Acetyl_C11H14N3O6_CH1-	HMDB0005923	N4-Acetylcytidine	Nucleosides, nucleotides, and analogues	Pyrimidine nucleosides	NA	Aromatic heteromonocyclic compounds	7.99159	7.91498	8.06306	8.38206	7.79111	7.62852	7.57147	7.24137	7.01481	7.27794	6.76964	7.37212	7.19218	6.4552	7.5475	7.50053
31	31	HILICn_HMDB0000271-GTT088-Sarcosin_C3H6NO2_CH1-	HMDB0000271	Sarcosine	Organic acids and derivatives	Carboxylic acids and derivatives	Amino acids, peptides, and analogues	Aliphatic acyclic compounds	12.3012	12.6202	10.8372	11.6308	10.3003	9.60797	9.82509	10.4342	10.1862	10.2494	10.1637	10.1776	10.5501	9.98544	9.85445	10.9175
33	33	HILICn_HMDB0005862-ID2669-N2-Methy_C11H14N5O5_CH1-	HMDB0005862	2-Methylguanosine	Nucleosides, nucleotides, and analogues	Purine nucleosides	NA	Aromatic heteropolycyclic compounds	7.05704	7.12769	6.99485	7.91059	6.87936	6.61607	6.52356	6.2634	7.02731	6.83303	6.02345	6.73934	6.4552	5.24702	6.59578	6.76619
34	34	HILICn_HMDB0002421-ID2862-Sulfocho_C24H39O8S_CH1-	HMDB0002421	7-Sulfocholic acid	Lipids and lipid-like molecules	Steroids and steroid derivatives	Bile acids, alcohols and derivatives	Aliphatic homopolycyclic compounds	8.86743	7.55904	6.69703	7.2563	7.69667	8.19781	8.89645	8.69098	8.88225	7.85593	8.52734	7.88646	7.446	7.83795	7.3601	8.03496
48	48	HILICn_HMDB0000767-ID3093-Pseudour_C9H11N2O6_CH1-	HMDB0000767	Pseudouridine	Nucleosides, nucleotides, and analogues	Nucleoside and nucleotide analogues	NA	Aromatic heteromonocyclic compounds	11.5105	11.3104	11.3182	11.7459	11.2121	11.0421	11.3348	10.6825	10.8602	11.063	10.4826	10.8599	10.6959	9.99721	10.8639	11.098
59	59	HILICn_HMDB0029140-ID2642-Val-Val_C10H19N2O3_CH1-	HMDB0029140	Valylvaline	Organic acids and derivatives	Carboxylic acids and derivatives	Amino acids, peptides, and analogues	Aliphatic acyclic compounds	4.70048	5.63835	4.65396	5.22036	4.06044	3.63759	4.61512	6.39859	5.16479	4.61512	4.63473	4.90527	4.63473	4.63473	4.63473	4.65396
60	60	HILICn_HMDB0062557-ID2959-Acetylth_C6H10NO4_CH1-	HMDB0062557	N-Acetylthreonine	Organic acids and derivatives	Carboxylic acids and derivatives	Amino acids, peptides, and analogues	Aliphatic acyclic compounds	8.87052	8.73729	8.56121	9.61086	8.79088	8.44699	8.32797	8.38731	8.4198	8.47345	7.36455	8.15995	7.78072	6.78559	8.20139	8.90137
61	61	HILICn_HMDB0000660-GTT043-Fructose_C6H11O6_CH1-	HMDB0000660	D-Fructose	Organic oxygen compounds	Organooxygen compounds	Carbohydrates and carbohydrate conjugates	Aliphatic heteromonocyclic compounds	8.39299	7.4061	7.48156	7.78945	7.81722	7.70481	8.13417	8.26411	8.09773	8.40066	7.80466	8.2845	8.09925	7.71957	7.73892	7.54168
67	67	HILICn_HMDB0000812-GTT072-N-Acetyl_C6H8NO5_CH1-	HMDB0000812	N-Acetyl-L-aspartic acid	Organic acids and derivatives	Carboxylic acids and derivatives	Amino acids, peptides, and analogues	Aliphatic acyclic compounds	8.55853	10.261	9.82244	10.0006	9.34075	9.09201	8.75621	9.02148	8.92306	8.73633	7.90323	8.14845	7.45588	7.57558	9.35444	9.95679
69	69	HILICn_HMDB0059655-GTT002-2-Hydrox_C5H7O5_CH1-	HMDB0059655	2-Hydroxyglutarate	Organic acids and derivatives	Hydroxy acids and derivatives	Short-chain hydroxy acids and derivatives	Aliphatic acyclic compounds	10.2996	11.0815	10.9258	10.5664	10.6018	10.3169	10.3113	10.21	11.1965	10.3613	10.1266	10.2787	10.2729	9.56711	10.3975	11.0071
70	70	HILICn_HMDB0001138-ID2994-N-Acetyl_C7H10NO5_CH1-	HMDB0001138	N-Acetyl-L-glutamic acid	Organic acids and derivatives	Carboxylic acids and derivatives	Amino acids, peptides, and analogues	Aliphatic acyclic compounds	12.8646	13.1655	12.4549	14.0015	12.5048	11.8585	11.2998	12.1384	11.6378	11.6483	10.6769	11.2017	10.9791	9.89767	11.911	12.5904
71	71	HILICn_HMDB0000122-GTT048-Glucose_C6H11O6_CH1-	HMDB0000122	D-Glucose	Organic oxygen compounds	Organooxygen compounds	Carbohydrates and carbohydrate conjugates	Aliphatic heteromonocyclic compounds	14.1947	14.0089	13.805	14.0505	14.067	14.1204	14.2437	14.4539	14.2882	14.1936	13.8279	14.4389	14.0355	13.844	14.0762	14.1785
72	72	HILICn_HMDB0000251-GTT093-Taurine_C2H6NO3S_CH1-	HMDB0000251	Taurine	Organic acids and derivatives	Organic sulfonic acids and derivatives	Organosulfonic acids and derivatives	Aliphatic acyclic compounds	16.4987	16.7234	16.5888	16.6139	16.5581	16.5562	16.5642	16.5599	16.5858	16.4949	16.4852	16.7447	16.6392	16.3972	16.5504	16.5289
73	73	HILICn_HMDB0002931-ID2949-N-Acetyl_C5H8NO4_CH1-	HMDB0002931	N-Acetylserine	Organic acids and derivatives	Carboxylic acids and derivatives	Amino acids, peptides, and analogues	Aliphatic acyclic compounds	10.9201	10.3492	10.2618	11.2648	10.7123	10.5505	10.7132	10.8822	10.8822	10.9938	9.94242	10.7718	10.2492	9.84198	10.3842	10.7547
75	75	HILICn_HMDB0255007-ID2710-N--4-Ami_C12H13N2O5_CH1-	HMDB0255007	N-(4-Aminobenzoyl)-L-glutamic acid	Organic acids and derivatives	Carboxylic acids and derivatives	Amino acids, peptides, and analogues	Aromatic homomonocyclic compounds	7.79194	6.69703	7.09008	8.99392	7.37149	7.86711	8.09864	7.90839	8.13535	7.51207	8.12029	7.32185	8.24905	7.11558	8.43011	7.09008
82	82	HILICn_HMDB0000912-ID2770-N6-Succi_C14H16N5O8_CH1-	HMDB0000912	Succinyladenosine	Nucleosides, nucleotides, and analogues	Purine nucleosides	NA	Aromatic heteropolycyclic compounds	7.66669	7.41397	7.37776	8.0265	7.18614	7.02909	7.1869	6.90475	6.90675	7.08506	7.03351	7.12044	6.93342	6.57088	7.00307	7.96901
86	86	HILICn_HMDB0028854-ID3014-Gly-Val_C7H13N2O3_CH1-	HMDB0028854	Glycylvaline	Organic acids and derivatives	Carboxylic acids and derivatives	Amino acids, peptides, and analogues	Aliphatic acyclic compounds	7.47079	8.19836	7.75362	8.39322	7.54592	7.51371	7.71512	7.53636	7.77444	7.40792	5.45104	7.37149	5.92426	5.57215	7.52294	7.79729
90	90	HILICn_HMDB0001051-GTT053-GLYCERAL_C3H5O3_CH1-	HMDB0001051	Glyceraldehyde	Organic oxygen compounds	Organooxygen compounds	Carbohydrates and carbohydrate conjugates	Aliphatic acyclic compounds	10.6459	11.6573	11.5343	11.3844	11.583	11.8938	11.8485	11.3924	11.7585	11.6935	11.288	11.8598	11.5813	11.1818	11.8484	11.6487
98	98	HILICn_HMDB0001322-GTT077-Oleoyl-C_C39H66N7O17P3S_CH2-	HMDB0001322	Oleoyl-CoA	Lipids and lipid-like molecules	Fatty Acyls	Fatty acyl thioesters	Aromatic heteropolycyclic compounds	8.97348	10.4011	10.0269	9.8775	10.2909	10.4802	10.1975	11.1819	10.1011	10.3945	9.23601	10.2633	9.51148	8.09163	10.2331	10.4913
99	99	HILICn_HMDB0029052-ID3069-Ser-Val_C8H15N2O4_CH1-	HMDB0029052	Serylvaline	Organic acids and derivatives	Carboxylic acids and derivatives	Amino acids, peptides, and analogues	Aliphatic acyclic compounds	5.82008	8.2963	7.51698	8.58261	7.55799	7.98718	7.99125	7.81197	7.96936	7.6953	8.07247	7.91022	8.07247	8.07247	8.07247	7.75276
100	100	HILICn_HMDB0001064-GTT068-Linoleoy_C39H64N7O17P3S_CH2-	HMDB0001064	Linoleoyl-CoA	Lipids and lipid-like molecules	Fatty Acyls	Fatty acyl thioesters	Aromatic heteropolycyclic compounds	8.85794	10.5902	10.311	9.98276	10.5821	10.803	10.3629	11.2211	10.5815	10.6065	9.44652	10.5256	9.50047	8.72013	10.4554	10.3546
101	101	HILICn_HMDB0001338-GTT080-Palmitoy_C37H62N7O17P3S_CH2-	HMDB0001338	Palmityl-CoA	Organic oxygen compounds	Organooxygen compounds	Carbohydrates and carbohydrate conjugates	Aliphatic heteromonocyclic compounds	7.84424	9.37297	9.20563	8.56408	9.53083	9.48744	9.20049	9.82309	8.96738	9.3756	8.17329	9.43795	8.36077	7.66388	9.36418	9.77639
102	102	HILICn_HMDB0028924-ID2636-Leu-Asn_C10H18N3O4_CH1-	HMDB0028924	Leucyl-Asparagine	Organic acids and derivatives	Carboxylic acids and derivatives	Amino acids, peptides, and analogues	Aliphatic acyclic compounds	5.95064	5.54518	5.26786	5.92693	5.50126	6.24804	5.54126	6.50279	4.65396	5.74939	4.39445	4.91265	5.50126	4.39445	5.0626	5.68358
104	104	HILICn_HMDB0000167-GTT094-Threonin_C4H8NO3_CH1-	HMDB0000167	L-Threonine	Organic acids and derivatives	Carboxylic acids and derivatives	Amino acids, peptides, and analogues	Aliphatic acyclic compounds	13.5854	12.8341	12.7255	13.5853	12.9504	12.5468	12.8848	12.8078	12.9201	12.8925	12.5537	12.8716	12.6886	11.9291	12.3701	12.949
111	111	HILICn_HMDB0001067-ID2670-N-Acetyl_C11H15N2O8_CH1-	HMDB0001067	N-Acetylaspartylglutamic acid	Organic acids and derivatives	Carboxylic acids and derivatives	Amino acids, peptides, and analogues	Aliphatic acyclic compounds	5.48894	5.87493	5.87493	5.48894	6.98379	6.98379	6.98379	5.41165	5.41165	5.8522	5.35659	5.8522	5.35659	5.35659	6.98379	5.87493
112	112	HILICn_HMDB0011178-ID2996-Pro-Gly_C7H11N2O3_CH1-	HMDB0011178	Prolylglycine	Organic acids and derivatives	Carboxylic acids and derivatives	Amino acids, peptides, and analogues	Aliphatic heteromonocyclic compounds	7.02731	6.97354	7.14835	7.44308	7.37212	7.06817	7.26892	7.29506	7.10579	7.25982	6.41673	7.04316	6.79682	5.90263	6.96319	7.33563
117	117	HILICn_HMDB0258590-ID2872-Sulfoace_C2H3O5S_CH1-	HMDB0258590	Sulfoacetic acid	Organic acids and derivatives	Organic sulfonic acids and derivatives	Organosulfonic acids and derivatives	Aliphatic acyclic compounds	6.65929	6.9613	7.51534	6.89467	7.88833	7.67786	7.21744	7.89096	7.90728	7.1285	7.22184	6.77765	6.3315	5.92158	7.42536	7.16704
118	118	HILICn_HMDB0029136-ID3070-Val-Ser_C8H15N2O4_CH1-	HMDB0029136	Valylserine	Organic acids and derivatives	Carboxylic acids and derivatives	Amino acids, peptides, and analogues	Aliphatic acyclic compounds	7.47534	8.38298	8.21121	8.71243	8.00136	8.24012	8.50532	9.09324	8.31263	8.39638	6.3081	8.03916	7.14756	6.3081	8.2123	8.24801
119	119	HILICn_HMDB0029123-ID3118-Val-Asp_C9H15N2O5_CH1-	HMDB0029123	Valylaspartic acid	Organic acids and derivatives	Carboxylic acids and derivatives	Amino acids, peptides, and analogues	Aliphatic acyclic compounds	8.89768	8.7203	8.86855	9.02075	9.27921	9.37441	9.34775	9.74654	9.3925	9.38126	8.47908	9.12326	8.29978	8.0278	8.867	9.37305
123	123	HILICn_HMDB0006404-GTT036-Decanoyl_C31H52N7O17P3S_CH2-	HMDB0006404	Decanoyl-CoA (n-C10:0CoA)	Lipids and lipid-like molecules	Fatty Acyls	Fatty acyl thioesters	Aromatic heteropolycyclic compounds	6.83518	7.93451	7.66011	7.40367	7.88533	7.86634	7.8932	8.4253	7.712	7.80303	7.15149	7.99699	7.24137	7.9338	7.81521	7.97178
124	124	HILICn_HMDB0029125-ID2638-Val-Gln_C10H18N3O4_CH1-	HMDB0029125	Valylglutamine	Organic acids and derivatives	Carboxylic acids and derivatives	Amino acids, peptides, and analogues	Aliphatic acyclic compounds	7.8067	8.00136	8.03204	8.26771	8.40425	8.25972	8.30227	8.40738	7.77444	7.96693	7.64588	8.18924	7.81803	7.18311	8.05389	8.15393
126	126	HILICn_HMDB0000641-GTT050-L-Glutam_C5H9N2O3_CH1-	HMDB0000641	L-Glutamine	Organic acids and derivatives	Carboxylic acids and derivatives	Amino acids, peptides, and analogues	Aliphatic acyclic compounds	14.5004	15.2614	15.2307	14.792	15.3289	15.213	15.2849	15.5891	15.4488	15.4372	14.8834	15.4694	14.8844	14.728	15.3672	15.1845
127	127	HILICn_HMDB0006029-GTT073-N-Acetyl_C5H7N2O2_CH1-	HMDB0006029	N-Acetylglutamine	Organic acids and derivatives	Carboxylic acids and derivatives	Amino acids, peptides, and analogues	Aliphatic acyclic compounds	10.8271	11.533	11.4642	11.0942	11.6014	11.4486	11.5324	11.8566	11.6403	11.706	11.1606	11.7434	11.1529	11.0041	11.6301	11.4325
128	128	HILICn_HMDB0029016-ID2607-Pro-Glu_C10H15N2O5_CH1-	HMDB0029016	Prolyl-Glutamate	Organic acids and derivatives	Carboxylic acids and derivatives	Amino acids, peptides, and analogues	Aliphatic heteromonocyclic compounds	7.49554	7.39018	7.33106	7.6024	7.55276	7.55695	7.26543	8.17583	7.32317	7.75833	7.53849	7.73325	7.01661	6.83195	7.70481	7.61825
129	129	HILICn_HMDB0000744-GTT070-DL-Malic_C4H5O5_CH1-	HMDB0000744						13.8722	14.7323	14.6282	14.1273	14.6386	14.6578	14.6189	14.7191	14.6882	14.6267	13.9549	14.649	14.1658	13.6809	14.7327	14.6127
130	130	HILICn_HMDB0029122-ID3126-Val-Asn_C9H16N3O4_CH1-	HMDB0029122	Valylasparagine	Organic acids and derivatives	Carboxylic acids and derivatives	Amino acids, peptides, and analogues	Aliphatic acyclic compounds	5.83188	6.22654	6.1506	7.18387	6.1506	5.5835	5.5835	5.23111	5.77455	5.5835	5.04343	5.57973	5.04343	5.04343	5.04343	6.1506
131	131	HILICn_HMDB0000187-GTT090-Serine_C3H6NO3_CH1-	HMDB0000187	L-Serine	Organic acids and derivatives	Carboxylic acids and derivatives	Amino acids, peptides, and analogues	Aliphatic acyclic compounds	12.9361	11.9482	11.9495	12.701	12.3296	12.1435	12.2327	12.5545	12.4173	12.4378	11.8607	12.228	11.9729	11.5112	11.6658	12.2014
132	132	HILICn_HMDB0029013-ID3101-Pro-Asp_C9H13N2O5_CH1-	HMDB0029013	Prolyl-Aspartate	Organic acids and derivatives	Carboxylic acids and derivatives	Amino acids, peptides, and analogues	Aliphatic heteromonocyclic compounds	9.66586	9.46591	9.53039	9.90249	9.06739	9.22138	9.27209	9.70217	9.23513	9.14985	9.60488	9.14591	9.34023	8.96214	9.1936	9.54123
134	134	HILICn_HMDB0000168-GTT021-L-Aspara_C4H7N2O3_CH1-	HMDB0000168	L-Asparagine	Organic acids and derivatives	Carboxylic acids and derivatives	Amino acids, peptides, and analogues	Aliphatic acyclic compounds	11.9892	10.9196	10.9732	11.8149	11.3002	11.1536	11.4047	11.558	11.4644	11.4973	11.1178	11.4605	11.2465	10.5311	10.9604	11.3745
135	135	HILICn_Disaccharide-2-ID2731-Disaccha_C12H21O11_CH1-	Disaccharid-2						8.81522	8.97487	8.66285	8.27919	8.94442	8.90422	9.18901	9.19177	9.11394	9.09459	9.6075	9.05111	9.04888	9.44026	8.86588	8.57772
136	136	HILICn_HMDB0001473-GTT038-Dihydrox_C3H6O6P_CH1-	HMDB0001473	Dihydroxyacetone phosphate	Organic oxygen compounds	Organooxygen compounds	Carbohydrates and carbohydrate conjugates	Aliphatic acyclic compounds	7.82883	7.1285	6.00635	7.57661	6.43294	6.79571	7.03703	7.0067	6.3613	6.23048	6.25767	7.02198	7.27794	7.03527	7.00579	6.83733
137	137	HILICn_HMDB0000148-GTT049-L-Glutam_C5H8NO4_CH1-	HMDB0000148	L-Glutamic acid	Organic acids and derivatives	Carboxylic acids and derivatives	Amino acids, peptides, and analogues	Aliphatic acyclic compounds	14.8038	14.7877	14.9199	15.032	15.2936	15.0474	15.0187	15.313	15.1701	15.3253	14.3201	15.1919	14.8202	14.45	15.0409	14.9922
138	138	HILICn_HMDB0003464-GTT009-4-Guanid_C4H8NO2_CH1-	HMDB0003464	4-Guanidinobutanoic acid	Organic acids and derivatives	Carboxylic acids and derivatives	Amino acids, peptides, and analogues	Aliphatic acyclic compounds	11.5394	11.5158	11.6614	11.7436	12.0094	11.7555	11.7432	12.003	11.863	12.0098	11.051	11.9163	11.5636	11.1551	11.7271	11.6599
142	142	HILICn_HMDB0029032-ID2963-Ser-Ala_C6H11N2O4_CH1-	HMDB0029032	Serylalanine	Organic acids and derivatives	Carboxylic acids and derivatives	Amino acids, peptides, and analogues	Aliphatic acyclic compounds	6.88346	6.84268	6.63595	7.27448	6.73578	6.50877	7.26403	6.69084	6.98841	6.8977	5.43808	6.38688	6.45205	5.43808	6.63595	7.01212
143	143	HILICn_Disaccharide-3-ID2732-Disaccha_C12H21O11_CH1-	Disaccharid-3						8.87919	8.81061	8.74592	8.19754	8.69199	8.84736	8.9422	8.97512	9.30356	9.14761	9.69209	9.21074	8.97525	9.2487	8.79482	8.60043
144	144	HILICn_HMDB0001373-GTT037-3--Depho_C21H34N7O13P2S_CH1-	HMDB0001373	Dephospho-CoA	Nucleosides, nucleotides, and analogues	Purine nucleotides	Purine ribonucleotides	Aromatic heteropolycyclic compounds	8.42902	8.62299	8.82849	8.92159	9.15292	9.15356	9.17864	8.9068	8.21148	9.11052	8.38708	8.95001	8.97119	8.43945	9.1774	8.86559
147	147	HILICn_HMDB0002520-GTT024-beta-Gly_C3H8O6P_CH1-	HMDB0002520	beta-Glycerophosphoric acid	Lipids and lipid-like molecules	Glycerophospholipids	Glycerophosphates	Aliphatic acyclic compounds	13.1872	13.8628	13.5888	13.1578	13.6971	13.9438	13.9803	14.3109	13.9474	13.9012	13.8607	13.9996	13.9636	13.7454	13.9042	13.8088
153	153	HILICn_HMDB0000618-GTT086-Ribulose_C5H10O8P_CH1-	HMDB0000618	D-Ribulose 5-phosphate	Organic oxygen compounds	Organooxygen compounds	Carbohydrates and carbohydrate conjugates	Aliphatic acyclic compounds	10.9207	10.7496	10.897	11.2602	10.9445	11.1864	11.1821	10.5674	11.0122	10.9279	10.9185	11.2233	11.2638	10.603	11.182	11.0964
154	154	HILICn_HMDB0028685-ID3053-Ala-Gln_C8H14N3O4_CH1-	HMDB0028685	Alanylglutamine	Organic acids and derivatives	Carboxylic acids and derivatives	Amino acids, peptides, and analogues	Aliphatic acyclic compounds	5.47646	8.94246	8.76155	8.94911	7.9036	8.21798	8.2592	8.15594	8.50451	7.76004	5.8693	7.95578	8.6433	5.8693	8.6433	8.46464
155	155	HILICn_HMDB0029060-ID3122-Thr-Glu_C9H15N2O6_CH1-	HMDB0029060	Threonylglutamic acid	Organic acids and derivatives	Carboxylic acids and derivatives	Amino acids, peptides, and analogues	Aliphatic acyclic compounds	6.07074	5.18739	5.18739	6.07074	5.51343	5.81114	4.90527	5.49717	5.01728	4.90527	5.1985	5.81114	5.1985	5.1985	4.70953	5.00395
156	156	HILICn_HMDB0028934-ID2737-Leu-Lys_C12H24N3O3_CH1-	HMDB0028934	Leucyl-Lysine	Organic acids and derivatives	Carboxylic acids and derivatives	Amino acids, peptides, and analogues	Aliphatic acyclic compounds	4.52179	5.78383	4.67283	6.37161	5.23644	5.59099	4.79579	5.11199	5.92693	6.73102	4.2485	6.58755	6.81014	4.2485	6.81014	5.27811
157	157	HILICn_HMDB0000125-GTT052-Glutathi_C10H16N3O6S_CH1-	HMDB0000125	Glutathione	Organic acids and derivatives	Carboxylic acids and derivatives	Amino acids, peptides, and analogues	Aliphatic acyclic compounds	13.6741	13.4184	14.4036	14.1933	14.6853	14.67	14.4481	14.906	13.4046	14.2131	14.2587	14.541	14.6895	14.357	14.7188	14.4756
158	158	HILICn_HMDB0000288-GTT097-Uridine-_C9H12N2O9P_CH1-	HMDB0000288	b"Uridine 5'-monophosphate"	Nucleosides, nucleotides, and analogues	Pyrimidine nucleotides	Pyrimidine ribonucleotides	Aromatic heteromonocyclic compounds	12.176	12.68	12.3688	12.709	12.0756	12.0125	12.2177	12.8998	12.3253	12.0235	11.5718	12.1758	12.1892	11.9054	12.2113	12.2891
160	160	HILICn_HMDB0029057-ID3048-Thr-Asp_C8H13N2O6_CH1-	HMDB0029057	Threonylaspartic acid	Organic acids and derivatives	Carboxylic acids and derivatives	Amino acids, peptides, and analogues	Aliphatic acyclic compounds	7.19444	6.64898	6.58755	7.22911	6.98934	6.95559	7.12528	6.86171	6.04025	6.87626	6.44095	7.00488	6.79234	6.37332	6.62936	6.95845
163	163	HILICn_HMDB0028840-ID3000-Gly-Glu_C7H11N2O5_CH1-	HMDB0028840	Glycyl-Glutamate	Organic acids and derivatives	Carboxylic acids and derivatives	Amino acids, peptides, and analogues	Aliphatic acyclic compounds	8.87557	7.44073	7.1025	8.13827	7.39449	6.55251	7.39756	7.6024	7.60489	6.98286	7.45124	7.12125	7.58731	7.36708	7.07665	7.4776
167	167	HILICn_HMDB0000263-GTT083-Phospho-_C3H4O6P_CH1-	HMDB0000263	Phosphoenolpyruvic acid	Organic acids and derivatives	Organic phosphoric acids and derivatives	Phosphate esters	Aliphatic acyclic compounds	10.0654	10.3212	9.76089	9.89116	9.50963	9.94765	9.33344	10.7266	10.2949	9.6305	10.1287	10.3926	9.9253	10.106	9.87565	10.6064
168	168	HILICn_HMDB0000868-GTT104-Xylulose_C5H10O8P_CH1-	HMDB0000868	Xylulose 5-phosphate	Organic oxygen compounds	Organooxygen compounds	Carbohydrates and carbohydrate conjugates	Aliphatic acyclic compounds	11.9983	11.3538	11.119	11.1473	11.3169	11.3367	11.5285	11.8351	11.5185	11.4351	11.859	11.5953	11.8843	11.6728	11.2891	11.1153
175	175	HILICn_HMDB0029035-ID3001-Ser-Asp_C7H11N2O6_CH1-	HMDB0029035	Serylaspartic acid	Organic acids and derivatives	Carboxylic acids and derivatives	Amino acids, peptides, and analogues	Aliphatic acyclic compounds	7.58121	6.82111	6.55536	7.01392	7.02643	6.54822	6.53959	7.1624	6.67203	6.45047	6.56667	6.76388	6.9921	6.66696	6.00881	6.85224
176	176	HILICn_HMDB0028829-ID3121-Glu-Thr_C9H15N2O6_CH1-	HMDB0028829	Glutamylthreonine	Organic acids and derivatives	Carboxylic acids and derivatives	Amino acids, peptides, and analogues	Aliphatic acyclic compounds	7.96589	8.25349	7.63289	7.39449	8.18507	8.39728	9.32036	9.43436	8.58672	9.10331	7.53423	9.20009	7.94556	7.688	8.22844	7.69712
177	177	HILICn_HMDB0028815-ID3102-Glu-Asp_C9H13N2O7_CH1-	HMDB0028815	Glutamylaspartic acid	Organic acids and derivatives	Peptidomimetics	Hybrid peptides	Aliphatic acyclic compounds	8.18563	6.99668	6.94022	6.90875	6.58893	6.65673	6.82111	7.41578	6.89264	7.04752	7.00397	6.98101	7.40001	7.01661	6.72623	7.31788
178	178	HILICn_HMDB0028828-ID3046-Glu-Ser_C8H13N2O6_CH1-	HMDB0028828	Glutamylserine	Organic acids and derivatives	Carboxylic acids and derivatives	Amino acids, peptides, and analogues	Aliphatic acyclic compounds	6.67582	6.21661	5.55683	6.3699	5.50126	5.40717	6.64249	6.3699	6.07304	5.52545	6.32257	5.52545	6.32257	6.02345	5.8861	6.06379
180	180	HILICn_HMDB0028819-ID2999-Glu-Gly_C7H11N2O5_CH1-	HMDB0028819	Glutamylglycine	Organic acids and derivatives	Carboxylic acids and derivatives	Amino acids, peptides, and analogues	Aliphatic acyclic compounds	7.15462	9.14035	9.17098	7.03439	9.92147	10.7074	11.3911	11.1358	10.5401	11.1461	9.51805	11.2245	9.60488	9.83086	10.5646	9.53279
181	181	HILICn_HMDB0001275-GTT084-Propiony_C24H38N7O17P3S_CH2-	HMDB0001275	Propionyl-CoA	Lipids and lipid-like molecules	Fatty Acyls	Fatty acyl thioesters	Aromatic heteropolycyclic compounds	8.82482	8.67231	8.46083	9.13432	9.06797	9.2704	8.91422	9.17004	8.93893	9.23854	8.43685	9.18666	8.77709	8.09071	8.99566	8.57471
182	182	HILICn_HMDB0028740-ID3007-Asn-Ser_C7H12N3O5_CH1-	HMDB0028740	Asparaginyl-Serine	Organic acids and derivatives	Carboxylic acids and derivatives	Amino acids, peptides, and analogues	Aliphatic acyclic compounds	6.35437	7.09008	6.72503	7.67555	6.18826	6.49375	7.05272	6.15273	6.33859	6.34212	5.35659	6.02828	5.35659	5.57595	6.83841	6.74288
183	183	HILICn_HMDB0001062-ID3075-N-Acetyl_C8H15NO9P_CH1-	HMDB0001062	N-Acetyl-D-Glucosamine 6-Phosphate	Organic oxygen compounds	Organooxygen compounds	Carbohydrates and carbohydrate conjugates	Aliphatic heteromonocyclic compounds	10.5647	9.7093	9.57762	10.0268	8.79149	8.92319	8.78416	8.99405	8.69985	8.43011	8.76108	8.47637	9.00614	8.73809	8.83623	9.74718
187	187	HILICn_HMDB0000124-GTT040-D-Fructo_C6H12O9P_CH1-	HMDB0000124	Fructose 6-phosphate	Organic oxygen compounds	Organooxygen compounds	Carbohydrates and carbohydrate conjugates	Aliphatic acyclic compounds	10.3689	10.7448	10.3028	9.93251	10.2555	10.2022	10.2612	11.1546	10.6697	10.3681	10.0693	10.7548	10.5273	10.3008	10.3882	10.2484
191	191	HILICn_HMDB0028814-ID3113-Glu-Asn_C9H14N3O6_CH1-	HMDB0028814	Glutamylasparagine	Organic acids and derivatives	Carboxylic acids and derivatives	Amino acids, peptides, and analogues	Aliphatic acyclic compounds	7.0076	6.40688	6.48004	6.25575	7.49165	7.77107	8.37954	7.99429	7.84267	8.545	7.01212	7.89618	6.82002	7.17549	7.6454	6.95081
198	198	HILICn_HMDB0028749-ID3038-Asp-Asp_C8H11N2O7_CH1-	HMDB0028749	Aspartyl-Aspartate	Organic acids and derivatives	Carboxylic acids and derivatives	Amino acids, peptides, and analogues	Aliphatic acyclic compounds	9.80273	8.30598	8.18144	9.01518	8.14497	8.08887	8.20876	8.73004	8.35632	8.13798	8.40916	8.16565	8.6625	8.31164	8.00136	8.42068
199	199	HILICn_HMDB0001586-GTT045-Glucose-_C6H12O9P_CH1-	HMDB0001586	Glucose 1-phosphate	Organic oxygen compounds	Organooxygen compounds	Carbohydrates and carbohydrate conjugates	Aliphatic heteromonocyclic compounds	10.1574	10.0595	9.94444	9.53777	9.71221	9.66973	9.65842	10.3164	10.0876	9.66707	9.79317	10.1238	10.0831	9.80427	9.89848	10.1029
200	200	HILICn_HMDB0001206-GTT012-Acetyl-c_C23H36N7O17P3S_CH2-	HMDB0001206	Acetyl-CoA	Organic oxygen compounds	Organooxygen compounds	Carbohydrates and carbohydrate conjugates	Aromatic heteromonocyclic compounds	9.47999	9.92113	9.76474	9.80494	9.83558	10.0701	9.91215	10.9387	10.0729	10.0359	9.91309	10.3091	9.84612	9.81635	10.1476	9.76532
201	201	HILICn_HMDB0028692-ID3144-Ala-Lys_C9H18N3O3_CH1-	HMDB0028692	Alanyllysine	Organic acids and derivatives	Carboxylic acids and derivatives	Amino acids, peptides, and analogues	Aliphatic acyclic compounds	7.46221	7.3994	6.8222	7.46221	6.70686	7.11558	7.59035	6.78559	7.48493	6.94409	7.46221	7.51969	7.46221	7.46221	7.46221	6.90475
202	202	HILICn_HMDB0001068-GTT089-Sedohept_C7H14O10P_CH1-	HMDB0001068	D-Sedoheptulose 7-phosphate	Organic oxygen compounds	Organooxygen compounds	Carbohydrates and carbohydrate conjugates	Aliphatic heteromonocyclic compounds	11.1414	9.81159	9.70455	9.79874	9.66084	9.41573	9.66485	10.3861	9.60959	9.67847	10.659	9.97437	10.2181	10.0439	9.43986	9.88563
203	203	HILICn_HMDB0001487-GTT075-Nicotina_C21H28N7O14P2_CH1-	HMDB0001487	NADH	Nucleosides, nucleotides, and analogues	(5'->5')-dinucleotides	NA	Aromatic heteropolycyclic compounds	8.52595	9.10587	8.21419	7.9338	8.52119	9.36349	9.57081	10.208	9.17947	9.28526	9.94951	9.62523	9.99438	9.21751	9.6247	6.66313
205	205	HILICn_HMDB0001423-GTT030-Coenzyme_C21H34N7O16P3S_CH2-	HMDB0001423	Coenzyme A	Nucleosides, nucleotides, and analogues	Purine nucleotides	Purine ribonucleotides	Aromatic heteropolycyclic compounds	10.2591	9.91304	10.2373	10.668	10.7762	11.0408	10.9415	11.2913	9.69696	10.8088	10.5333	10.8927	10.8806	10.6025	11.0036	10.2735
206	206	HILICn_HMDB0029041-ID3107-Ser-His_C9H13N4O4_CH1-	HMDB0029041	Serylhistidine	Organic acids and derivatives	Carboxylic acids and derivatives	Amino acids, peptides, and analogues	Aromatic heteromonocyclic compounds	6.64249	6.47697	6.45834	6.64249	5.44674	6.37161	6.37502	5.94542	5.76519	5.94542	5.89715	5.79606	5.89715	5.89715	5.89715	5.92959
209	209	HILICn_HMDB0001401-GTT046-D-Glucos_C6H12O9P_CH1-	HMDB0001401	Glucose 6-phosphate	Organic oxygen compounds	Organooxygen compounds	Carbohydrates and carbohydrate conjugates	Aliphatic heteromonocyclic compounds	11.2056	11.1233	10.9293	10.4903	10.6824	10.5579	10.8174	11.5107	11.1838	10.7553	10.9126	11.1737	11.339	11.0835	11.0252	10.5091
210	210	HILICn_123847-ID2805-Cyclic-a_C15H20N5O13P2_CH1-	CID123847						8.2913	8.73713	8.3848	8.52853	8.87319	8.92092	8.58635	9.23533	9.09302	8.90558	8.66837	9.00761	7.92407	7.06647	8.6052	8.71325
216	216	HILICn_HMDB0000290-GTT100-Uridine-_C17H26N3O17P2_CH1-	HMDB0000290	Uridine diphosphate-N-acetylglucosamine	Nucleosides, nucleotides, and analogues	Pyrimidine nucleotides	Pyrimidine nucleotide sugars	Aromatic heteromonocyclic compounds	12.4191	12.8953	12.6438	12.4888	12.653	12.4766	12.3651	13.0494	12.5979	12.534	12.3289	12.4028	12.6127	12.3903	12.5116	12.4595
217	217	HILICn_HMDB0001564-ID2689-Cytidine_C11H19N4O11P2_CH1-	HMDB0001564	CDP-ethanolamine	Nucleosides, nucleotides, and analogues	Pyrimidine nucleotides	Pyrimidine ribonucleotides	Aromatic heteromonocyclic compounds	9.9125	10.4421	10.077	9.84676	9.84039	9.72943	9.73477	10.3382	9.80901	9.76921	9.81684	9.83932	9.99461	9.71166	9.91626	9.82769
218	218	HILICn_HMDB0001176-ID2848-Cytidine_C20H30N4O16P_CH1-	HMDB0001176	b"Cytidine 5'-monophosphate-N-acetylneuraminic acid"	Nucleosides, nucleotides, and analogues	Pyrimidine nucleotides	Pyrimidine nucleotide sugars	Aromatic heteromonocyclic compounds	4.98361	6.37673	5.6058	5.59099	5.99396	5.50939	6.03548	6.23637	6.04025	6.18621	6.07764	5.4848	5.8522	5.71043	6.37161	6.19236
219	219	HILICn_HMDB0001134-GTT014-Adenosin_C10H14N5O10P2_CH1-	HMDB0001134	Phosphoadenosine phosphosulfate	Nucleosides, nucleotides, and analogues	Purine nucleotides	Purine ribonucleotides	Aromatic heteropolycyclic compounds	9.62767	10.2778	10.0371	10.126	10.0731	10.2598	10.1938	10.7742	10.2653	10.1135	9.89404	10.1764	10.1248	9.72866	10.159	10.1685
220	220	HILICn_HMDB0001018-GTT096-UDP-xylo_C14H21N2O16P2_CH1-	HMDB0001018	UDP-D-Xylose	Nucleosides, nucleotides, and analogues	Pyrimidine nucleotides	Pyrimidine ribonucleotides	Aromatic heteromonocyclic compounds	8.53031	9.26445	8.44977	8.73874	7.94768	8.36544	8.44741	8.73825	8.19561	7.87588	8.13329	8.13271	8.54617	7.85244	8.27792	8.33423
221	221	HILICn_HMDB0060467-GTT039-Fructose_C6H12O9P_CH1-	HMDB0060467	D-fructose 1-phosphate	Organic oxygen compounds	Organooxygen compounds	Carbohydrates and carbohydrate conjugates	Aliphatic acyclic compounds	8.42749	6.73102	6.39192	7.43897	6.62407	7.01751	7.1452	7.52023	6.79347	7.10497	7.9899	7.10497	7.92877	7.86749	7.29097	7.36897
223	223	HILICn_HMDB0001095-ID2828-Guanosin_C16H24N5O15P2_CH1-	HMDB0001095	GDP-L-fucose	Nucleosides, nucleotides, and analogues	Purine nucleotides	Purine nucleotide sugars	Aromatic heteropolycyclic compounds	7.95893	7.87169	7.34601	7.75061	7.35883	7.3601	7.45934	7.9505	7.54592	7.35692	7.42357	7.43721	7.66482	7.31721	7.29777	7.36645
226	226	HILICn_HMDB0000217-GTT076-Nicotina_C21H27N7O17P3_CH1-	HMDB0000217	NADP	Benzenoids	Phenols	Benzenediols	Aromatic homomonocyclic compounds	8.41605	8.99962	8.68913	8.8694	8.67982	8.97778	9.058	9.34609	8.92599	8.99082	8.90368	9.20613	8.91651	8.15479	8.98957	8.75542
228	228	HILICn_HMDB0000935-GTT099-Uridine-_C15H21N2O18P2_CH1-	HMDB0000935	Uridine diphosphate glucuronic acid	Organoheterocyclic compounds	Lactones	Gamma butyrolactones	Aliphatic heteromonocyclic compounds	11.1157	12.436	12.3145	10.9377	12.7968	12.791	12.9184	13.6417	12.8722	12.8786	12.8818	12.9353	12.992	12.9566	12.9278	12.2853
229	229	HILICn_HMDB0001201-GTT056-Guanosin_C10H14N5O11P2_CH1-	HMDB0001201	Guanosine diphosphate	Nucleosides, nucleotides, and analogues	Purine nucleotides	Purine ribonucleotides	Aromatic heteropolycyclic compounds	7.34019	7.78863	7.67229	7.4061	7.39634	7.47704	7.60788	6.77422	7.64826	7.41035	7.257	7.48661	7.67369	7.20266	7.4378	7.6034
230	230	HILICn_HMDB0001058-GTT042-D-Fructo_C6H13O12P2_CH1-	HMDB0001058	Fructose 1,6-bisphosphate	Organic oxygen compounds	Organooxygen compounds	Carbohydrates and carbohydrate conjugates	Aliphatic heteromonocyclic compounds	7.14204	7.34987	7.06561	7.03791	5.98645	6.80793	6.83195	7.65586	7.0282	6.88346	6.60123	6.59987	7.33302	7.03703	7.12206	6.48311
231	231	HILICn_HMDB0000538-GTT023-Adenosin_C10H15N5O13P3_CH1-	HMDB0000538	Adenosine triphosphate	Nucleosides, nucleotides, and analogues	Purine nucleotides	Purine ribonucleotides	Aromatic heteropolycyclic compounds	6.44889	7.13887	7.20341	7.03351	7.1309	7.34407	7.22839	7.46794	7.0282	7.0775	7.02198	7.06902	7.16549	6.95655	6.89061	7.22911
236	236	HSST3n_HMDB0000115-GTT325-Glycolic_C2H3O3_CH1-	HMDB0000115	Glycolic acid	Organic acids and derivatives	Hydroxy acids and derivatives	Alpha hydroxy acids and derivatives	Aliphatic acyclic compounds	10.2569	10.578	10.3251	10.6705	10.2972	10.4037	10.4009	10.453	10.3745	10.3574	10.1663	10.5869	10.3439	10.0238	10.25	10.2611
237	237	HSST3n_HMDB0000243-GTT338-Pyruvic-_C3H3O3_CH1-	HMDB0000243	Pyruvic acid	Organic acids and derivatives	Keto acids and derivatives	Alpha-keto acids and derivatives	Aliphatic acyclic compounds	11.4501	11.5172	11.542	11.2868	11.5469	11.4672	11.18	11.3855	11.1876	11.2195	11.1911	11.0819	11.699	11.4823	11.4873	11.6988
239	239	HSST3n_HMDB0000190-GTT337-Lactic-a_C3H5O3_CH1-	HMDB0000190	L-Lactic acid	Organic acids and derivatives	Hydroxy acids and derivatives	Alpha hydroxy acids and derivatives	Aliphatic acyclic compounds	15.2813	16.443	16.004	16.1075	16.0003	16.4556	16.4199	16.0089	16.1644	16.2704	15.6357	16.3797	16.1053	15.763	16.503	16.0127
241	241	HSST3n_HMDB0000060-GTT377-Acetoace_C4H5O3_CH1-	HMDB0000060	Acetoacetic acid	Organic acids and derivatives	Keto acids and derivatives	Short-chain keto acids and derivatives	Aliphatic acyclic compounds	9.23922	8.88738	8.84808	8.90748	8.9539	8.86545	8.933	9.0275	8.84159	8.88724	8.96801	9.15536	9.00528	9.03193	8.76374	9.06207
242	242	HSST3n_HMDB0000691-GTT384-Malonic-_C3H3O4_CH1-	HMDB0000691	Malonic acid	Organic acids and derivatives	Carboxylic acids and derivatives	Dicarboxylic acids and derivatives	Aliphatic acyclic compounds	8.50188	8.3582	8.51097	8.32166	8.78844	8.64541	8.62659	8.35984	8.08795	8.51699	8.07962	8.38023	8.39638	8.23456	9.0125	8.06401
245	245	HSST3n_HMDB0000023-ID3156-3-Hydrox_C4H7O3_CH1-	HMDB0000023	(S)-3-Hydroxyisobutyric acid	Organic acids and derivatives	Hydroxy acids and derivatives	Beta hydroxy acids and derivatives	Aliphatic acyclic compounds	10.2807	10.6195	10.6659	11.0754	10.4817	10.2367	10.5871	10.2523	10.0841	10.5141	9.8321	10.6378	9.8321	9.73702	10.1201	10.83
247	247	HSST3n_HMDB0000139-GTT330-Glyceric_C3H5O4_CH1-	HMDB0000139	Glyceric acid	Organic oxygen compounds	Organooxygen compounds	Carbohydrates and carbohydrate conjugates	Aliphatic acyclic compounds	9.28443	9.27716	9.40467	9.58128	9.2485	9.42948	9.37492	9.23044	9.20432	9.18543	10.4479	9.74596	11.0945	10.7878	9.34906	9.47777
249	249	HSST3n_HMDB0000134-GTT358-Fumaric-_C4H3O4_CH1-	HMDB0000134	Fumaric acid	Organic acids and derivatives	Carboxylic acids and derivatives	Dicarboxylic acids and derivatives	Aliphatic acyclic compounds	12.0973	13.0767	13.1152	12.6449	13.0664	13.0353	13.0162	12.9328	12.7364	13.098	12.1132	12.9325	12.3303	12.1342	12.8594	13.1379
251	251	HSST3n_HMDB0000202-ID2900-Methylma_C4H5O4_CH1-	HMDB0000202	Methylmalonic acid	Organic acids and derivatives	Carboxylic acids and derivatives	Dicarboxylic acids and derivatives	Aliphatic acyclic compounds	8.78033	9.47178	9.53257	9.45626	9.68868	9.7533	9.3062	9.42553	9.63319	9.41841	8.77987	9.36074	9.23406	8.62083	9.88929	9.30419
253	253	HSST3n_HMDB0002092-ID2934-Itaconic_C5H5O4_CH1-	HMDB0002092	Itaconic acid	Lipids and lipid-like molecules	Fatty Acyls	Fatty acids and conjugates	Aliphatic acyclic compounds	9.11877	9.37696	9.45274	9.74625	8.96149	8.88392	8.84851	9.18338	8.42902	8.78722	8.10501	8.57357	8.69383	8.55834	9.06358	9.61594
254	254	HSST3n_HMDB0000695-GTT380-4-methyl_C6H9O3_CH1-	HMDB0000695	Ketoleucine	Organic acids and derivatives	Keto acids and derivatives	Short-chain keto acids and derivatives	Aliphatic acyclic compounds	8.70168	8.61631	8.8785	8.74528	8.6433	8.78844	8.60977	8.69567	8.32773	8.65939	8.87794	8.70251	8.67077	8.41516	8.51819	8.6498
255	255	HSST3n_HMDB0000766-ID2945-N-Acetyl_C5H8NO3_CH1-	HMDB0000766	N-Acetyl-L-alanine	Organic acids and derivatives	Carboxylic acids and derivatives	Amino acids, peptides, and analogues	Aliphatic acyclic compounds	6.90475	7.74023	7.32515	7.98037	7.62949	7.54697	7.46279	7.2145	7.69074	7.42476	7.08841	7.54009	7.11964	6.23832	7.55591	7.57302
263	263	HSST3n_HMDB0000191-GTT336-Aspartic_C4H6NO4_CH1-	HMDB0000191	L-Aspartic acid	Organic acids and derivatives	Carboxylic acids and derivatives	Amino acids, peptides, and analogues	Aliphatic acyclic compounds	12.938	12.8241	13.1154	13.1048	13.1049	12.9711	12.8729	12.9887	13.1603	13.1029	12.3647	13.0192	12.5857	12.1757	12.8443	13.1448
264	264	HSST3n_HMDB0000156-GTT352-MALATE_C4H5O5_CH1-	HMDB0000156	Malic acid	Organic acids and derivatives	Hydroxy acids and derivatives	Beta hydroxy acids and derivatives	Aliphatic acyclic compounds	14.718	15.4609	15.5119	15.0729	15.451	15.4996	15.4465	15.2613	15.4606	15.435	14.8362	15.5604	15.1158	14.8587	15.5362	15.4262
266	266	HSST3n_HMDB0000943-ID2908-Threonic_C4H7O5_CH1-	HMDB0000943	Threonic acid	Organic oxygen compounds	Organooxygen compounds	Carbohydrates and carbohydrate conjugates	Aliphatic acyclic compounds	13.3569	13.7333	13.9113	14.5926	13.8504	14.1842	14.1673	13.5959	14.1394	13.8282	13.9219	14.6072	13.5678	13.0319	14.0923	13.9237
268	268	HSST3n_HMDB0001895-ID3030-Salicyli_C7H5O3_CH1-	HMDB0001895	Salicylic acid	Benzenoids	Benzene and substituted derivatives	Benzoic acids and derivatives	Aromatic homomonocyclic compounds	7.64969	8.43858	7.44366	7.58426	7.51043	7.53903	7.54856	7.5984	7.7463	7.54327	7.46623	8.02878	7.84854	7.61283	8.27589	7.32909
269	269	HSST3n_HMDB0000730-ID2956-N-Isobut_C6H10NO3_CH1-	HMDB0000730	Isobutyrylglycine	Organic acids and derivatives	Carboxylic acids and derivatives	Amino acids, peptides, and analogues	Aliphatic acyclic compounds	10.0207	11.314	11.8452	10.4135	12.2397	11.9695	12.2396	12.5886	11.8934	12.214	11.8594	12.2341	11.5391	11.2212	11.8764	12.6032
270	270	HSST3n_HMDB0000208-GTT369-2-Oxoglu_C5H5O5_CH1-	HMDB0000208	Oxoglutaric acid	Organic acids and derivatives	Keto acids and derivatives	Gamma-keto acids and derivatives	Aliphatic acyclic compounds	10.5598	10.8074	10.7036	11.1297	10.9278	10.9634	10.7179	10.4136	10.6257	10.8096	10.1039	10.9514	10.4534	10.1988	10.9092	10.5029
271	271	HSST3n_HMDB0000448-GTT382-Adipic-a_C6H9O4_CH1-	HMDB0000448	Adipic acid	Lipids and lipid-like molecules	Fatty Acyls	Fatty acids and conjugates	Aliphatic acyclic compounds	6.67456	7.05012	6.8533	7.05618	6.92067	7.05876	7.03262	6.79571	6.89061	7.18841	6.55251	6.94216	6.92658	6.76964	7.25205	6.83841
274	274	HSST3n_HMDB0000428-GTT370-3-Hydrox_C5H7O5_CH1-	HMDB0000428	3-Hydroxyglutaric acid	Organic acids and derivatives	Hydroxy acids and derivatives	Beta hydroxy acids and derivatives	Aliphatic acyclic compounds	9.93794	10.8699	11.1298	10.6168	11.7518	11.5938	11.2783	11.2188	11.4054	11.3715	10.2865	11.3654	10.9346	10.5673	11.7495	11.4716
277	277	HSST3n_HMDB0000292-GTT321-XANTHINE_C5H3N4O2_CH1-	HMDB0000292	Xanthine	Organoheterocyclic compounds	Imidazopyrimidines	Purines and purine derivatives	Aromatic heteropolycyclic compounds	12.532	12.8018	12.9196	12.8722	12.8794	12.7938	13.0638	12.8454	13.0055	13.086	12.661	13.05	12.9804	12.3379	12.7728	12.7873
278	278	HSST3n_HMDB0000996-ID2888-Cysteine_C3H6NO4S_CH1-	HMDB0000996	3-Sulfinoalanine	Organic acids and derivatives	Carboxylic acids and derivatives	Amino acids, peptides, and analogues	Aliphatic acyclic compounds	10.0715	10.3601	10.4546	10.8463	10.1913	10.0972	10.1492	9.96674	10.0875	10.0368	10.1668	10.3319	9.87776	9.54824	10.3222	10.0379
284	284	HSST3n_HMDB0000510-GTT376-ALPHA-AM_C6H10NO4_CH1-	HMDB0000510	Aminoadipic acid	Organic acids and derivatives	Carboxylic acids and derivatives	Amino acids, peptides, and analogues	Aliphatic acyclic compounds	11.7448	10.7027	10.2908	12.2873	10.5581	9.82287	9.5713	10.086	9.8484	9.90693	9.10041	9.58363	9.67859	9.07898	9.53784	10.7215
289	289	HSST3n_HMDB0001545-ID3085-Pyridoxa_C8H8NO3_CH1-	HMDB0001545	Pyridoxal	Organoheterocyclic compounds	Pyridines and derivatives	Pyridine carboxaldehydes	Aromatic heteromonocyclic compounds	5.91889	6.16542	6.32436	6.7417	5.5835	5.68358	5.52146	5.97381	5.73979	5.52146	5.76832	6.37332	5.94017	6.2519	5.68358	6.03309
291	291	HSST3n_HMDB0000289-GTT322-Uric-aci_C5H3N4O3_CH1-	HMDB0000289	Uric acid	Organoheterocyclic compounds	Imidazopyrimidines	Purines and purine derivatives	Aromatic heteropolycyclic compounds	12.9814	13.3245	13.372	13.6341	12.9494	13.3271	13.4645	13.1289	13.3087	12.9067	12.6147	13.4452	13.4778	12.6913	13.3887	13.1137
292	292	HSST3n_HMDB0000130-GTT363-Homogent_C8H7O4_CH1-	HMDB0000130	Homogentisic acid	Benzenoids	Benzene and substituted derivatives	Phenylacetic acids	Aromatic homomonocyclic compounds	6.10925	6.19848	6.1181	6.91274	5.77455	5.87212	5.77765	6.13988	5.96871	5.88053	4.70048	5.36129	5.3033	4.06044	5.49717	6.07993
293	293	HSST3n_HMDB0001112-GTT318-Glyceral_C3H6O6P_CH1-	HMDB0001112	Glyceraldehyde 3-phosphate	Organic oxygen compounds	Organooxygen compounds	Carbohydrates and carbohydrate conjugates	Aliphatic acyclic compounds	9.72538	9.54824	9.64705	9.22543	9.74525	10.0429	10.3534	10.017	10.2301	10.1787	10.3318	10.5231	10.5355	10.162	10.1711	9.31389
295	295	HSST3n_HMDB0000126-GTT323-Glycerol_C3H8O6P_CH1-	HMDB0000126	Glycerol 3-phosphate	Lipids and lipid-like molecules	Glycerophospholipids	Glycerophosphates	Aliphatic acyclic compounds	13.68	14.388	14.177	13.7596	14.3654	14.6539	14.7633	14.7982	14.6199	14.6921	14.4027	14.8294	14.6387	14.4071	14.6458	14.4832
296	296	HSST3n_HMDB0000072-GTT356-Aconitic_C6H5O6_CH1-	HMDB0000072	cis-Aconitic acid	Organic acids and derivatives	Carboxylic acids and derivatives	Tricarboxylic acids and derivatives	Aliphatic acyclic compounds	9.29247	10.0558	10.3318	10.14	10.4648	10.1972	9.92182	9.84437	10.0411	10.1266	9.16314	10.0879	9.60191	9.25598	10.3063	10.1795
298	298	HSST3n_HMDB0000893-ID3050-Suberic-_C8H13O4_CH1-	HMDB0000893	Suberic acid	Lipids and lipid-like molecules	Fatty Acyls	Fatty acids and conjugates	Aliphatic acyclic compounds	10.8686	10.6384	10.576	10.999	10.6134	10.6482	10.9073	11.0673	10.6142	10.9124	10.3945	10.7656	10.8753	10.5502	10.6768	10.6806
305	305	HSST3n_HMDB0000707-GTT357-4-Hydrox_C9H7O4_CH1-	HMDB0000707	4-Hydroxyphenylpyruvic acid	Benzenoids	Benzene and substituted derivatives	Phenylpyruvic acid derivatives	Aromatic homomonocyclic compounds	8.33854	8.21257	7.9882	8.0523	7.8536	8.11791	8.22818	8.00303	7.83162	8.0507	8.2417	8.15364	8.29804	8.15306	8.01764	7.84228
308	308	HSST3n_HMDB0000755-ID3087-4-Hydrox_C9H9O4_CH1-	HMDB0000755	Hydroxyphenyllactic acid	Phenylpropanoids and polyketides	Phenylpropanoic acids	NA	Aromatic homomonocyclic compounds	10.5925	10.6294	10.6117	11.1393	10.8333	11.0629	10.9473	10.796	10.9273	10.9434	10.3669	11.0822	10.3625	9.80499	10.7595	11.0756
310	310	HSST3n_HMDB0000017-ID3086-4-Pyrido_C8H8NO4_CH1-	HMDB0000017	4-Pyridoxic acid	Organoheterocyclic compounds	Pyridines and derivatives	Pyridinecarboxylic acids and derivatives	Aromatic heteromonocyclic compounds	7.97522	8.15766	8.31752	8.00001	8.18841	8.72859	8.52516	7.97212	8.49679	8.73198	7.91279	8.86926	7.9248	7.36518	8.47303	8.23271
317	317	HSST3n_HMDB0000094-GTT353-CITRATE_C6H7O7_CH1-	HMDB0000094	Citric acid	Organic acids and derivatives	Carboxylic acids and derivatives	Tricarboxylic acids and derivatives	Aliphatic acyclic compounds	14.159	13.4586	13.9182	13.7341	14.1557	13.9391	14.3926	13.8255	13.6831	14.2153	14.135	14.0923	14.4485	14.4271	14.3242	13.801
318	318	HSST3n_HMDB0000193-GTT359-ISOCITRI_C6H7O7_CH1-	HMDB0000193	Isocitric acid	Organic acids and derivatives	Carboxylic acids and derivatives	Tricarboxylic acids and derivatives	Aliphatic acyclic compounds	7.21524	8.14613	7.87816	7.69348	7.90765	7.51262	6.07074	7.21891	7.78821	6.01127	7.43426	7.41758	8.47866	8.61141	7.85787	7.69439
319	319	HSST3n_HMDB0000954-ID2571-Ferulic-_C10H9O4_CH1-	HMDB0000954	Ferulic acid	Phenylpropanoids and polyketides	Cinnamic acids and derivatives	Hydroxycinnamic acids and derivatives	Aromatic homomonocyclic compounds	9.56177	9.91566	9.59158	9.81934	9.56704	9.73761	9.77679	9.64037	9.71662	9.64095	8.85509	9.90329	9.22739	8.94872	9.73377	9.68682
321	321	HSST3n_HMDB0001321-GTT324-Erythros_C4H8O7P_CH1-	HMDB0001321	D-Erythrose 4-phosphate	Organic oxygen compounds	Organooxygen compounds	Carbohydrates and carbohydrate conjugates	Aliphatic acyclic compounds	7.92769	9.16524	9.39856	8.95725	9.28275	9.25273	9.09829	8.72843	8.98932	9.23386	8.04045	9.03038	8.42814	7.82285	9.31028	9.57262
326	326	HSST3n_HMDB0000671-ID2653-Indole-3_C11H10NO3_CH1-	HMDB0000671	Indolelactic acid	Organoheterocyclic compounds	Indoles and derivatives	Indolyl carboxylic acids and derivatives	Aromatic heteropolycyclic compounds	9.24754	9.22789	9.35279	9.68856	8.80717	8.67727	8.64805	8.51118	8.43902	8.60923	7.93595	9.36134	7.9047	7.5725	8.55737	8.9813
330	330	HSST3n_HMDB0000663-ID2952-Glucaric_C6H9O8_CH1-	HMDB0000663	Glucaric acid	Organic oxygen compounds	Organooxygen compounds	Carbohydrates and carbohydrate conjugates	Aliphatic acyclic compounds	10.7056	9.29716	9.55563	10.2227	9.66991	9.7533	10.341	9.98063	9.76927	10.0482	10.6124	10.6518	10.305	10.3379	10.0534	9.51569
338	338	HSST3n_HMDB0000866-ID2659-N-Acetyl_C11H12NO4_CH1-	HMDB0000866	N-Acetyl-L-tyrosine	Organic acids and derivatives	Carboxylic acids and derivatives	Amino acids, peptides, and analogues	Aromatic homomonocyclic compounds	8.63728	7.8842	7.85049	9.0477	8.27129	7.92552	7.8071	8.09407	8.58279	8.02682	7.79441	7.92516	7.53583	6.59715	7.91425	8.97272
342	342	HSST3n_HMDB0000933-ID2729-trans-Tr_C12H19O4_CH1-	HMDB0000933	Traumatic acid	Lipids and lipid-like molecules	Fatty Acyls	Fatty acids and conjugates	Aliphatic acyclic compounds	8.87822	9.6278	9.07567	8.94233	9.20261	8.86036	9.22533	9.45728	8.90531	9.35444	8.59767	9.08602	8.87445	8.75794	8.92625	9.66833
356	356	HSST3n_HMDB0000273-ID2590-Thymidin_C10H13N2O5_CH1-	HMDB0000273	Thymidine	Nucleosides, nucleotides, and analogues	Pyrimidine nucleosides	Pyrimidine 2'-deoxyribonucleosides	Aromatic heteromonocyclic compounds	7.18387	7.9248	7.21671	7.27863	6.90073	6.29342	6.65929	8.37908	6.65801	6.63988	6.30445	6.13556	6.8773	6.56808	6.44254	7.19369
364	364	HSST3n_154701247-ID3084-5-Methox_C8H7O7S_CH1-	CID154701247						6.94986	6.65929	7.03527	8.00035	6.58617	6.95845	6.49072	6.68336	7.19818	7.27448	7.16085	7.16935	6.16542	5.66296	6.54535	6.72263
397	397	HSST3n_HMDB0000552-GTT383-3-Methyl_C13H22NO6_CH1-	HMDB0000552	3-Methylglutarylcarnitine	Lipids and lipid-like molecules	Fatty Acyls	Fatty acid esters	Aliphatic acyclic compounds	8.62587	9.58576	9.8901	9.66167	9.35062	8.99492	9.08941	9.33397	8.80222	8.84563	8.20193	8.8911	8.44634	8.20467	9.1562	9.26842
411	411	HSST3n_HMDB0001202-ID3103-2--Deoxy_C9H13N3O7P_CH1-	HMDB0001202	dCMP	Nucleosides, nucleotides, and analogues	Pyrimidine nucleotides	Pyrimidine deoxyribonucleotides	Aromatic heteromonocyclic compounds	8.05007	8.02878	8.02224	8.2958	8.23271	8.15249	8.17948	8.18423	8.27129	8.18591	8.12089	8.33711	8.04655	7.99092	8.24905	8.45233
414	414	HSST3n_HMDB0000230-ID2681-N-Acetyl_C11H18NO9_CH1-	HMDB0000230	N-Acetylneuraminic acid	Organic oxygen compounds	Organooxygen compounds	Carbohydrates and carbohydrate conjugates	Aliphatic heteromonocyclic compounds	9.98553	10.801	10.8462	10.6287	10.5773	10.3437	10.2626	10.1985	9.99209	10.0587	9.81099	9.96369	10.0207	10.0654	10.6457	10.7352
421	421	HSST3n_HMDB0000095-ID3104-Cytidine_C9H13N3O8P_CH1-	HMDB0000095	Cytidine monophosphate	Nucleosides, nucleotides, and analogues	Pyrimidine nucleotides	Pyrimidine ribonucleotides	Aromatic heteromonocyclic compounds	12.3185	12.6079	12.5148	12.6232	12.4049	12.5458	12.558	12.3582	12.289	12.4228	12.1852	12.5062	12.539	12.2601	12.6653	12.4829
422	422	HSST3n_HMDB0000833-ID2680-N-Glycol_C11H18NO10_CH1-	HMDB0000833	N-Glycolylneuraminic acid	Organic oxygen compounds	Organooxygen compounds	Carbohydrates and carbohydrate conjugates	Aliphatic heteromonocyclic compounds	11.6965	11.4545	11.4507	12.0491	11.3342	11.4988	11.3992	11.4074	11.1786	11.3143	11.0679	11.49	11.5078	11.1825	11.5593	11.6728
423	423	HSST3n_HMDB0000058-GTT305-Adenosin_C10H11N5O6P_CH1-	HMDB0000058	Cyclic AMP	Nucleosides, nucleotides, and analogues	Purine nucleotides	Cyclic purine nucleotides	Aromatic heteropolycyclic compounds	8.19891	8.76452	8.9334	8.95364	8.4747	8.51319	8.36521	8.68237	8.37263	8.37448	7.95753	8.57754	8.29904	7.70526	8.54247	8.7126
429	429	HSST3n_94701-ID2835-Ile-Pro-_C17H30N3O4_CH1-	CID94701						6.19236	6.21661	6.04501	6.45047	6.55251	6.03069	5.96871	6.04973	6.20254	6.21461	5.7869	5.82008	5.95584	5.47227	6.49979	6.0845
430	430	HSST3n_HMDB0000045-GTT310-Adenosin_C10H13N5O7P_CH1-	HMDB0000045	Adenosine monophosphate	Nucleosides, nucleotides, and analogues	Purine nucleotides	Purine ribonucleotides	Aromatic heteropolycyclic compounds	15.4379	15.6057	15.5378	15.6916	15.5042	15.5951	15.6216	15.5801	15.584	15.5635	15.4326	15.701	15.5917	15.3781	15.6121	15.5002
431	431	HSST3n_HMDB0000175-GTT315-Inosine-_C10H12N4O8P_CH1-	HMDB0000175	Inosinic acid	Nucleosides, nucleotides, and analogues	Purine nucleotides	Purine ribonucleotides	Aromatic heteropolycyclic compounds	12.9148	12.9773	12.7971	13.21	13.2181	12.95	14.1652	13.6755	13.3509	14.0872	13.7695	13.9626	14.0116	13.5359	13.0428	12.9772
432	432	HSST3n_444104-ID2617-Glutathi_C10H16N3O9S_CH1-	CID444104						8.08549	9.09437	9.10631	8.60153	9.50174	9.49657	10.2401	9.76359	9.30982	9.68458	8.42156	10.2829	9.59499	6.87936	9.02196	9.14676
433	433	HSST3n_HMDB0001397-GTT327-Guanosin_C10H13N5O8P_CH1-	HMDB0001397	Guanosine monophosphate	Nucleosides, nucleotides, and analogues	Purine nucleotides	Purine ribonucleotides	Aromatic heteropolycyclic compounds	13.9201	12.8146	12.4195	13.3267	12.5163	12.6742	13.6294	13.1228	12.6075	13.2905	13.8959	13.3272	14.1263	13.7569	13.1218	12.3925
441	441	HSST3n_HMDB0001341-GTT306-ADENOSIN_C10H14N5O10P2_CH1-	HMDB0001341	ADP	Nucleosides, nucleotides, and analogues	Purine nucleotides	Purine ribonucleotides	Aromatic heteropolycyclic compounds	12.8427	11.4091	11.8057	12.0125	12.0457	11.9601	12.4705	12.0319	11.6041	12.1422	13.6254	12.1736	12.627	11.4078	12.1929	11.8627
442	442	HSST3n_HMDB0000121-ID2844-Folic-ac_C19H18N7O6_CH1-	HMDB0000121	Folic acid	Benzenoids	Phenols	Methoxyphenols	Aromatic homomonocyclic compounds	4.8828	4.79579	4.79579	5.63121	4.70953	4.36945	4.36945	4.36945	4.36945	4.36945	5.66643	4.36945	4.86753	4.59512	4.20469	4.79579
446	446	HSST3n_HMDB0001178-GTT348-Adenosin_C15H22N5O14P2_CH1-	HMDB0001178	Adenosine diphosphate ribose	Nucleosides, nucleotides, and analogues	Purine nucleotides	Purine nucleotide sugars	Aromatic heteropolycyclic compounds	13.348	13.2266	13.1001	13.4468	13.2632	13.3698	13.5906	13.5876	13.426	13.4552	13.3725	13.563	13.4099	13.0965	13.5041	13.2191
447	447	HSST3n_HMDB0000286-GTT302-UDP-D-gl_C15H23N2O17P2_CH1-	HMDB0000286	Uridine diphosphate glucose	Nucleosides, nucleotides, and analogues	Pyrimidine nucleotides	Pyrimidine nucleotide sugars	Aromatic heteromonocyclic compounds	11.9678	12.6689	13.1546	12.9064	12.3508	13.0564	13.3663	13.1138	12.7109	13.0895	13.237	13.389	13.0585	12.4844	13.3279	13.5056
453	453	HSST3n_HMDB0001248-ID2870-Flavin-a_C27H32N9O15P2_CH1-	HMDB0001248	FAD	Nucleosides, nucleotides, and analogues	Flavin nucleotides	NA	Aromatic heteropolycyclic compounds	10.7751	11.0143	11.5491	11.6654	11.6335	11.5767	11.7779	11.6739	11.5191	11.7855	11.4967	11.7619	11.2961	10.58	11.7601	11.6667
454	454	HILICp_HMDB0000294-GTT277-Urea_CH5N2O_CH1+	HMDB0000294	Urea	Organic acids and derivatives	Organic carbonic acids and derivatives	Ureas	Aliphatic acyclic compounds	17.2447	17.2172	16.85	17.5273	16.8242	16.8607	16.7024	16.8256	16.8691	16.745	16.363	16.8156	16.4691	16.0234	16.5265	16.7758
455	455	HILICp_HMDB0000123-GTT250-Glycine_C2H6NO2_CH1+	HMDB0000123	Glycine	Organic acids and derivatives	Carboxylic acids and derivatives	Amino acids, peptides, and analogues	Aliphatic acyclic compounds	11.9285	12.6715	12.8884	12.1829	13.2129	12.9761	13.0413	13.2835	13.1562	13.0576	12.5784	12.8612	12.5861	12.1398	12.8243	13.0957
457	457	HILICp_HMDB0001414-GTT276-Putresci_C4H13N2_CH1+	HMDB0001414	Putrescine	Organic nitrogen compounds	Organonitrogen compounds	Amines	Aliphatic acyclic compounds	10.2297	10.9924	11.1743	11.026	10.6986	10.5275	10.377	9.83355	9.98571	10.3396	9.50495	10.2533	10.1205	10.2528	10.5975	10.4151
458	458	HILICp_HMDB0000056-GTT266-beta-Ala_C3H8NO2_CH1+	HMDB0000056	beta-Alanine	Organic acids and derivatives	Carboxylic acids and derivatives	Amino acids, peptides, and analogues	Aliphatic acyclic compounds	9.88456	10.0391	9.76514	9.97012	9.85445	9.90444	9.92034	9.88634	9.81798	9.81798	9.90194	9.81798	9.90194	9.90194	9.88267	9.73228
459	459	HILICp_HMDB0000161-GTT264-Alanine_C3H8NO2_CH1+	HMDB0000161	L-Alanine	Organic acids and derivatives	Carboxylic acids and derivatives	Amino acids, peptides, and analogues	Aliphatic acyclic compounds	14.3774	14.8057	14.5404	15.2558	14.5553	14.802	14.6214	14.6279	14.6877	14.5378	13.8663	14.5582	14.3844	13.6685	14.7349	14.5477
460	460	HILICp_HMDB0036458-GTT201-1-AMINOC_C4H8NO2_CH1+	HMDB0036458	1-Aminocyclopropanecarboxylic acid	Organic acids and derivatives	Carboxylic acids and derivatives	Amino acids, peptides, and analogues	Aliphatic homomonocyclic compounds	11.4082	10.84	10.8545	11.5266	11.0448	10.6589	10.7938	11.0695	11.0639	10.9784	10.2949	10.7751	10.4996	9.92138	10.3992	11.138
461	461	HILICp_HMDB0000092-GTT251-NN-Dimet_C4H10NO2_CH1+	HMDB0000092	Dimethylglycine	Organic acids and derivatives	Carboxylic acids and derivatives	Amino acids, peptides, and analogues	Aliphatic acyclic compounds	15.1711	15.2421	14.7863	15.8313	14.7615	14.6825	14.3891	14.4766	14.4369	14.4786	13.7398	14.2064	14.293	13.524	14.2321	14.8461
462	462	HILICp_HMDB0000097-GTT253-Choline_C5H14NO_CH1+	HMDB0000097	Choline	Organic nitrogen compounds	Organonitrogen compounds	Quaternary ammonium salts	Aliphatic acyclic compounds	19.2044	19.5961	19.4591	19.4918	19.584	18.9027	19.4048	19.6402	19.3904	19.4977	18.9745	19.5064	19.2548	18.6101	18.8253	19.6013
463	463	HILICp_HMDB0062263-GTT256-Serine_C3H8NO3_CH1+	HMDB0062263						12.6636	12.0183	11.9961	12.6794	12.3954	12.1787	12.2857	12.5923	12.5133	12.4991	11.6187	12.2077	11.7113	11.229	11.5299	12.1932
464	464	HILICp_HMDB0000965-ID2874-Hypotaur_C2H8NO2S_CH1+	HMDB0000965	Hypotaurine	Organic acids and derivatives	Sulfinic acids and derivatives	Sulfinic acids	Aliphatic acyclic compounds	15.7033	14.7627	12.7606	15.0677	12.0232	11.5008	11.5262	11.8688	11.3865	11.1747	11.0886	11.2043	11.8758	10.9367	11.6391	12.3695
465	465	HILICp_HMDB0000630-ID2899-Cytosine_C4H6N3O_CH1+	HMDB0000630	Cytosine	Organoheterocyclic compounds	Diazines	Pyrimidines and pyrimidine derivatives	Aromatic heteromonocyclic compounds	11.4831	11.0579	10.8762	10.8401	10.7	10.9185	11.1621	10.9434	11.2398	10.8078	10.5046	11.0813	10.9917	10.6951	10.7718	11.1896
466	466	HILICp_HMDB0000870-GTT298-Histamin_C5H10N3_CH1+	HMDB0000870	Histamine	Organic nitrogen compounds	Organonitrogen compounds	Amines	Aromatic heteromonocyclic compounds	10.8243	10.785	11.6894	11.9917	10.2669	10.8663	10.0178	10.2535	10.4313	10.4356	10.0938	10.461	10.1845	10.3604	9.97544	9.7369
467	467	HILICp_HMDB0000300-ID2897-Uracil_C4H5N2O2_CH1+	HMDB0000300	Uracil	Organoheterocyclic compounds	Diazines	Pyrimidines and pyrimidine derivatives	Aromatic heteromonocyclic compounds	8.75432	8.12504	8.12504	8.70185	8.47282	8.47282	8.49372	8.26745	8.51999	8.73681	8.29555	8.73681	8.7144	8.29555	8.49372	8.12504
468	468	HILICp_HMDB0000562-GTT281-Creatini_C4H8N3O_CH1+	HMDB0000562	Creatinine	Organic acids and derivatives	Carboxylic acids and derivatives	Amino acids, peptides, and analogues	Aliphatic heteromonocyclic compounds	15.2419	16.0505	15.8706	15.9888	15.4332	15.4967	15.3077	15.4976	15.4541	15.3235	14.5827	15.4572	14.7694	14.383	15.2403	15.4377
469	469	HILICp_HMDB0001511-GTT282-Creatine_C4H8N3O_CH1+	HMDB0001511	Phosphocreatine	Organic acids and derivatives	Carboxylic acids and derivatives	Amino acids, peptides, and analogues	Aliphatic acyclic compounds	11.824	12.3853	11.8102	12.2959	11.5408	11.5408	11.5408	11.5408	11.5408	11.5408	11.5408	11.5408	11.5408	11.8102	11.5408	11.7063
470	470	HILICp_HMDB0000026-GTT205-3-Ureido_C4H7N2O2_CH1+	HMDB0000026	Ureidopropionic acid	Organic acids and derivatives	Organic carbonic acids and derivatives	Ureas	Aliphatic acyclic compounds	13.4984	13.8437	12.1367	12.8767	11.502	10.8418	11.1414	11.6503	11.422	11.4723	11.3177	11.3629	11.7623	11.213	11.0747	12.1333
471	471	HILICp_HMDB0000162-GTT265-L-Prolin_C5H10NO2_CH1+	HMDB0000162	L-Proline	Organic acids and derivatives	Carboxylic acids and derivatives	Amino acids, peptides, and analogues	Aliphatic heteromonocyclic compounds	14.8864	14.6621	14.848	15.159	14.8496	14.4502	14.6564	14.8414	14.8716	14.7976	14.2129	14.6351	14.3632	13.5854	14.2731	15.1579
473	473	HILICp_HMDB0000043-GTT252-Betaine_C5H12NO2_CH1+	HMDB0000043	Betaine	Organic acids and derivatives	Carboxylic acids and derivatives	Amino acids, peptides, and analogues	Aliphatic acyclic compounds	19.6911	19.8224	19.1209	20.0124	19.7101	19.1595	19.3508	19.4429	19.1893	19.442	18.6138	19.2556	19.2003	18.2154	18.2486	19.2423
474	474	HILICp_HMDB0000883-GTT273-L-VALINE_C5H12NO2_CH1+	HMDB0000883	L-Valine	Organic acids and derivatives	Carboxylic acids and derivatives	Amino acids, peptides, and analogues	Aliphatic acyclic compounds	15.6172	15.2226	15.9028	15.4083	16.1908	16.0964	15.9971	15.9341	16.0567	15.9963	15.5478	16.1257	15.6498	15.1132	15.9725	16.2658
476	476	HILICp_HMDB0001406-GTT305-NICOTINA_C6H7N2O_CH1+	HMDB0001406	Niacinamide	Organoheterocyclic compounds	Pyridines and derivatives	Pyridinecarboxylic acids and derivatives	Aromatic heteromonocyclic compounds	18.745	18.968	18.9368	18.9151	18.8855	18.8253	18.7604	18.7426	18.9024	18.7875	18.5265	18.768	18.6164	18.5344	18.7552	18.7734
478	478	HILICp_HMDB0000898-ID2953-1-Methyl_C6H12N3_CH1+	HMDB0000898	1-Methylhistamine	Organic nitrogen compounds	Organonitrogen compounds	Amines	Aromatic heteromonocyclic compounds	11.8776	12.5853	12.2534	12.8762	11.3447	11.5012	11.5564	11.0543	11.3351	11.6573	10.5977	11.348	11.1084	10.9985	11.7001	11.8224
479	479	HILICp_HMDB0000262-GTT309-THYMINE_C5H7N2O2_CH1+	HMDB0000262	Thymine	Organoheterocyclic compounds	Diazines	Pyrimidines and pyrimidine derivatives	Aromatic heteromonocyclic compounds	9.36212	9.7994	9.5048	9.46343	9.39657	9.35331	9.22631	9.22631	9.31344	9.22631	9.16702	9.13777	9.27603	9.10253	9.1667	9.69097
482	482	HILICp_HMDB0000064-GTT278-Creatine_C4H10N3O2_CH1+	HMDB0000064	Creatine	Organic acids and derivatives	Carboxylic acids and derivatives	Amino acids, peptides, and analogues	Aliphatic acyclic compounds	17.6275	18.2033	17.5047	18.0794	17.1646	17.0516	16.8763	16.9496	17.115	17.0703	16.0995	16.8267	16.5927	15.9049	17.1011	17.4064
483	483	HILICp_HMDB0000687-GTT268-L-Leucin_C6H14NO2_CH1+	HMDB0000687	L-Leucine	Organic acids and derivatives	Carboxylic acids and derivatives	Amino acids, peptides, and analogues	Aliphatic acyclic compounds	15.2286	14.7554	14.8788	15.206	14.957	14.6759	14.9011	14.7925	15.1126	15.0834	14.528	14.8566	14.7495	13.9466	14.638	15.2401
484	484	HILICp_HMDB0000172-GTT261-Isoleuci_C6H14NO2_CH1+	HMDB0000172	L-Isoleucine	Organic acids and derivatives	Carboxylic acids and derivatives	Amino acids, peptides, and analogues	Aliphatic acyclic compounds	14.5553	13.8428	14.1021	14.7282	14.4719	13.8632	14.1948	14.167	14.4779	14.375	13.6424	14.0609	13.8569	12.8924	13.5832	14.6964
487	487	HILICp_HMDB0000214-GTT270-DL-Ornit_C5H13N2O2_CH1+	HMDB0000214	Ornithine	Organic acids and derivatives	Carboxylic acids and derivatives	Amino acids, peptides, and analogues	Aliphatic acyclic compounds	14.3449	12.8322	12.1195	13.8074	12.2146	11.6668	11.9596	13.0374	12.176	11.9977	11.4793	11.7224	12.2248	10.8578	11.478	12.1995
489	489	HILICp_HMDB0000034-GTT244-Adenine_C5H6N5_CH1+	HMDB0000034	Adenine	Organoheterocyclic compounds	Imidazopyrimidines	Purines and purine derivatives	Aromatic heteropolycyclic compounds	14.298	14.4406	14.6696	14.7845	14.8699	14.8022	14.6471	14.3166	14.5763	14.783	14.3567	14.562	14.3243	13.4392	14.584	14.7787
490	490	HILICp_HMDB0000157-GTT300-Hypoxant_C5H5N4O_CH1+	HMDB0000157	Hypoxanthine	Organoheterocyclic compounds	Imidazopyrimidines	Purines and purine derivatives	Aromatic heteropolycyclic compounds	16.7123	16.0426	15.944	16.3083	16.0354	15.8869	16.2441	15.74	16.0837	16.1725	16.3724	16.0512	16.5113	16.159	15.7367	15.7109
491	491	HILICp_HMDB0000699-ID3032-1-Methyl_C7H9N2O_CH1+	HMDB0000699	1-Methylnicotinamide	Organoheterocyclic compounds	Pyridines and derivatives	Pyridinecarboxylic acids and derivatives	Aromatic heteromonocyclic compounds	15.7596	15.3364	15.3673	16.9149	13.7993	13.4332	13.2325	12.8043	12.092	12.2927	12.2581	12.0791	13.929	14.0734	14.0088	15.0791
492	492	HILICp_HMDB0000875-GTT310-Trigonel_C7H8NO2_CH1+	HMDB0000875	Trigonelline	Alkaloids and derivatives	NA	NA	Aromatic heteromonocyclic compounds	14.8238	14.424	14.7018	14.9918	15.7682	15.9154	15.0596	14.9531	14.785	14.8663	14.2947	15.0745	15.2651	13.9908	14.9349	16.1835
493	493	HILICp_HMDB0000306-GTT284-TYRAMINE_C8H12NO_CH1+	HMDB0000306	Tyramine	Benzenoids	Benzene and substituted derivatives	Phenethylamines	Aromatic homomonocyclic compounds	9.65059	9.55379	9.1934	9.55379	9.40591	9.54187	9.38555	9.40615	9.38555	9.38555	9.32652	9.5799	9.55931	9.57519	9.42618	9.23464
494	494	HILICp_HMDB0000301-GTT287-UROCANIC_C6H7N2O2_CH1+	HMDB0000301	Urocanic acid	Organoheterocyclic compounds	Azoles	Imidazoles	Aromatic heteromonocyclic compounds	13.2822	12.8484	13.7477	12.8129	12.1445	13.6538	13.5827	13.4733	12.174	13.1054	12.9538	12.3598	12.6207	12.7213	12.3891	12.781
495	495	HILICp_HMDB0004988-ID2985-2--1-Met_C6H9N2O2_CH1+	HMDB0004988	Pi-Methylimidazoleacetic acid	Organoheterocyclic compounds	Azoles	Imidazoles	Aromatic heteromonocyclic compounds	12.8896	13.2438	12.9566	14.0983	11.4105	11.3683	11.0928	11.3153	11.8963	11.1278	10.534	12.4248	10.8369	11.3357	12.3738	12.7525
497	497	HILICp_HMDB0004827-ID3009-Stachydr_C7H14NO2_CH1+	HMDB0004827	Proline betaine	Organic acids and derivatives	Carboxylic acids and derivatives	Amino acids, peptides, and analogues	Aliphatic heteromonocyclic compounds	13.5971	13.0026	13.2415	13.6122	14.8184	14.839	14.439	13.7852	13.6612	13.7456	12.698	13.4438	13.9445	12.5128	13.4048	13.695
500	500	HILICp_HMDB0001161-ID3028-gamma-Bu_C7H16NO2_CH1+	HMDB0001161	4-Trimethylammoniobutanoic acid	Lipids and lipid-like molecules	Fatty Acyls	Fatty acids and conjugates	Aliphatic acyclic compounds	15.6802	15.85	15.0459	16.067	14.5895	14.5977	14.2763	15.0573	14.5893	14.2026	13.9134	14.3613	14.3279	13.7138	14.1779	15.212
501	501	HILICp_HMDB0000895-GTT254-Acetylch_C7H16NO2_CH1+	HMDB0000895	Acetylcholine	Organic nitrogen compounds	Organonitrogen compounds	Quaternary ammonium salts	Aliphatic acyclic compounds	13.2049	13.215	13.5732	13.6155	13.6476	12.8049	13.6216	11.9017	12.1519	13.288	11.2455	13.0585	13.6542	11.7214	12.7598	13.9095
502	502	HILICp_HMDB0001257-GTT280-Spermidi_C7H20N3_CH1+	HMDB0001257	Spermidine	Organic nitrogen compounds	Organonitrogen compounds	Amines	Aliphatic acyclic compounds	11.2545	12.0747	12.2416	12.3821	11.9342	11.8688	11.7919	11.8344	11.6663	11.9264	11.6384	11.8018	11.8939	11.5099	11.8061	11.811
504	504	HILICp_HMDB0000182-GTT272-L--+--Ly_C6H15N2O2_CH1+	HMDB0000182	L-Lysine	Organic acids and derivatives	Carboxylic acids and derivatives	Amino acids, peptides, and analogues	Aliphatic acyclic compounds	14.8019	13.6572	13.0381	14.5197	12.7878	12.1353	12.34	13.5849	12.9999	12.5816	12.4125	12.5166	12.9101	12.3499	12.0873	13.0894
506	506	HILICp_HMDB0000696-GTT295-L-Methio_C5H12NO2S_CH1+	HMDB0000696	L-Methionine	Organic acids and derivatives	Carboxylic acids and derivatives	Amino acids, peptides, and analogues	Aliphatic acyclic compounds	12.3813	12.6932	12.7876	12.8119	12.5752	12.5587	12.7959	12.4946	12.9876	12.9277	12.0531	12.8172	12.531	11.7934	12.3269	12.9001
507	507	HILICp_HMDB0000132-ID2930-Guanine_C5H6N5O_CH1+	HMDB0000132	Guanine	Organoheterocyclic compounds	Imidazopyrimidines	Purines and purine derivatives	Aromatic heteropolycyclic compounds	11.5229	10.9394	11.6682	10.0138	11.5063	10.6381	10.6763	10.6979	11.3563	10.5839	11.2894	10.1922	11.0256	10.9798	10.3532	11.0649
510	510	HILICp_HMDB0013253-ID2990-N-Acetyl_C7H12N3O_CH1+	HMDB0013253	N-Acetylhistamine	Organic acids and derivatives	Carboxylic acids and derivatives	Carboxylic acid derivatives	Aromatic heteromonocyclic compounds	9.48729	9.22749	9.11405	10.4117	8.97056	8.90246	9.08012	9.20422	9.51797	9.2577	9.21174	9.8078	9.16041	8.83565	9.22552	9.10997
511	511	HILICp_HMDB0000177-GTT299-L-Histid_C6H10N3O2_CH1+	HMDB0000177	L-Histidine	Organic acids and derivatives	Carboxylic acids and derivatives	Amino acids, peptides, and analogues	Aromatic heteromonocyclic compounds	15.2146	16.1686	16.1949	15.7389	16.0956	15.7999	15.7708	16.325	16.049	16.0065	15.3265	15.6978	15.4202	14.7239	15.7801	16.0904
513	513	HILICp_HMDB0003459-ID2961-Ala-Ala_C6H13N2O3_CH1+	HMDB0003459	D-Alanyl-D-alanine	Organic acids and derivatives	Carboxylic acids and derivatives	Amino acids, peptides, and analogues	Aliphatic acyclic compounds	10.2009	11.3657	11.1836	10.6106	10.6084	10.3571	10.595	10.1729	11.4827	10.4375	10.0502	10.2176	10.3286	9.90179	10.2807	10.864
514	514	HILICp_HMDB0000303-ID2573-Tryptami_C10H13N2_CH1+	HMDB0000303	Tryptamine	Organoheterocyclic compounds	Indoles and derivatives	Tryptamines and derivatives	Aromatic heteropolycyclic compounds	8.97727	8.97727	8.82571	8.97727	8.82571	8.81952	8.81952	8.81671	8.90504	8.84405	8.80087	8.84405	8.80087	8.80087	8.81952	8.82571
517	517	HILICp_HMDB0000062-GTT302-L-Carnit_C7H16NO3_CH1+	HMDB0000062	L-Carnitine	Organic nitrogen compounds	Organonitrogen compounds	Quaternary ammonium salts	Aliphatic acyclic compounds	18.6408	19.0051	18.407	19.1784	18.6339	18.4552	18.2011	18.23	18.38	18.2951	17.652	18.2427	17.9584	17.3583	18.1295	18.1713
520	520	HILICp_HMDB0002005-ID2920-Methioni_C5H12NO3S_CH1+	HMDB0002005	Methionine sulfoxide	Organic acids and derivatives	Carboxylic acids and derivatives	Amino acids, peptides, and analogues	Aliphatic acyclic compounds	8.41139	8.03754	8.46863	8.66302	7.735	8.15766	8.81418	8.20358	8.6526	8.50289	8.00537	8.06934	7.89133	7.27932	8.06715	7.52564
521	521	HILICp_HMDB0000159-GTT279-L-Phenyl_C9H12NO2_CH1+	HMDB0000159	L-Phenylalanine	Organic acids and derivatives	Carboxylic acids and derivatives	Amino acids, peptides, and analogues	Aromatic homomonocyclic compounds	14.8397	14.7106	14.7186	15.1661	14.8433	14.4585	14.6508	14.6449	14.8165	14.7798	14.1771	14.6023	14.4908	13.6435	14.2522	15.029
522	522	HILICp_HMDB0004366-ID2600-Hordenin_C10H16NO_CH1+	HMDB0004366	Hordenine	Benzenoids	Benzene and substituted derivatives	Phenethylamines	Aromatic homomonocyclic compounds	10.8475	11.0994	11.0083	10.7664	10.5567	10.4171	10.47	10.8622	10.2162	10.3202	9.90678	10.4706	10.0304	9.64705	10.3427	10.3446
524	524	HILICp_HMDB0001431-ID3037-Pyridoxa_C8H13N2O2_CH1+	HMDB0001431	Pyridoxamine	Organoheterocyclic compounds	Pyridines and derivatives	Pyridoxamines	Aromatic heteromonocyclic compounds	11.0557	10.2489	10.4584	11.1975	9.44185	9.55952	9.74537	9.82488	9.45775	9.39815	9.87344	9.38286	10.3291	10.1001	9.94688	10.6193
527	527	HILICp_HMDB0000479-GTT203-3-Methyl_C7H12N3O2_CH1+	HMDB0000479	3-Methylhistidine	Organic acids and derivatives	Carboxylic acids and derivatives	Amino acids, peptides, and analogues	Aromatic heteromonocyclic compounds	12.5783	12.9611	12.4326	13.2593	12.4777	12.124	12.2347	12.6354	12.0829	12.1585	11.6714	11.946	11.6421	11.1203	12.2557	12.2515
530	530	HILICp_HMDB0011756-ID3057-N-Acetyl_C8H16NO3_CH1+	HMDB0011756	N-Acetylleucine	Organic acids and derivatives	Carboxylic acids and derivatives	Amino acids, peptides, and analogues	Aliphatic acyclic compounds	8.87361	9.4073	9.73187	10.5992	10.1949	10.005	9.81526	10.5159	10.4561	9.88405	9.59144	9.93784	9.60602	9.50577	9.82796	10.4114
531	531	HILICp_HMDB0034365-ID3016-Theanine_C7H15N2O3_CH1+	HMDB0034365	L-Theanine	Organic acids and derivatives	Carboxylic acids and derivatives	Amino acids, peptides, and analogues	Aliphatic acyclic compounds	9.44999	9.12761	9.12761	9.44999	8.56674	8.56674	8.72534	8.58354	8.73601	8.72534	8.02911	8.71095	8.20084	8.02911	8.74305	8.56674
532	532	HILICp_HMDB0003357-GTT303-N-Acetyl_C7H15N2O3_CH1+	HMDB0003357	N2-Acetylornithine	Organic acids and derivatives	Carboxylic acids and derivatives	Amino acids, peptides, and analogues	Aliphatic acyclic compounds	10.7237	10.3362	10.0676	10.5772	10.4694	10.3732	10.1516	10.4737	10.2657	10.2308	9.51089	10.234	9.9362	9.62773	10.5167	10.4771
533	533	HILICp_HMDB0000517-GTT275-Arginine_C6H15N4O2_CH1+	HMDB0000517	L-Arginine	Organic acids and derivatives	Carboxylic acids and derivatives	Amino acids, peptides, and analogues	Aliphatic acyclic compounds	12.2044	11.9836	11.5943	12.7355	11.1916	11.4055	11.7062	11.5634	11.2656	10.9755	10.26	10.817	11.2352	10.0313	10.9459	11.361
534	534	HILICp_HMDB0013287-ID3079-N-epsilo_C8H19N2O2_CH1+	HMDB0013287	Ne,Ne dimethyllysine	Organic acids and derivatives	Carboxylic acids and derivatives	Amino acids, peptides, and analogues	Aliphatic acyclic compounds	10.4921	10.3205	10.2884	10.7553	9.82174	9.75881	9.62615	10.2109	9.48021	9.44747	9.272	9.42214	9.78555	8.99417	9.54302	10.0245
537	537	HILICp_HMDB0000904-GTT271-Citrulli_C6H14N3O3_CH1+	HMDB0000904	Citrulline	Organic acids and derivatives	Carboxylic acids and derivatives	Amino acids, peptides, and analogues	Aliphatic acyclic compounds	13.9868	13.2345	13.5384	14.266	13.8048	13.3347	12.7006	13.5705	13.3687	13.2266	11.1907	12.7516	11.6989	10.6242	12.6506	13.632
539	539	HILICp_HMDB0000259-GTT307-Serotoni_C10H13N2O_CH1+	HMDB0000259	Serotonin	Organoheterocyclic compounds	Indoles and derivatives	Tryptamines and derivatives	Aromatic heteropolycyclic compounds	10.4699	10.6087	10.6231	10.7247	10.5985	10.9829	10.4142	10.4587	10.5154	10.6309	10.1141	11.0031	10.4364	9.54187	10.5484	10.8905
540	540	HILICp_HMDB0001046-GTT234-COTININE_C10H13N2O_CH1+	HMDB0001046	Cotinine	Organoheterocyclic compounds	Pyridines and derivatives	Pyrrolidinylpyridines	Aromatic heteromonocyclic compounds	9.31398	9.51495	10.0955	9.22336	9.31937	9.25282	9.53856	9.39616	8.98419	9.04958	9.14644	9.25292	9.40245	9.6375	9.22306	9.33229
541	541	HILICp_HMDB0000158-GTT283-Tyrosine_C9H12NO3_CH1+	HMDB0000158	L-Tyrosine	Organic acids and derivatives	Carboxylic acids and derivatives	Amino acids, peptides, and analogues	Aromatic homomonocyclic compounds	11.6153	11.1964	11.2004	11.7385	11.3318	11.1626	11.6121	11.2755	11.4918	11.5622	11.017	11.4367	11.2453	10.2417	10.952	11.7133
542	542	HILICp_440274-ID3041-N-N-Dime_C8H14N3O2_CH1+	CID440274						10.5021	10.5769	10.3766	10.6744	10.4041	9.87251	9.69579	10.4145	9.73702	9.76841	10.508	10.6916	10.5782	10.5698	10.5457	9.67753
543	543	HILICp_HMDB0000272-GTT204-O-Phosph_C3H9NO6P_CH1+	HMDB0000272	Phosphoserine	Organic acids and derivatives	Carboxylic acids and derivatives	Amino acids, peptides, and analogues	Aliphatic acyclic compounds	7.63289	7.63289	8.73117	7.63289	9.02027	8.82571	8.50066	9.12118	9.47347	9.38211	7.94874	8.51499	7.94874	7.94874	8.69718	8.58914
544	544	HILICp_HMDB0001276-ID3161-N1-Acety_C9H22N3O_CH1+	HMDB0001276	N1-Acetylspermidine	Organic acids and derivatives	Carboximidic acids and derivatives	Carboximidic acids	Aliphatic acyclic compounds	14.0347	13.7328	12.512	14.6247	12.3966	12.1728	11.8622	12.3905	12.2314	12.1813	11.5533	12.1607	12.1636	11.6247	12.3292	12.4871
547	547	HILICp_HMDB0000206-ID3066-N-epsilo_C8H17N2O3_CH1+	HMDB0000206	N6-Acetyl-L-lysine	Organic acids and derivatives	Carboxylic acids and derivatives	Amino acids, peptides, and analogues	Aliphatic acyclic compounds	11.7207	10.9004	10.722	11.9675	10.7799	10.6763	10.6379	10.8184	11.0864	10.7205	10.0646	10.7715	10.2288	9.77098	10.513	10.751
548	548	HILICp_HMDB0029416-ID3026-Targinin_C7H17N4O2_CH1+	HMDB0029416	L-Targinine	Organic acids and derivatives	Carboxylic acids and derivatives	Amino acids, peptides, and analogues	Aliphatic acyclic compounds	12.6502	12.2594	11.4525	13.1074	11.3127	11.2155	10.5392	11.6211	10.727	11.1526	10.4766	10.683	11.2229	11.1167	10.8624	11.5603
549	549	HILICp_HMDB0001325-ID3149-N-N-N-Tr_C9H21N2O2_CH1+	HMDB0001325	N6,N6,N6-Trimethyl-L-lysine	Organic acids and derivatives	Carboxylic acids and derivatives	Amino acids, peptides, and analogues	Aliphatic acyclic compounds	13.6897	13.4341	13.0074	13.8136	12.9764	13.0415	13.2125	13.4489	13.1841	13.0525	13.0802	13.5013	13.2421	12.9809	13.2107	13.1793
552	552	HILICp_HMDB0032055-ID3034-N-Acetyl_C8H12N3O3_CH1+	HMDB0032055	N-Acetylhistidine	Organic acids and derivatives	Carboxylic acids and derivatives	Amino acids, peptides, and analogues	Aromatic heteromonocyclic compounds	11.5904	12.3362	12.1285	12.49	12.3024	12.2064	11.8211	11.9744	11.9772	11.8454	11.0822	11.6664	11.435	10.5811	12.1062	12.2808
554	554	HILICp_HMDB0028690-ID3132-Ala-Ile_C9H19N2O3_CH1+	HMDB0028690	Alanylisoleucine	Organic acids and derivatives	Carboxylic acids and derivatives	Amino acids, peptides, and analogues	Aliphatic acyclic compounds	11.3286	11.4668	11.3124	12.3783	10.7477	10.6912	10.0642	10.2953	10.1447	9.84871	9.84982	9.73891	10.0415	9.76354	10.7481	11.1499
555	555	HILICp_HMDB0001539-GTT237-NN-Dimet_C8H19N4O2_CH1+	HMDB0001539	Asymmetric dimethylarginine	Organic acids and derivatives	Carboxylic acids and derivatives	Amino acids, peptides, and analogues	Aliphatic acyclic compounds	15.0314	14.5747	13.937	15.5517	13.6128	13.2328	13.3004	14.0071	13.3815	13.2709	13.1549	13.3359	13.5813	12.9892	13.224	13.8078
557	557	HILICp_HMDB0028797-ID3006-Gln-Gly_C7H14N3O4_CH1+	HMDB0028797	Glutaminylglycine	Organic acids and derivatives	Carboxylic acids and derivatives	Amino acids, peptides, and analogues	Aliphatic acyclic compounds	7.97625	9.76755	10.0593	10.2558	9.8555	9.90239	10.234	10.2784	9.30109	9.86157	9.51311	9.69652	9.36383	8.81848	10.1501	9.97287
559	559	HILICp_HMDB0000201-GTT219-L-Acetyl_C9H18NO4_CH1+	HMDB0000201	L-Acetylcarnitine	Lipids and lipid-like molecules	Fatty Acyls	Fatty acid esters	Aliphatic acyclic compounds	18.2194	18.9501	18.726	18.8248	18.7215	18.6598	18.3225	18.4507	18.527	18.5345	18.0227	18.5566	18.0355	17.6837	18.4053	18.4717
560	560	HILICp_HMDB0000929-GTT257-L-Trypto_C11H13N2O2_CH1+	HMDB0000929	L-Tryptophan	Organoheterocyclic compounds	Indoles and derivatives	Indolyl carboxylic acids and derivatives	Aromatic heteropolycyclic compounds	13.2747	12.9717	13.221	13.3056	13.1474	12.8719	12.937	13.043	13.1256	13.074	12.5311	12.8624	12.8097	12.1421	12.7974	13.5127
561	561	HILICp_HMDB0029049-ID3020-Ser-Thr_C7H15N2O5_CH1+	HMDB0029049	Serylthreonine	Organic acids and derivatives	Carboxylic acids and derivatives	Amino acids, peptides, and analogues	Aliphatic acyclic compounds	8.05452	10.0799	10.1282	10.7167	9.98391	10.0189	10.27	9.78656	9.43668	9.57304	8.32652	9.41865	8.6898	8.39593	10.1447	9.99648
562	562	HILICp_HMDB0000860-ID2657--3-Pheny_C11H14NO3_CH1+	HMDB0000860	Phenylpropionylglycine	Organic acids and derivatives	Carboxylic acids and derivatives	Amino acids, peptides, and analogues	Aromatic homomonocyclic compounds	9.02015	9.73151	9.4265	9.7466	9.37763	9.19248	9.30328	10.2339	9.35979	9.59465	8.28879	9.53387	7.96659	8.17245	8.61323	9.70583
563	563	HILICp_HMDB0000684-ID2575-Kynureni_C10H13N2O3_CH1+	HMDB0000684	L-Kynurenine	Organic oxygen compounds	Organooxygen compounds	Carbonyl compounds	Aromatic homomonocyclic compounds	10.2791	9.23024	9.49228	10.1	9.46141	9.38882	9.04133	9.73448	9.02148	9.60811	8.80237	9.0538	8.65956	8.80147	9.15006	9.66294
564	564	HILICp_HMDB0028885-ID3040-His-Gly_C8H13N4O3_CH1+	HMDB0028885	Histidylglycine	Organic acids and derivatives	Carboxylic acids and derivatives	Amino acids, peptides, and analogues	Aromatic heteromonocyclic compounds	8.48426	9.55959	9.36914	9.69825	9.2195	9.25837	8.70168	9.70954	9.3664	9.12587	7.31189	8.84116	7.73237	7.31189	8.92452	9.13475
566	566	HILICp_HMDB0004620-ID3074-N-alpha-_C8H17N4O3_CH1+	HMDB0004620	N-a-Acetyl-L-arginine	Organic acids and derivatives	Carboxylic acids and derivatives	Amino acids, peptides, and analogues	Aliphatic acyclic compounds	12.2474	10.8931	10.0916	12.3112	10.3614	9.95717	9.80416	10.4188	10.128	9.76543	8.84289	9.81858	9.50978	8.70632	9.88944	10.6027
568	568	HILICp_HMDB0000856-GTT228-Acetylci_C8H16N3O4_CH1+	HMDB0000856	N-alpha-Acetyl-L-citrulline	Organic acids and derivatives	Carboxylic acids and derivatives	Amino acids, peptides, and analogues	Aliphatic acyclic compounds	8.80852	9.22088	8.94611	8.80852	9.22128	8.83419	9.14932	9.2011	9.10509	9.03289	8.15995	8.66906	8.15995	8.15995	8.80372	8.75967
570	570	HILICp_HMDB0000824-GTT220-L-Propio_C10H20NO4_CH1+	HMDB0000824	Propionylcarnitine	Lipids and lipid-like molecules	Fatty Acyls	Fatty acid esters	Aliphatic acyclic compounds	16.3596	16.1667	15.51	16.7856	15.8414	15.0507	14.7663	15.3319	15.2857	15.1856	14.124	14.9905	14.5843	13.7223	14.6357	14.9997
573	573	HILICp_HMDB0001238-ID2709-N-Acetyl_C12H15N2O2_CH1+	HMDB0001238	N-Acetylserotonin	Organoheterocyclic compounds	Indoles and derivatives	Hydroxyindoles	Aromatic heteropolycyclic compounds	8.83797	8.67608	8.40716	8.83797	8.01102	8.01102	8.07465	8.45319	8.00803	8.07465	8.34569	8.01102	8.34569	8.34569	8.34569	8.50856
575	575	HILICp_HMDB0000210-GTT306-Pantothe_C9H18NO5_CH1+	HMDB0000210	Pantothenic acid	Organic oxygen compounds	Organooxygen compounds	Alcohols and polyols	Aliphatic acyclic compounds	14.4007	14.7695	14.3811	14.8782	14.4855	14.2319	14.0457	14.0917	14.1692	14.1774	13.2634	13.9751	13.7676	13.0097	14.1363	14.2855
580	580	HILICp_HMDB0028878-ID3106-His-Ala_C9H15N4O3_CH1+	HMDB0028878	Histidylalanine	Organic acids and derivatives	Carboxylic acids and derivatives	Amino acids, peptides, and analogues	Aromatic heteromonocyclic compounds	9.91131	9.95285	9.37696	9.91131	8.99094	9.1744	9.17813	9.27031	9.0293	9.18379	10.0231	9.45501	9.94228	9.51635	9.17895	9.10131
581	581	HILICp_HMDB0000033-GTT289-Carnosin_C9H15N4O3_CH1+	HMDB0000033	Carnosine	Organic acids and derivatives	Peptidomimetics	Hybrid peptides	Aromatic heteromonocyclic compounds	9.18901	10.3215	9.86589	10.5443	9.6849	9.60373	10.2654	10.4682	9.70498	9.97683	7.94662	9.24522	8.35937	8.13623	9.68794	10.023
583	583	HILICp_HMDB0003045-GTT238-Ergothio_C9H16N3O2S_CH1+	HMDB0003045	Ergothioneine	Organic acids and derivatives	Carboxylic acids and derivatives	Amino acids, peptides, and analogues	Aromatic heteromonocyclic compounds	15.4807	16.0526	15.7658	15.7713	16.1044	16.0477	15.6521	15.9281	16.0717	16.0947	15.5102	15.9919	15.4629	14.8855	15.9396	15.9871
585	585	HILICp_HMDB0002335-ID3100-Asp-Pro_C9H15N2O5_CH1+	HMDB0002335	Aspartyl-L-proline	Organic acids and derivatives	Carboxylic acids and derivatives	Amino acids, peptides, and analogues	Aliphatic heteromonocyclic compounds	9.00467	9.14655	9.00455	9.44912	9.33812	9.47009	9.50234	9.94765	9.07738	9.30429	8.92572	9.03848	8.74465	8.47408	9.06809	9.45478
587	587	HILICp_HMDB0028835-ID3076-Gly-Arg_C8H18N5O3_CH1+	HMDB0028835	Glycyl-Arginine	Organic acids and derivatives	Carboxylic acids and derivatives	Amino acids, peptides, and analogues	Aliphatic acyclic compounds	8.82864	9.47662	9.25091	9.7174	8.99318	9.13863	9.60596	9.48311	9.46653	9.10764	7.61923	9.06277	8.16678	7.62998	9.09268	9.22059
588	588	HILICp_HMDB0002013-GTT222--R--Buty_C11H22NO4_CH1+	HMDB0002013	Butyrylcarnitine	Lipids and lipid-like molecules	Fatty Acyls	Fatty acid esters	Aliphatic acyclic compounds	15.4925	16.0855	15.6351	16.0653	16.1002	15.7663	15.6397	15.7769	15.4671	15.6254	15.0194	15.6787	15.1876	14.6999	15.3373	15.7597
590	590	HILICp_HMDB0029038-ID3047-Ser-Glu_C8H15N2O6_CH1+	HMDB0029038	Serylglutamic acid	Organic acids and derivatives	Carboxylic acids and derivatives	Amino acids, peptides, and analogues	Aliphatic acyclic compounds	9.51937	9.21234	8.93827	9.10919	8.23959	7.07242	6.94312	8.15104	7.81601	7.40001	7.32647	6.46147	7.32647	7.32647	7.95297	8.03301
591	591	HILICp_HMDB0000038-ID3098-7-8-Dihy_C9H14N5O3_CH1+	HMDB0000038	Dihydrobiopterin	Organoheterocyclic compounds	Pteridines and derivatives	Pterins and derivatives	Aromatic heteropolycyclic compounds	7.92769	8.72453	8.40894	8.89604	8.83971	9.13021	8.74225	9.05099	9.09313	9.17368	8.69383	8.92052	8.24039	7.58172	8.92877	8.84865
593	593	HILICp_HMDB0000194-ID2609-Anserine_C10H17N4O3_CH1+	HMDB0000194	Anserine	Organic acids and derivatives	Peptidomimetics	Hybrid peptides	Aromatic heteromonocyclic compounds	9.961	10.1959	9.9962	10.0991	9.29192	9.36057	9.69419	9.81066	9.69431	9.37569	9.32812	9.14878	9.28915	8.77663	9.56001	9.87612
594	594	HILICp_HMDB0000089-GTT235-Cytidine_C9H14N3O5_CH1+	HMDB0000089	Cytidine	Nucleosides, nucleotides, and analogues	Pyrimidine nucleosides	NA	Aromatic heteromonocyclic compounds	12.2574	12.0222	11.7842	12.2794	11.5891	11.6431	11.4731	10.867	11.4706	11.8303	11.5678	11.5154	11.2718	11.025	11.599	11.773
597	597	HILICp_HMDB0000030-ID2602-Biotin_C10H17N2O3S_CH1+	HMDB0000030	Biotin	Organoheterocyclic compounds	Biotin and derivatives	NA	Aliphatic heteropolycyclic compounds	11.2298	11.2511	10.4224	11.4001	10.6757	10.509	10.5455	10.5183	10.6593	10.2268	10.0261	10.5218	10.3047	9.47578	10.9222	10.9533
599	599	HILICp_HMDB0028702-ID3146-Arg-Ala_C9H20N5O3_CH1+	HMDB0028702	Arginylalanine	Organic acids and derivatives	Carboxylic acids and derivatives	Amino acids, peptides, and analogues	Aliphatic acyclic compounds	8.85837	9.79395	9.16827	10.2113	8.86291	9.07669	9.2018	9.74214	9.27538	8.92519	7.31389	8.84678	7.65634	7.10497	9.13205	9.10331
601	601	HILICp_HMDB0000688-GTT226-Isovaler_C12H24NO4_CH1+	HMDB0000688	Isovalerylcarnitine	Lipids and lipid-like molecules	Fatty Acyls	Fatty acid esters	Aliphatic acyclic compounds	14.4	13.9111	13.0743	15.0689	13.5134	13.029	12.7441	13.277	12.9841	12.8782	12.134	12.7217	12.4404	11.535	12.5093	13.1275
603	603	HILICp_HMDB0029126-ID2626-Val-Glu_C10H19N2O5_CH1+	HMDB0029126	Valylglutamic acid	Organic acids and derivatives	Carboxylic acids and derivatives	Amino acids, peptides, and analogues	Aliphatic acyclic compounds	10.0245	10.2917	9.83172	10.054	10.1808	10.5769	11.1334	10.5557	10.5321	11.0012	9.6689	10.7309	9.53047	9.10786	10.3066	9.86972
606	606	HILICp_HMDB0062592-GTT227-Malonyl-_C10H18NO6_CH1+	HMDB0062592						9.84776	10.8423	10.6462	10.13	11.4583	11.3294	11.0254	11.463	11.5756	11.5429	10.5596	11.4764	10.6993	9.90803	10.8782	10.9879
608	608	HILICp_HMDB0028807-ID3129-Gln-Thr_C9H18N3O5_CH1+	HMDB0028807	Glutaminylthreonine	Organic acids and derivatives	Carboxylic acids and derivatives	Amino acids, peptides, and analogues	Aliphatic acyclic compounds	9.54202	9.36837	8.92612	9.54202	9.19177	9.17471	9.37941	10.0834	9.35712	8.76045	9.51311	8.57565	9.51311	9.51311	9.51311	9.0993
610	610	HILICp_HMDB0062735-GTT221-3-Hydrox_C11H22NO5_CH1+	HMDB0062735	(R)-3-hydroxybutyrylcarnitine	Lipids and lipid-like molecules	Fatty Acyls	Fatty acid esters	Aliphatic acyclic compounds	13.8365	14.4882	14.4389	14.4059	14.5913	14.6565	14.796	14.8131	14.3243	14.7071	14.3298	15.0333	14.0084	13.6673	13.9703	14.4089
613	613	HILICp_HMDB0000071-ID2576-2--Deoxy_C10H13N4O4_CH1+	HMDB0000071	Deoxyinosine	Nucleosides, nucleotides, and analogues	Purine nucleosides	Purine 2'-deoxyribonucleosides	Aromatic heteropolycyclic compounds	7.0193	7.0579	7.33563	7.0193	6.34914	6.34914	6.4892	6.71174	6.35437	6.4892	6.60665	6.88755	6.60665	6.60665	6.52503	6.35611
614	614	HILICp_HMDB0028893-ID2671-His-Pro_C11H17N4O3_CH1+	HMDB0028893	Histidylproline	Organic acids and derivatives	Carboxylic acids and derivatives	Amino acids, peptides, and analogues	Aromatic heteromonocyclic compounds	10.7613	9.71069	9.64943	10.668	9.943	10.4757	10.0259	10.3271	9.3622	9.9602	9.95352	9.76944	9.94592	9.40796	9.92034	10.1692
615	615	HILICp_HMDB0000855-GTT304-Nicotina_C11H15N2O5_CH1+	HMDB0000855	Nicotinamide riboside	Organic oxygen compounds	Organooxygen compounds	Carbohydrates and carbohydrate conjugates	Aromatic heteromonocyclic compounds	11.6814	11.2601	11.5564	12.1185	11.2516	11.3406	11.1548	12.2483	11.2875	11.4669	10.3502	12.0921	10.6988	9.96899	10.9034	11.8607
618	618	HILICp_HMDB0029063-ID2611-Thr-His_C10H17N4O4_CH1+	HMDB0029063	Threonylhistidine	Organic acids and derivatives	Carboxylic acids and derivatives	Amino acids, peptides, and analogues	Aromatic heteromonocyclic compounds	8.89686	9.84422	9.16722	8.89686	9.54781	9.56528	8.69215	10.1328	9.792	9.58967	9.54524	9.4193	9.54524	9.54524	9.54524	8.73585
619	619	HILICp_HMDB0028895-ID2610-His-Thr_C10H17N4O4_CH1+	HMDB0028895	Histidylthreonine	Organic acids and derivatives	Carboxylic acids and derivatives	Amino acids, peptides, and analogues	Aromatic heteromonocyclic compounds	8.69768	9.75325	9.71208	9.93159	9.37585	9.33362	9.32385	9.58066	9.40624	8.92319	7.79606	8.51499	7.79606	7.79606	8.93971	9.56479
620	620	HILICp_HMDB0000086-GTT296-sn-Glyce_C8H21NO6P_CH1+	HMDB0000086	Glycerophosphocholine	Lipids and lipid-like molecules	Glycerophospholipids	Glycerophosphocholines	Aliphatic acyclic compounds	16.3304	17.8827	17.8471	16.4724	18.3527	17.956	18.4569	18.5094	18.3814	18.4252	17.2055	18.6834	17.9897	17.2203	17.4843	17.8937
624	624	HILICp_HMDB0000756-GTT223-Hexanoyl_C13H26NO4_CH1+	HMDB0000756	Hexanoylcarnitine	Lipids and lipid-like molecules	Fatty Acyls	Fatty acid esters	Aliphatic acyclic compounds	12.4566	13.2239	12.4018	12.8397	12.9331	12.817	12.783	12.9082	12.358	12.8392	12.2895	12.7635	12.0167	12.0216	12.402	12.9267
626	626	HILICp_HMDB0001078-GTT236-D-Mannos_C6H14O9P_CH1+	HMDB0001078	Mannose 6-phosphate	Organic oxygen compounds	Organooxygen compounds	Carbohydrates and carbohydrate conjugates	Aliphatic heteromonocyclic compounds	7.66763	8.05611	7.97831	7.2428	7.80425	7.51589	7.48437	7.75705	7.97247	7.54697	7.56683	7.71512	7.27379	7.39326	7.98378	7.31655
630	630	HILICp_HMDB0011171-ID2683-gamma-Gl_C11H21N2O5_CH1+	HMDB0011171	gamma-Glutamylleucine	Organic acids and derivatives	Carboxylic acids and derivatives	Amino acids, peptides, and analogues	Aliphatic acyclic compounds	14.9945	14.8987	14.7047	15.0093	14.4803	14.6288	14.4871	14.8626	14.6765	14.336	14.2955	14.3753	14.2153	13.4928	14.5708	14.4263
631	631	HILICp_HMDB0029033-ID3147-Ser-Arg_C9H20N5O4_CH1+	HMDB0029033	Serylarginine	Organic acids and derivatives	Carboxylic acids and derivatives	Amino acids, peptides, and analogues	Aliphatic acyclic compounds	7.83834	9.38572	8.74305	9.88527	8.68339	8.81863	8.92212	9.67514	9.20864	8.93063	6.6695	8.67897	6.6695	6.6695	9.03014	8.86841
633	633	HILICp_HMDB0061189-GTT225--2R--3-H_C12H24NO5_CH1+	HMDB0061189	3-Hydroxyisovalerylcarnitine	Lipids and lipid-like molecules	Fatty Acyls	Fatty acid esters	Aliphatic acyclic compounds	13.0753	13.4658	12.9714	13.5602	13.7479	13.4083	13.0744	13.3215	13.4215	13.41	12.5659	13.1799	12.6808	12.2814	12.8658	13.4385
634	634	HILICp_HMDB0000235-GTT308-Thiamine_C12H17N4OS_CH1+	HMDB0000235	Thiamine	Organoheterocyclic compounds	Diazines	Pyrimidines and pyrimidine derivatives	Aromatic heteromonocyclic compounds	14.552	14.5959	14.6978	14.5266	14.5163	14.5375	14.7319	14.3567	14.7958	14.4965	14.2279	14.5728	14.6201	13.9353	14.5991	14.8876
636	636	HILICp_HMDB0000050-GTT243-Adenosin_C10H14N5O4_CH1+	HMDB0000050	Adenosine	Nucleosides, nucleotides, and analogues	Purine nucleosides	NA	Aromatic heteropolycyclic compounds	16.2107	16.8502	16.884	16.761	16.8997	16.8055	16.4073	17.1485	16.9849	16.6857	16.0081	16.5838	16.1872	15.452	16.7124	16.897
637	637	HILICp_HMDB0000085-ID2586-2--Deoxy_C10H14N5O4_CH1+	HMDB0000085	Deoxyguanosine	Nucleosides, nucleotides, and analogues	Purine nucleosides	Purine 2'-deoxyribonucleosides	Aromatic heteropolycyclic compounds	9.05614	10.2681	9.66332	9.83264	10.6571	9.97725	9.8721	10.2078	10.9408	9.78802	9.32036	10.1997	9.39516	8.95545	10.7855	10.3938
639	639	HILICp_HMDB0000195-ID2577-Inosine_C10H13N4O5_CH1+	HMDB0000195	Inosine	Nucleosides, nucleotides, and analogues	Purine nucleosides	NA	Aromatic heteropolycyclic compounds	16.5806	16.7134	16.8762	16.847	16.9375	16.8363	16.555	15.8744	16.6618	16.7331	16.5115	16.7184	16.3632	15.945	16.6237	16.8238
641	641	HILICp_HMDB0028909-ID2727-Ile-His_C12H21N4O3_CH1+	HMDB0028909	Isoleucyl-Histidine	Organic acids and derivatives	Carboxylic acids and derivatives	Amino acids, peptides, and analogues	Aromatic heteromonocyclic compounds	7.52348	9.95679	10.0386	9.95807	10.2126	9.9732	9.49039	10.1206	10.5499	10.3233	9.85162	9.86459	9.85162	9.85162	9.85162	9.88339
643	643	HILICp_HMDB0028717-ID2695-Arg-Pro_C11H22N5O3_CH1+	HMDB0028717	Arginylproline	Organic acids and derivatives	Carboxylic acids and derivatives	Amino acids, peptides, and analogues	Aliphatic heteromonocyclic compounds	10.2775	9.10764	9.07211	9.60744	8.58653	8.7639	9.0984	9.19766	8.90259	8.82923	8.21852	8.35609	8.4429	7.91352	8.82365	8.8985
645	645	HILICp_HMDB0029121-ID2705-Val-Arg_C11H24N5O3_CH1+	HMDB0029121	Valylarginine	Organic acids and derivatives	Carboxylic acids and derivatives	Amino acids, peptides, and analogues	Aliphatic acyclic compounds	8.31361	8.90014	8.73053	9.42198	9.27275	9.66599	9.68434	9.33079	9.42513	10.2049	7.65823	9.55485	8.76686	7.9735	9.25369	8.74098
646	646	HILICp_HMDB0011734-GTT245-D-Ribose_C5H10Na2O8P_CH1+	HMDB0011734	D-Arabinose 5-phosphate	Organic oxygen compounds	Organooxygen compounds	Carbohydrates and carbohydrate conjugates	Aliphatic acyclic compounds	10.1921	9.34949	9.39291	9.36546	9.60972	9.64316	9.90628	9.81989	9.87055	9.95147	10.1105	9.93552	10.1596	10.0385	9.51885	9.53192
647	647	HILICp_HMDB0028795-ID2630-Gln-Gln_C10H19N4O5_CH1+	HMDB0028795	Glutaminylglutamine	Organic acids and derivatives	Carboxylic acids and derivatives	Amino acids, peptides, and analogues	Aliphatic acyclic compounds	8.17555	9.26341	9.35678	9.59329	8.91999	8.49719	8.65015	9.6618	8.79725	8.39796	8.16792	8.27461	8.16792	8.16792	8.34403	9.1644
649	649	HILICp_HMDB0011738-ID2614-gamma-Gl_C10H18N3O6_CH1+	HMDB0011738	N2-gamma-Glutamylglutamine	Organic acids and derivatives	Carboxylic acids and derivatives	Amino acids, peptides, and analogues	Aliphatic acyclic compounds	7.38647	7.05618	7.05618	7.38647	6.20254	9.30601	9.30601	7.91754	9.30601	9.30601	8.66647	9.30601	8.66647	8.66647	8.66647	7.05618
652	652	HILICp_HMDB0011737-ID2608-gamma-Gl_C10H17N2O7_CH1+	HMDB0011737	gamma-Glutamylglutamic acid	Organic acids and derivatives	Carboxylic acids and derivatives	Amino acids, peptides, and analogues	Aliphatic acyclic compounds	9.17957	7.76514	7.93666	8.33423	7.92407	8.2169	8.1496	7.69257	8.17864	6.96602	8.83579	6.97448	8.97588	8.07838	7.92732	8.21933
656	656	HILICp_HMDB0003331-GTT202-1-Methyl_C11H16N5O4_CH1+	HMDB0003331	1-Methyladenosine	Nucleosides, nucleotides, and analogues	Purine nucleosides	NA	Aromatic heteropolycyclic compounds	13.7722	13.0941	13.1063	14.2138	12.882	12.7849	12.7498	12.6371	12.6626	12.814	12.0993	12.6085	12.5715	11.8342	12.6218	13.0553
657	657	HILICp_HMDB0004044-ID2668-6-Methyl_C11H16N5O4_CH1+	HMDB0004044	N6-Methyladenosine	Nucleosides, nucleotides, and analogues	Purine nucleosides	NA	Aromatic heteropolycyclic compounds	10.1774	9.98594	10.2984	10.4639	10.2835	9.61514	9.20653	8.70018	9.40063	9.82553	9.27444	9.58259	8.70467	6.99485	9.68334	10.2
663	663	HILICp_HMDB0000053-ID2846-4-Andros_C19H27O2_CH1+	HMDB0000053	Androstenedione	Lipids and lipid-like molecules	Steroids and steroid derivatives	Androstane steroids	Aliphatic homopolycyclic compounds	8.04943	8.34046	8.51579	8.18368	8.69768	8.44462	8.53011	8.63248	8.81848	8.4253	8.17976	8.63835	8.6844	8.41339	8.52158	8.19946
664	664	HILICp_HMDB0028923-ID2742-Leu-Arg_C12H26N5O3_CH1+	HMDB0028923	Leucyl-Arginine	Organic acids and derivatives	Carboxylic acids and derivatives	Amino acids, peptides, and analogues	Aliphatic acyclic compounds	8.72713	10.178	9.73234	10.7198	9.99269	10.0176	10.2561	10.5883	10.3245	10.6841	8.67659	10.3901	8.67659	7.87131	10.0324	9.74724
665	665	HILICp_HMDB0028901-ID2741-Ile-Arg_C12H26N5O3_CH1+	HMDB0028901	Isoleucyl-Arginine	Organic acids and derivatives	Carboxylic acids and derivatives	Amino acids, peptides, and analogues	Aliphatic acyclic compounds	9.33583	10.1541	9.57561	9.33583	9.64024	9.84512	10.055	10.5714	10.141	9.83558	7.95543	9.65342	8.48302	7.92226	9.8374	10.0099
666	666	HILICp_HMDB0000791-GTT224-Octanoyl_C15H30NO4_CH1+	HMDB0000791	Octanoylcarnitine	Lipids and lipid-like molecules	Fatty Acyls	Fatty acid esters	Aliphatic acyclic compounds	11.1142	11.5505	10.6316	11.0767	11.4335	11.2346	11.2504	11.4939	10.7568	11.2839	10.8221	11.191	10.4658	11.4657	10.6249	11.4417
667	667	HILICp_HMDB0005765-ID2679-Ophthalm_C11H20N3O6_CH1+	HMDB0005765	Ophthalmic acid	Organic acids and derivatives	Carboxylic acids and derivatives	Amino acids, peptides, and analogues	Aliphatic acyclic compounds	12.0209	13.3668	12.3835	12.5495	12.3751	12.6572	13.1605	14.2523	12.8298	12.7883	10.6128	12.8465	11.2545	11.2804	12.9442	12.007
671	671	HILICp_HMDB0029000-ID2814-Phe-Lys_C15H24N3O3_CH1+	HMDB0029000	Phenylalanyllysine	Organic acids and derivatives	Carboxylic acids and derivatives	Amino acids, peptides, and analogues	Aromatic homomonocyclic compounds	8.32942	8.41582	8.26282	8.32942	9.06439	8.84707	9.96529	10.3576	9.7359	10.0901	7.63434	9.33176	7.63434	7.63434	8.47908	8.12385
673	673	HILICp_HMDB0001173-GTT207-5--S-Met_C11H16N5O3S_CH1+	HMDB0001173	b"5'-Methylthioadenosine"	Nucleosides, nucleotides, and analogues	5'-deoxyribonucleosides	5'-deoxy-5'-thionucleosides	Aromatic heteropolycyclic compounds	14.4374	14.493	14.1253	14.8047	14.3571	14.0694	14.1503	13.8711	14.1243	14.2755	13.8047	14.1187	14.0441	13.5161	13.7978	14.5394
675	675	HILICp_HMDB0000133-GTT248-Guanosin_C10H13N5NaO5_CH1+	HMDB0000133	Guanosine	Nucleosides, nucleotides, and analogues	Purine nucleosides	NA	Aromatic heteropolycyclic compounds	13.8695	13.6877	14.0153	14.0111	14.2022	13.9153	13.3635	12.9001	13.7825	13.8367	13.4201	13.5601	13.0005	12.1265	13.536	14.1742
676	676	HILICp_HMDB0028967-ID2706-Met-Arg_C11H24N5O3S_CH1+	HMDB0028967	Methionyl-Arginine	Organic acids and derivatives	Carboxylic acids and derivatives	Amino acids, peptides, and analogues	Aliphatic acyclic compounds	7.30988	9.15155	8.49372	10.0512	7.95262	7.50879	8.60667	8.65417	7.65917	8.37448	6.66441	8.24538	6.66441	6.66441	8.7977	8.60484
680	680	HILICp_HMDB0013205-GTT209-Decenoyl_C17H32NO4_CH1+	HMDB0013205	9-Decenoylcarnitine	Lipids and lipid-like molecules	Fatty Acyls	Fatty acid esters	Aliphatic acyclic compounds	10.5547	11.55	10.3003	10.9498	10.8494	10.5548	10.3612	10.7543	10.2417	10.5851	9.69295	10.4742	9.74929	9.78346	9.81842	10.3625
681	681	HILICp_HMDB0062631-GTT208-Decanoyl_C17H34NO4_CH1+	HMDB0062631						11.6404	11.4951	10.625	11.0448	11.3476	11.1432	11.0263	11.429	10.9222	11.2527	11.073	11.1582	10.8238	12.4574	10.5965	11.3381
683	683	HILICp_HMDB0028897-ID2802-His-Tyr_C15H19N4O4_CH1+	HMDB0028897	Histidyltyrosine	Organic acids and derivatives	Carboxylic acids and derivatives	Amino acids, peptides, and analogues	Aromatic heteromonocyclic compounds	7.81521	10.5509	10.3225	9.53416	10.1285	10.256	10.0127	10.0531	10.5764	10.2696	9.04121	10.0754	8.54617	8.65643	11.0193	10.1217
684	684	HILICp_HMDB0028716-ID2817-Arg-Phe_C15H24N5O3_CH1+	HMDB0028716	Arginylphenylalanine	Organic acids and derivatives	Carboxylic acids and derivatives	Amino acids, peptides, and analogues	Aromatic homomonocyclic compounds	6.8533	9.28887	9.01213	9.17035	8.66129	8.97348	8.65939	8.59304	9.05322	9.15144	6.54535	8.50289	6.54535	6.54535	8.95248	8.58054
688	688	HILICp_170776-ID2765-Gly-Pro-_C13H25N6O4_CH1+	CID170776						7.19143	6.31355	6.31355	6.97073	6.31355	6.34036	6.34036	6.31355	6.34036	6.34036	6.34036	6.34036	6.34036	6.34036	6.34036	6.31355
693	693	HILICp_HMDB0002250-GTT210-Lauroyl-_C19H38NO4_CH1+	HMDB0002250	Dodecanoylcarnitine	Lipids and lipid-like molecules	Fatty Acyls	Fatty acid esters	Aliphatic acyclic compounds	11.8919	11.7349	11.0934	11.1694	11.7395	11.4321	11.1969	11.8099	11.1523	11.6813	11.3426	11.6075	11.1675	12.2761	10.8433	11.7983
694	694	HILICp_HMDB0002666-ID2722-Thiamine_C12H18N4O4PS_CH1+	HMDB0002666	Thiamine monophosphate	Organoheterocyclic compounds	Diazines	Pyrimidines and pyrimidine derivatives	Aromatic heteromonocyclic compounds	10.4063	10.5187	10.3336	10.4583	10.1375	10.1786	10.4079	10.8733	10.3823	10.0846	10.012	10.1328	10.2488	9.9835	10.1192	10.2897
697	697	HILICp_HMDB0001044-GTT258-2--DEOXY_C10H15N5O7P_CH1+	HMDB0001044	b"2'-Deoxyguanosine 5'-monophosphate"	Nucleosides, nucleotides, and analogues	Purine nucleotides	Purine deoxyribonucleotides	Aromatic heteropolycyclic compounds	11.7002	12.6625	12.1597	12.6841	12.1798	12.0664	12.0588	13.2487	12.2987	12.0588	11.4116	12.1771	11.4116	11.4116	12.0664	12.2886
700	700	HILICp_HMDB0005066-GTT212-Tetradec_C21H42NO4_CH1+	HMDB0005066	Tetradecanoylcarnitine	Lipids and lipid-like molecules	Fatty Acyls	Fatty acid esters	Aliphatic acyclic compounds	12.1366	12.9249	12.4133	12.3233	12.9598	12.6975	12.5446	12.9118	12.3249	12.8941	12.0324	12.8177	11.8656	11.8679	12.1814	13.108
701	701	HILICp_HMDB0000244-ID2830-Riboflav_C17H21N4O6_CH1+	HMDB0000244	Riboflavin	Organoheterocyclic compounds	Pteridines and derivatives	Alloxazines and isoalloxazines	Aromatic heteropolycyclic compounds	11.7828	11.6003	11.4658	11.631	11.4259	11.4947	11.3367	10.6785	11.4709	11.2646	11.565	11.5097	11.6024	11.0057	11.5671	11.6073
703	703	HILICp_HMDB0000939-GTT293-S-Adenos_C14H21N6O5S_CH1+	HMDB0000939	S-Adenosylhomocysteine	Organoheterocyclic compounds	Lactones	Gamma butyrolactones	Aliphatic heteromonocyclic compounds	13.3184	13.343	13.9677	13.9025	14.2961	13.6873	13.6219	14.4631	14.2025	14.0778	12.6931	13.6701	12.6165	11.676	13.8124	14.1792
707	707	HILICp_HMDB0001185-ID2812-S-Adenos_C15H23N6O5S_CH1+	HMDB0001185	S-Adenosylmethionine	Nucleosides, nucleotides, and analogues	5'-deoxyribonucleosides	5'-deoxy-5'-thionucleosides	Aromatic heteropolycyclic compounds	11.9701	11.8279	11.3535	12.0302	11.6256	11.0785	11.05	12.7128	11.7635	11.362	10.9344	11.2438	10.8619	10.0349	10.7342	11.6885
708	708	HILICp_HMDB0000222-GTT214-Palmitoy_C23H46NO4_CH1+	HMDB0000222	Palmitoylcarnitine	Lipids and lipid-like molecules	Fatty Acyls	Fatty acid esters	Aliphatic acyclic compounds	13.1479	13.9091	13.3868	13.6058	13.716	13.5656	13.4484	14.0014	13.5621	13.7468	12.7564	13.7575	12.5732	12.445	13.2209	14.1395
709	709	HILICp_HMDB0061642-GTT213-3-Hydrox_C23H46NO5_CH1+	HMDB0061642	3-hydroxyhexadecanoyl carnitine	Lipids and lipid-like molecules	Fatty Acyls	Fatty acid esters	Aliphatic acyclic compounds	9.97362	10.7936	10.7643	10.0065	10.2751	10.5721	11.035	9.8576	10.3868	10.9961	10.1126	10.3174	9.95887	9.97665	10.302	11.0397
711	711	HILICp_HMDB0006469-GTT218-Linoleoy_C25H46NO4_CH1+	HMDB0006469	Linoleyl carnitine	Lipids and lipid-like molecules	Fatty Acyls	Fatty acid esters	Aliphatic acyclic compounds	12.3258	13.7366	12.7246	12.9113	13.2606	13.4343	12.9564	13.6626	13.3437	13.4617	12.5571	13.232	11.6265	11.9363	12.5809	13.0281
712	712	HILICp_HMDB0005065-GTT217-Oleoyl-L_C25H48NO4_CH1+	HMDB0005065	Oleoylcarnitine	Lipids and lipid-like molecules	Fatty Acyls	Fatty acid esters	Aliphatic acyclic compounds	12.3259	13.9122	12.7687	13.0465	13.2136	13.1711	12.9311	13.7518	12.9693	13.1978	12.0123	13.271	11.602	11.8511	12.5651	13.5174
713	713	HILICp_HMDB0000656-ID2764-Cysteine_C13H23N4O8S2_CH1+	HMDB0000656	Cysteineglutathione disulfide	Organic acids and derivatives	Carboxylic acids and derivatives	Amino acids, peptides, and analogues	Aliphatic acyclic compounds	7.2998	7.00216	7.00216	7.1333	6.37332	6.37332	6.31897	7.05186	8.06275	5.98394	6.09582	5.98394	6.09582	6.09582	6.25958	6.88244
715	715	HILICp_HMDB0000848-GTT215-Stearoyl_C25H50NO4_CH1+	HMDB0000848	Stearoylcarnitine	Lipids and lipid-like molecules	Fatty Acyls	Fatty acid esters	Aliphatic acyclic compounds	11.8004	12.9531	12.0231	12.9775	12.0744	11.9119	11.9823	12.7082	11.8983	12.0864	10.9234	12.2841	10.9785	10.9757	11.5609	12.6246
717	717	HILICp_HMDB0059653-GTT230-Adenylos_C14H19N5O11P_CH1+	HMDB0059653						9.50039	10.0599	9.59083	9.5937	9.23044	9.39441	9.83868	9.87272	9.69005	9.39283	9.39466	9.44018	9.94006	9.42602	9.65092	9.3091
719	719	HILICp_HMDB0001413-ID2792-Cytidine_C14H27N4O11P2_CH1+	HMDB0001413	Citicoline	Organoheterocyclic compounds	Pteridines and derivatives	Pterins and derivatives	Aromatic heteropolycyclic compounds	11.6837	11.8165	11.5971	11.8535	11.7839	11.1006	11.3894	12.3859	11.7356	11.6115	11.4498	11.5372	11.2319	10.8578	11.2043	11.5074
720	720	HILICp_HMDB0000874-ID2866-Taurours_C26H46NO6S_CH1+	HMDB0000874	Tauroursodeoxycholic acid	Lipids and lipid-like molecules	Steroids and steroid derivatives	Bile acids, alcohols and derivatives	Aliphatic homopolycyclic compounds	10.9326	10.6368	11.1022	10.874	12.1931	11.2609	12.8772	12.1309	12.5006	12.392	10.4137	11.7685	11.4793	10.7739	11.1107	12.1671
723	723	HILICp_HMDB0000036-ID2867-Taurocho_C26H46NO7S_CH1+	HMDB0000036	Taurocholic acid	Lipids and lipid-like molecules	Steroids and steroid derivatives	Bile acids, alcohols and derivatives	Aliphatic homopolycyclic compounds	12.5501	12.3924	12.4409	13.267	13.0456	12.3184	13.3545	12.3226	12.4969	12.4919	11.9729	12.0486	12.3316	12.3335	12.0467	12.9062
724	724	HILICp_HMDB0000932-ID2868-Tauro-mu_C26H46NO7S_CH1+	HMDB0000932	Tauro-b-muricholic acid	Lipids and lipid-like molecules	Steroids and steroid derivatives	Bile acids, alcohols and derivatives	Aliphatic homopolycyclic compounds	12.6891	12.2518	12.2382	13.1883	11.5831	10.9675	12.5471	11.8017	10.8909	11.0014	11.3771	10.666	11.8546	12.0738	11.7338	12.6431
727	727	HILICp_HMDB0001008-ID2878-Biliverd_C33H35N4O6_CH1+	HMDB0001008	Biliverdin	Organoheterocyclic compounds	Tetrapyrroles and derivatives	Bilirubins	Aromatic heteromonocyclic compounds	7.7977	8.44031	8.34522	8.8387	8.81031	8.74082	8.52734	8.90259	8.99739	8.98795	7.91863	8.85652	8.46737	7.91863	8.62856	8.74369
728	728	HILICp_HMDB0000054-ID2879-Bilirubi_C33H37N4O6_CH1+	HMDB0000054	Bilirubin	Organoheterocyclic compounds	Tetrapyrroles and derivatives	Bilirubins	Aromatic heteromonocyclic compounds	7.53636	8.70351	8.24565	7.75876	7.53316	7.86864	7.74975	7.31055	7.37337	7.62803	6.94698	8.47094	6.94698	7.20934	7.99396	8.35796
730	730	HILICp_HMDB0003337-GTT292-Glutathi_C20H33N6O12S2_CH1+	HMDB0003337	Oxidized glutathione	Organic acids and derivatives	Carboxylic acids and derivatives	Amino acids, peptides, and analogues	Aliphatic acyclic compounds	12.4825	13.7032	13.944	12.6305	13.5439	13.2019	12.6774	13.6449	13.8608	12.4825	12.5307	12.3086	12.8772	12.2225	13.2483	14.2485
731	731	HILICp_HMDB0000902-GTT269-NAD_C21H28N7O14P2_CH1+	HMDB0000902	NAD	Nucleosides, nucleotides, and analogues	(5'->5')-dinucleotides	NA	Aromatic heteropolycyclic compounds	11.2577	11.7924	11.6832	11.7247	12.1022	12.1289	11.7282	12.5152	12.2645	12.0975	11.8137	12.1926	10.9753	10.1381	11.8076	11.8437

## Sheet: 1c_eWAT_LogImputed
Row	CompoundID	CompoundName	MATCH_accession	name	super_class	class	sub_class	molecular_framework	Cax-E70	Cax-E75	Cax-E67	Cax-E66	Non-cax-E83	Non-Cax-E88	Non-Cax-E86	Non-Cax-E87	CtrE-E68	Ctrl-E59	Ctrl-E65	Ctrl-E74	Pre-cax-E60	Pre-cax-E69	Pre-cax-E73	Pre-cax-E76
1	1	HILICn_HMDB0060015-ID2981-Phenol-s_C6H5O4S_CH1-	HMDB0060015	Phenol sulphate	Organic acids and derivatives	Organic sulfuric acids and derivatives	Arylsulfates	Aromatic homomonocyclic compounds	14.2321	13.3903	12.5338	14.1247	12.8468	12.1644	12.8815	12.5275	13.402	12.3587	11.6039	12.6682	12.3899	12.3997	11.5069	12.1955
2	2	HILICn_HMDB0000653-ID2871-Choleste_C27H45O4S_CH1-	HMDB0000653	Cholesterol sulfate	Lipids and lipid-like molecules	Steroids and steroid derivatives	Cholestane steroids	Aliphatic homopolycyclic compounds	9.68346	9.89162	10.6151	9.75325	9.02124	9.1666	9.08171	8.96431	9.1354	9.00307	9.11603	8.72843	9.60427	9.08398	8.96098	9.50859
3	3	HILICn_HMDB0240698-ID2796-Daidzein_C15H9O7S_CH1-	HMDB0240698	b"Daidzein 4'-sulfate"	Phenylpropanoids and polyketides	Isoflavonoids	Isoflav-2-enes	Aromatic heteropolycyclic compounds	5.75574	5.75574	7.3025	6.11368	7.3025	7.3025	7.3025	7.3025	7.3025	7.3025	7.3025	7.3025	7.3025	7.3025	7.3025	7.3025
7	7	HILICn_HMDB0000402-GTT003-2-Isopro_C7H9O4_CH1-	HMDB0000402	2-Isopropylmalic acid	Lipids and lipid-like molecules	Fatty Acyls	Fatty acids and conjugates	Aliphatic acyclic compounds	8.19478	8.30003	7.60539	8.33831	7.78821	7.84189	7.67276	7.84854	7.9413	7.79317	7.98242	7.66856	7.8694	7.42714	7.26962	7.54009
8	8	HILICn_HMDB0000682-ID3082-3-Indoxy_C8H6NO4S_CH1-	HMDB0000682	Indoxyl sulfate	Organic acids and derivatives	Organic sulfuric acids and derivatives	Arylsulfates	Aromatic heteropolycyclic compounds	13.6888	11.6277	11.0649	14.3302	10.3966	10.9148	11.2472	11.3176	11.498	11.3306	10.3248	11.6872	9.90917	10.4632	10.5159	11.2097
9	9	HILICn_HMDB0303749-ID2723-Tuberoni_C12H17O4_CH1-	HMDB0303749	7-Epi-12-hydroxyjasmonic acid	Lipids and lipid-like molecules	Fatty Acyls	Lineolic acids and derivatives	Aliphatic homomonocyclic compounds	7.76557	7.53743	6.73934	7.2086	5.96358	6.32077	6.23245	6.34036	6.2804	6.18415	4.78749	5.36129	5.60947	6.34739	6.06843	6.18002
10	10	HILICn_HMDB0003426-ID2699-Pantethe_C11H21N2O4S_CH1-	HMDB0003426	Pantetheine	Organic acids and derivatives	Carboxylic acids and derivatives	Amino acids, peptides, and analogues	Aliphatic acyclic compounds	10.0952	9.55095	9.1354	10.5772	8.09468	8.61141	8.23403	8.83317	8.46737	8.30598	8.24617	7.8932	7.66341	8.21879	7.36265	9.02112
11	11	HILICn_HMDB0000011-GTT006-3-Hydrox_C4H7O3_CH1-	HMDB0000011	3-Hydroxybutyric acid	Organic acids and derivatives	Hydroxy acids and derivatives	Beta hydroxy acids and derivatives	Aliphatic acyclic compounds	13.4049	12.5467	12.141	13.137	11.8746	12.8118	11.1807	12.0071	11.0503	12.3015	11.9311	11.5894	10.5192	11.7169	10.6958	12.0572
12	12	HILICn_HMDB0000701-ID3056-Hexanoyl_C8H14NO3_CH1-	HMDB0000701	Hexanoylglycine	Organic acids and derivatives	Carboxylic acids and derivatives	Amino acids, peptides, and analogues	Aliphatic acyclic compounds	10.6377	9.57401	8.89014	8.43011	8.90096	9.23024	8.29729	9.26483	8.19035	8.9995	8.27257	8.46147	8.45447	8.82879	7.97453	9.10465
13	13	HILICn_HMDB0059629-GTT071-Mevaloni_C6H11O4_CH1-	HMDB0059629						11.0051	10.8294	10.3087	10.8572	9.8414	10.1267	9.6964	9.70149	9.75377	10.1785	9.7392	9.35928	9.10542	9.59021	9.03587	9.59458
14	14	HILICn_HMDB0000638-GTT066-Lauric-a_C12H23O2_CH1-	HMDB0000638	Dodecanoic acid	Lipids and lipid-like molecules	Fatty Acyls	Fatty acids and conjugates	Aliphatic acyclic compounds	5.43808	5.81711	7.32053	6.67077	6.87213	7.14913	6.96697	6.29527	7.23993	7.02643	7.17702	7.10661	5.46383	7.09589	7.07665	7.06647
15	15	HILICn_HMDB0000661-ID2938-Glutaric_C5H7O4_CH1-	HMDB0000661	Glutaric acid	Organic acids and derivatives	Carboxylic acids and derivatives	Dicarboxylic acids and derivatives	Aliphatic acyclic compounds	13.658	12.6823	12.2607	13.0046	11.5831	11.768	11.4606	11.632	11.9193	11.5687	11.4474	10.7165	11.6709	11.7198	11.0541	11.7915
16	16	HILICn_HMDB0000678-ID3011-N-Isoval_C7H12NO3_CH1-	HMDB0000678	Isovalerylglycine	Organic acids and derivatives	Carboxylic acids and derivatives	Amino acids, peptides, and analogues	Aliphatic acyclic compounds	11.7698	11.031	9.88088	12.0158	9.44794	9.78245	9.12489	9.33609	9.39524	9.70832	8.38754	8.89247	8.33327	9.26388	8.19063	9.48653
17	17	HILICn_HMDB0000012-ID3092-2-Deoxyu_C9H11N2O5_CH1-	HMDB0000012	Deoxyuridine	Nucleosides, nucleotides, and analogues	Pyrimidine nucleosides	Pyrimidine 2'-deoxyribonucleosides	Aromatic heteromonocyclic compounds	9.533	9.50963	8.72875	9.16388	7.72489	7.86864	7.74803	7.65017	7.65964	8.04719	7.1285	7.19369	6.77765	8.20576	7.25841	8.41892
18	18	HILICn_HMDB0000511-GTT025-Capric-a_C10H19O2_CH1-	HMDB0000511	Capric acid	Lipids and lipid-like molecules	Fatty Acyls	Fatty acids and conjugates	Aliphatic acyclic compounds	7.26962	7.41938	7.45182	7.36074	7.28482	7.45991	7.37588	7.24779	7.33433	7.4725	7.46737	7.23056	6.53524	7.37337	7.22257	7.28961
19	19	HILICn_HMDB0000959-ID2993-N-Tigloy_C7H10NO3_CH1-	HMDB0000959	Tiglylglycine	Organic acids and derivatives	Carboxylic acids and derivatives	Amino acids, peptides, and analogues	Aliphatic acyclic compounds	7.6774	7.16395	6.63068	7.10332	6.40853	6.92264	4.47734	6.49979	6.32794	6.92264	6.02587	6.00389	6.4151	6.60123	6.00389	6.19644
22	22	HILICn_HMDB0000254-GTT091-Succinic_C4H5O4_CH1-	HMDB0000254	Succinic acid	Organic acids and derivatives	Carboxylic acids and derivatives	Dicarboxylic acids and derivatives	Aliphatic acyclic compounds	14.1619	14.1243	14.0268	14.2376	13.601	13.9318	13.8164	14.032	14.1384	13.8953	13.7771	13.7015	13.1317	13.5223	13.3626	14.3903
23	23	HILICn_HMDB0001015-ID2957-N-Formyl_C6H10NO3S_CH1-	HMDB0001015	N-Formyl-L-methionine	Organic acids and derivatives	Carboxylic acids and derivatives	Amino acids, peptides, and analogues	Aliphatic acyclic compounds	8.84145	9.07669	8.26049	9.01396	7.95226	8.40849	8.00269	8.50147	8.08178	8.94703	7.50824	7.90544	7.66011	7.9266	7.04925	8.3141
26	26	HILICn_HMDB0000296-GTT101-Uridine_C9H11N2O6_CH1-	HMDB0000296	Uridine	Nucleosides, nucleotides, and analogues	Pyrimidine nucleosides	NA	Aromatic heteromonocyclic compounds	14.6313	13.9967	13.6389	15.0128	12.9083	12.908	13.3662	13.0539	13.75	12.9712	13.2456	12.6061	12.1673	13.2343	12.421	13.6039
29	29	HILICn_HMDB0005923-ID2664-N-Acetyl_C11H14N3O6_CH1-	HMDB0005923	N4-Acetylcytidine	Nucleosides, nucleotides, and analogues	Pyrimidine nucleosides	NA	Aromatic heteromonocyclic compounds	7.8999	7.42833	7.09423	8.06275	5.87493	6.10479	6.33683	6.16542	5.95584	6.66568	5.50126	5.31321	4.84419	6.25383	5.82008	6.72022
33	33	HILICn_HMDB0005862-ID2669-N2-Methy_C11H14N5O5_CH1-	HMDB0005862	2-Methylguanosine	Nucleosides, nucleotides, and analogues	Purine nucleosides	NA	Aromatic heteropolycyclic compounds	6.92067	6.45834	5.96358	7.39572	5.66296	5.66296	5.0814	5.66296	5.02388	5.2575	5.0814	5.0814	5.0814	5.0814	5.0814	4.86753
42	42	HILICn_HMDB0000277-ID2843-erythro-_C18H37NO5P_CH1-	HMDB0000277	Sphingosine 1-phosphate	Lipids and lipid-like molecules	Sphingolipids	Phosphosphingolipids	Aliphatic acyclic compounds	7.22766	6.65673	6.31355	7.4378	5.69036	5.2933	5.55296	5.82895	4.31749	5.6204	4.7185	5.03695	3.97029	4.89035	3.97029	6.22654
44	44	HILICn_HMDB0000881-ID2651-Xanthure_C10H6NO4_CH1-	HMDB0000881	Xanthurenic acid	Organoheterocyclic compounds	Quinolines and derivatives	Quinoline carboxylic acids	Aromatic heteropolycyclic compounds	8.26282	7.41216	6.6796	8.23986	6.29527	6.29527	6.29527	6.29527	6.6796	6.29527	6.29527	6.29527	6.29527	6.29527	6.29527	6.29527
48	48	HILICn_HMDB0000767-ID3093-Pseudour_C9H11N2O6_CH1-	HMDB0000767	Pseudouridine	Nucleosides, nucleotides, and analogues	Nucleoside and nucleotide analogues	NA	Aromatic heteromonocyclic compounds	11.204	10.6849	10.0958	11.5173	9.64976	9.59866	9.86812	9.94218	9.63933	9.8286	9.24194	9.26955	8.60923	9.37407	9.16597	9.88099
59	59	HILICn_HMDB0029140-ID2642-Val-Val_C10H19N2O3_CH1-	HMDB0029140	Valylvaline	Organic acids and derivatives	Carboxylic acids and derivatives	Amino acids, peptides, and analogues	Aliphatic acyclic compounds	3.97029	3.97029	3.97029	3.97029	4.17439	4.55388	3.97029	4.55388	4.14313	3.95124	4.89784	3.8712	3.66356	3.55535	4.20469	5.37064
60	60	HILICn_HMDB0062557-ID2959-Acetylth_C6H10NO4_CH1-	HMDB0062557	N-Acetylthreonine	Organic acids and derivatives	Carboxylic acids and derivatives	Amino acids, peptides, and analogues	Aliphatic acyclic compounds	8.63337	8.18088	7.64779	9.11669	6.95081	7.14835	6.87213	7.02997	7.04054	7.28207	6.73221	6.6958	5.9428	6.75227	6.41182	7.62315
61	61	HILICn_HMDB0000660-GTT043-Fructose_C6H11O6_CH1-	HMDB0000660	D-Fructose	Organic oxygen compounds	Organooxygen compounds	Carbohydrates and carbohydrate conjugates	Aliphatic heteromonocyclic compounds	9.09099	9.53351	9.02882	9.55009	8.3141	8.59434	8.28627	8.51879	8.68033	8.58073	8.3185	8.52397	8.06809	8.388	7.85709	8.85865
66	66	HILICn_HMDB0000422-GTT004-2-Methyl_C6H9O4_CH1-	HMDB0000422	2-Methylglutaric acid	Lipids and lipid-like molecules	Fatty Acyls	Fatty acids and conjugates	Aliphatic acyclic compounds	6.48768	8.11043	8.32627	5.79909	8.39186	8.25375	8.30425	7.99092	8.29729	8.56255	8.66025	8.49229	7.73674	8.16877	8.47554	8.08178
67	67	HILICn_HMDB0000812-GTT072-N-Acetyl_C6H8NO5_CH1-	HMDB0000812	N-Acetyl-L-aspartic acid	Organic acids and derivatives	Carboxylic acids and derivatives	Amino acids, peptides, and analogues	Aliphatic acyclic compounds	7.95507	7.75191	7.66247	8.69768	7.25559	7.25559	7.78489	7.78489	7.24494	7.85283	7.78489	7.78489	7.78489	7.78489	7.25559	7.16472
69	69	HILICn_HMDB0059655-GTT002-2-Hydrox_C5H7O5_CH1-	HMDB0059655	2-Hydroxyglutarate	Organic acids and derivatives	Hydroxy acids and derivatives	Short-chain hydroxy acids and derivatives	Aliphatic acyclic compounds	8.23456	7.56683	7.56683	8.23456	7.47136	6.95177	6.95177	6.95177	7.09506	7.47136	7.58325	7.58325	7.58325	7.47136	7.58325	6.95177
71	71	HILICn_HMDB0000122-GTT048-Glucose_C6H11O6_CH1-	HMDB0000122	D-Glucose	Organic oxygen compounds	Organooxygen compounds	Carbohydrates and carbohydrate conjugates	Aliphatic heteromonocyclic compounds	15.1679	14.2875	14.3426	14.8123	14.3441	14.3191	13.9205	13.8479	14.1573	15.1871	13.8908	13.8942	13.8195	14.7924	14.0761	14.0052
72	72	HILICn_HMDB0000251-GTT093-Taurine_C2H6NO3S_CH1-	HMDB0000251	Taurine	Organic acids and derivatives	Organic sulfonic acids and derivatives	Organosulfonic acids and derivatives	Aliphatic acyclic compounds	16.5113	16.4067	15.9823	16.7526	15.1651	15.4367	15.2031	15.5284	15.292	15.389	15.1123	15.018	14.2746	15.2559	14.6158	15.8823
73	73	HILICn_HMDB0002931-ID2949-N-Acetyl_C5H8NO4_CH1-	HMDB0002931	N-Acetylserine	Organic acids and derivatives	Carboxylic acids and derivatives	Amino acids, peptides, and analogues	Aliphatic acyclic compounds	10.6514	10.1801	9.88842	11.0071	9.44636	9.58177	9.13292	9.05005	9.40698	10.3137	8.87543	9.10164	8.69283	10.0104	9.20804	9.32883
90	90	HILICn_HMDB0001051-GTT053-GLYCERAL_C3H5O3_CH1-	HMDB0001051	Glyceraldehyde	Organic oxygen compounds	Organooxygen compounds	Carbohydrates and carbohydrate conjugates	Aliphatic acyclic compounds	10.5563	10.5076	10.272	10.874	10.1447	10.2384	10.0419	9.99406	10.1656	10.5518	9.97609	9.78959	9.97026	10.2912	9.92789	10.2548
92	92	HILICn_HMDB0028916-ID3136-Ile-Ser_C9H17N2O4_CH1-	HMDB0028916	Isoleucyl-Serine	Organic acids and derivatives	Carboxylic acids and derivatives	Amino acids, peptides, and analogues	Aliphatic acyclic compounds	6.8773	7.32185	6.91274	6.84268	7.12206	7.27448	7.21524	7.01392	8.05548	7.25841	6.93049	6.56948	5.27811	6.59441	6.50429	7.78364
98	98	HILICn_HMDB0001322-GTT077-Oleoyl-C_C39H66N7O17P3S_CH2-	HMDB0001322	Oleoyl-CoA	Lipids and lipid-like molecules	Fatty Acyls	Fatty acyl thioesters	Aromatic heteropolycyclic compounds	6.66696	6.37673	5.64545	7.18463	5.99645	6.47235	5.6058	5.87493	5.75257	6.46303	5.90263	6.24028	4.52179	5.81711	5.0876	7.17319
100	100	HILICn_HMDB0001064-GTT068-Linoleoy_C39H64N7O17P3S_CH2-	HMDB0001064	Linoleoyl-CoA	Lipids and lipid-like molecules	Fatty Acyls	Fatty acyl thioesters	Aromatic heteropolycyclic compounds	6.20254	5.87493	5.1299	5.07517	5.70044	5.84354	5.3033	5.54126	5.97381	6.03069	6.08904	5.52545	4.31749	5.22575	5.48064	6.57925
101	101	HILICn_HMDB0001338-GTT080-Palmitoy_C37H62N7O17P3S_CH2-	HMDB0001338	Palmityl-CoA	Organic oxygen compounds	Organooxygen compounds	Carbohydrates and carbohydrate conjugates	Aliphatic heteromonocyclic compounds	5.3033	5.3033	5.3033	5.3033	4.5326	4.8752	4.30407	5.36598	4.39445	4.44265	4.30407	4.39445	4.5326	4.15888	4.5326	5.3033
102	102	HILICn_HMDB0028924-ID2636-Leu-Asn_C10H18N3O4_CH1-	HMDB0028924	Leucyl-Asparagine	Organic acids and derivatives	Carboxylic acids and derivatives	Amino acids, peptides, and analogues	Aliphatic acyclic compounds	4.7185	4.61512	4.93447	4.7185	4.46591	4.07754	4.12713	3.73767	3.73767	4.11087	4.12713	3.73767	4.12713	4.12713	4.46591	4.93447
104	104	HILICn_HMDB0000167-GTT094-Threonin_C4H8NO3_CH1-	HMDB0000167	L-Threonine	Organic acids and derivatives	Carboxylic acids and derivatives	Amino acids, peptides, and analogues	Aliphatic acyclic compounds	13.7588	13.3802	12.3943	14.1242	11.725	12.2294	11.4174	11.728	12.4754	12.2462	11.101	11.3206	10.3092	11.8724	10.7446	12.3904
118	118	HILICn_HMDB0029136-ID3070-Val-Ser_C8H15N2O4_CH1-	HMDB0029136	Valylserine	Organic acids and derivatives	Carboxylic acids and derivatives	Amino acids, peptides, and analogues	Aliphatic acyclic compounds	6.51323	6.51323	8.11791	6.51323	6.35957	6.77537	6.64639	6.50129	8.19035	6.7093	6.51323	6.20658	5.7869	6.64639	5.7869	8.11791
119	119	HILICn_HMDB0029123-ID3118-Val-Asp_C9H15N2O5_CH1-	HMDB0029123	Valylaspartic acid	Organic acids and derivatives	Carboxylic acids and derivatives	Amino acids, peptides, and analogues	Aliphatic acyclic compounds	6.7334	6.31716	6.11147	6.86589	6.45677	6.37332	6.29342	6.3699	7.31986	6.86901	6.49224	6.33859	5.54126	6.35263	5.9135	6.6995
126	126	HILICn_HMDB0000641-GTT050-L-Glutam_C5H9N2O3_CH1-	HMDB0000641	L-Glutamine	Organic acids and derivatives	Carboxylic acids and derivatives	Amino acids, peptides, and analogues	Aliphatic acyclic compounds	15.405	15.2141	14.5742	15.5245	14.1365	14.3884	13.8833	14.0901	14.3928	14.4062	13.6477	14.0503	13.2576	14.1275	13.6214	14.3801
127	127	HILICn_HMDB0006029-GTT073-N-Acetyl_C5H7N2O2_CH1-	HMDB0006029	N-Acetylglutamine	Organic acids and derivatives	Carboxylic acids and derivatives	Amino acids, peptides, and analogues	Aliphatic acyclic compounds	11.5857	11.4437	10.77	11.7408	10.3357	10.6114	10.0947	10.278	10.6326	10.6563	9.88563	10.2769	9.50398	10.4035	9.79529	10.585
128	128	HILICn_HMDB0029016-ID2607-Pro-Glu_C10H15N2O5_CH1-	HMDB0029016	Prolyl-Glutamate	Organic acids and derivatives	Carboxylic acids and derivatives	Amino acids, peptides, and analogues	Aliphatic heteromonocyclic compounds	6.59715	6.07535	6.07535	6.33328	5.96871	5.96871	5.96871	5.96871	6.07535	5.96871	6.07535	6.07535	6.07535	6.07535	6.07535	5.96871
130	130	HILICn_HMDB0029122-ID3126-Val-Asn_C9H16N3O4_CH1-	HMDB0029122	Valylasparagine	Organic acids and derivatives	Carboxylic acids and derivatives	Amino acids, peptides, and analogues	Aliphatic acyclic compounds	6.17587	6.17587	6.17587	6.17587	5.71043	5.19296	4.70953	5.19296	5.61677	4.44265	5.31812	4.66344	4.66344	4.70953	4.66344	6.17587
131	131	HILICn_HMDB0000187-GTT090-Serine_C3H6NO3_CH1-	HMDB0000187	L-Serine	Organic acids and derivatives	Carboxylic acids and derivatives	Amino acids, peptides, and analogues	Aliphatic acyclic compounds	12.6269	12.7858	12.2464	12.9972	12.0119	12.2049	11.9757	12.2583	12.5942	12.2996	11.9964	12.0154	11.2565	12.1659	11.3893	12.3094
132	132	HILICn_HMDB0029013-ID3101-Pro-Asp_C9H13N2O5_CH1-	HMDB0029013	Prolyl-Aspartate	Organic acids and derivatives	Carboxylic acids and derivatives	Amino acids, peptides, and analogues	Aliphatic heteromonocyclic compounds	8.92412	9.07464	8.18869	9.41426	6.99577	7.62315	7.13807	7.39142	8.29605	7.25418	6.66441	7.02287	6.43455	7.21524	6.43455	8.14439
134	134	HILICn_HMDB0000168-GTT021-L-Aspara_C4H7N2O3_CH1-	HMDB0000168	L-Asparagine	Organic acids and derivatives	Carboxylic acids and derivatives	Amino acids, peptides, and analogues	Aliphatic acyclic compounds	12.7819	12.9588	11.9565	13.3939	11.2653	11.715	11.233	11.5453	12.1772	11.6404	11.045	11.3155	9.85771	11.4131	10.5415	12.1409
135	135	HILICn_Disaccharide-2-ID2731-Disaccha_C12H21O11_CH1-	Disaccharid-2						7.73892	7.46623	7.42833	7.58579	7.40062	7.35883	7.62852	7.32844	8.07091	8.22363	7.10579	7.69348	6.70686	7.89432	7.24779	7.27309
137	137	HILICn_HMDB0000148-GTT049-L-Glutam_C5H8NO4_CH1-	HMDB0000148	L-Glutamic acid	Organic acids and derivatives	Carboxylic acids and derivatives	Amino acids, peptides, and analogues	Aliphatic acyclic compounds	14.8346	15.2482	14.9012	15.4665	14.7041	14.8874	14.9376	15.0434	15.2562	14.928	14.9419	14.7442	13.468	14.6984	14.2908	15.3297
138	138	HILICn_HMDB0003464-GTT009-4-Guanid_C4H8NO2_CH1-	HMDB0003464	4-Guanidinobutanoic acid	Organic acids and derivatives	Carboxylic acids and derivatives	Amino acids, peptides, and analogues	Aliphatic acyclic compounds	11.5232	11.9544	11.5795	12.1379	11.3758	11.567	11.6238	11.7218	11.9651	11.6767	11.6301	11.4452	10.1131	11.3968	10.929	12.0612
142	142	HILICn_HMDB0029032-ID2963-Ser-Ala_C6H11N2O4_CH1-	HMDB0029032	Serylalanine	Organic acids and derivatives	Carboxylic acids and derivatives	Amino acids, peptides, and analogues	Aliphatic acyclic compounds	6.39359	6.76157	6.16331	6.68835	6.92854	7.15305	6.15698	7.11802	7.20934	7.27517	6.77992	6.6107	5.93754	5.98645	6.47543	7.87891
143	143	HILICn_Disaccharide-3-ID2732-Disaccha_C12H21O11_CH1-	Disaccharid-3						7.14598	7.5974	6.9489	7.30653	7.17242	6.85013	7.24708	6.67456	7.25347	7.70706	7.0282	7.64826	6.95845	7.66856	6.99851	6.52503
145	145	HILICn_HMDB0002757-GTT034-Cysteic-_C3H6NO5S_CH1-	HMDB0002757	Cysteic acid	Organic acids and derivatives	Carboxylic acids and derivatives	Amino acids, peptides, and analogues	Aliphatic acyclic compounds	8.19146	8.31091	7.48268	8.47991	7.08506	7.07918	6.93828	7.4524	7.44425	6.81783	6.84375	6.70564	6.8533	5.94542	6.8533	7.79606
147	147	HILICn_HMDB0002520-GTT024-beta-Gly_C3H8O6P_CH1-	HMDB0002520	beta-Glycerophosphoric acid	Lipids and lipid-like molecules	Glycerophospholipids	Glycerophosphates	Aliphatic acyclic compounds	10.8888	11.5337	10.2919	11.0291	9.56409	9.27021	10.2162	9.72621	11.251	9.50725	9.73187	9.36503	8.86869	10.0101	9.3275	9.9557
149	149	HILICn_HMDB0028683-ID2998-Ala-Asp_C7H11N2O5_CH1-	HMDB0028683	Alanylaspartic acid	Organic acids and derivatives	Peptidomimetics	Hybrid peptides	Aliphatic acyclic compounds	6.48158	6.48158	6.49979	6.48158	5.20949	5.84644	6.13123	6.13123	6.32077	5.84644	5.77144	5.63121	5.63121	5.20949	5.63121	6.49979
153	153	HILICn_HMDB0000618-GTT086-Ribulose_C5H10O8P_CH1-	HMDB0000618	D-Ribulose 5-phosphate	Organic oxygen compounds	Organooxygen compounds	Carbohydrates and carbohydrate conjugates	Aliphatic acyclic compounds	10.0671	10.4901	9.35071	10.5278	8.98306	9.23494	9.65207	9.61213	9.52427	9.31181	9.17554	9.01262	7.22475	9.13755	8.63373	9.40533
154	154	HILICn_HMDB0028685-ID3053-Ala-Gln_C8H14N3O4_CH1-	HMDB0028685	Alanylglutamine	Organic acids and derivatives	Carboxylic acids and derivatives	Amino acids, peptides, and analogues	Aliphatic acyclic compounds	5.24175	6.29895	6.07304	5.24175	6.87523	7.26333	6.25383	7.01481	6.65801	6.92461	5.97126	6.59441	5.64545	5.7301	6.13773	7.25912
155	155	HILICn_HMDB0029060-ID3122-Thr-Glu_C9H15N2O6_CH1-	HMDB0029060	Threonylglutamic acid	Organic acids and derivatives	Carboxylic acids and derivatives	Amino acids, peptides, and analogues	Aliphatic acyclic compounds	5.15906	5.88888	6.19848	5.24702	5.81114	5.81114	5.37528	5.37528	5.37528	5.37064	5.22036	5.22036	5.22036	5.37064	5.22036	6.19848
157	157	HILICn_HMDB0000125-GTT052-Glutathi_C10H16N3O6S_CH1-	HMDB0000125	Glutathione	Organic acids and derivatives	Carboxylic acids and derivatives	Amino acids, peptides, and analogues	Aliphatic acyclic compounds	11.4017	12.6615	12.3034	13.2139	12.4721	12.7615	12.7573	12.9982	9.30419	12.2439	11.4631	12.4204	10.9036	12.4091	11.8245	12.6479
158	158	HILICn_HMDB0000288-GTT097-Uridine-_C9H12N2O9P_CH1-	HMDB0000288	b"Uridine 5'-monophosphate"	Nucleosides, nucleotides, and analogues	Pyrimidine nucleotides	Pyrimidine ribonucleotides	Aromatic heteromonocyclic compounds	10.3629	11.1915	10.8149	10.4136	10.9386	11.2062	10.4693	11.2662	8.79027	11.2149	10.6843	11.2004	10.3316	10.4467	10.7023	11.2768
159	159	HILICn_HMDB0029070-ID3021-Thr-Ser_C7H13N2O5_CH1-	HMDB0029070	Threonylserine	Organic acids and derivatives	Carboxylic acids and derivatives	Amino acids, peptides, and analogues	Aliphatic acyclic compounds	7.36518	7.74414	7.78364	7.61481	8.05325	8.30474	8.0523	8.06306	8.30474	8.12296	8.04687	7.8999	6.93731	7.55433	7.69848	8.65591
160	160	HILICn_HMDB0029057-ID3048-Thr-Asp_C8H13N2O6_CH1-	HMDB0029057	Threonylaspartic acid	Organic acids and derivatives	Carboxylic acids and derivatives	Amino acids, peptides, and analogues	Aliphatic acyclic compounds	5.99396	6.84268	6.49979	7.32647	6.6107	7.21008	6.85751	7.18311	6.18621	6.67077	6.16121	6.65544	5.743	6.04025	5.743	7.3815
163	163	HILICn_HMDB0028840-ID3000-Gly-Glu_C7H11N2O5_CH1-	HMDB0028840	Glycyl-Glutamate	Organic acids and derivatives	Carboxylic acids and derivatives	Amino acids, peptides, and analogues	Aliphatic acyclic compounds	6.65673	7.07072	5.87774	7.62071	5.96358	6.4677	5.92959	6.99026	5.98896	6.19236	5.77144	6.12468	4.91265	6.35263	4.91265	7.18992
166	166	HILICn_HMDB0001270-GTT001-13-bisph_C3H7O10P2_CH1-	HMDB0001270	Glyceric acid 1,3-biphosphate	Organic acids and derivatives	Organic phosphoric acids and derivatives	Phosphate esters	Aliphatic acyclic compounds	7.86825	8.38229	7.9219	7.78904	8.49556	8.6505	8.98042	8.8771	8.97576	8.61704	8.59822	8.41294	7.85593	8.30647	7.85593	8.6606
167	167	HILICn_HMDB0000263-GTT083-Phospho-_C3H4O6P_CH1-	HMDB0000263	Phosphoenolpyruvic acid	Organic acids and derivatives	Organic phosphoric acids and derivatives	Phosphate esters	Aliphatic acyclic compounds	9.40993	9.90259	9.40335	9.39624	9.87678	10.1163	10.3119	10.2183	10.518	10.0835	9.9681	9.83307	7.7424	9.74391	9.27996	10.1361
168	168	HILICn_HMDB0000868-GTT104-Xylulose_C5H10O8P_CH1-	HMDB0000868	Xylulose 5-phosphate	Organic oxygen compounds	Organooxygen compounds	Carbohydrates and carbohydrate conjugates	Aliphatic acyclic compounds	10.8055	11.152	10.4381	11.0724	10.3859	10.4607	10.7563	10.6823	10.6886	10.3993	10.6502	10.3318	9.34435	10.4152	10.0866	10.7665
175	175	HILICn_HMDB0029035-ID3001-Ser-Asp_C7H11N2O6_CH1-	HMDB0029035	Serylaspartic acid	Organic acids and derivatives	Carboxylic acids and derivatives	Amino acids, peptides, and analogues	Aliphatic acyclic compounds	5.94017	6.63463	5.63479	5.84354	5.55683	5.8693	5.56834	5.7462	6.40026	5.8522	6.07993	5.79301	5.04986	5.66643	5.45104	5.95324
176	176	HILICn_HMDB0028829-ID3121-Glu-Thr_C9H15N2O6_CH1-	HMDB0028829	Glutamylthreonine	Organic acids and derivatives	Carboxylic acids and derivatives	Amino acids, peptides, and analogues	Aliphatic acyclic compounds	6.73815	7.0067	6.12468	6.8773	5.59471	5.88332	5.17615	5.3799	7.72754	5.80212	5.52545	5.05625	5.05625	5.77455	5.05625	6.39526
177	177	HILICn_HMDB0028815-ID3102-Glu-Asp_C9H13N2O7_CH1-	HMDB0028815	Glutamylaspartic acid	Organic acids and derivatives	Peptidomimetics	Hybrid peptides	Aliphatic acyclic compounds	6.55536	6.31897	6.29711	6.55536	6.56103	6.84482	5.97635	6.66058	6.85224	6.50429	6.66823	6.47697	5.9428	6.20051	5.9428	6.47389
178	178	HILICn_HMDB0028828-ID3046-Glu-Ser_C8H13N2O6_CH1-	HMDB0028828	Glutamylserine	Organic acids and derivatives	Carboxylic acids and derivatives	Amino acids, peptides, and analogues	Aliphatic acyclic compounds	6.2519	6.2519	6.2519	6.2519	6.88449	6.95559	5.41165	6.46614	6.87936	6.52649	6.48464	6.13988	5.95064	5.41165	5.95064	7.06305
180	180	HILICn_HMDB0028819-ID2999-Glu-Gly_C7H11N2O5_CH1-	HMDB0028819	Glutamylglycine	Organic acids and derivatives	Carboxylic acids and derivatives	Amino acids, peptides, and analogues	Aliphatic acyclic compounds	6.62141	6.74641	6.36647	6.62141	6.49677	6.9575	6.6733	6.9575	10.6758	7.19143	8.32918	8.32918	5.66988	6.3081	5.66988	8.69266
182	182	HILICn_HMDB0028740-ID3007-Asn-Ser_C7H12N3O5_CH1-	HMDB0028740	Asparaginyl-Serine	Organic acids and derivatives	Carboxylic acids and derivatives	Amino acids, peptides, and analogues	Aliphatic acyclic compounds	5.82305	6.34212	5.92693	6.35437	5.9108	6.13988	6.28972	6.27099	7.00397	6.09582	6.02102	5.19296	5.23644	5.23644	5.19296	6.59167
183	183	HILICn_HMDB0001062-ID3075-N-Acetyl_C8H15NO9P_CH1-	HMDB0001062	N-Acetyl-D-Glucosamine 6-Phosphate	Organic oxygen compounds	Organooxygen compounds	Carbohydrates and carbohydrate conjugates	Aliphatic heteromonocyclic compounds	9.93154	9.22602	8.50896	10.1507	8.10016	8.09621	8.71948	7.87702	9.37924	8.52099	8.33615	7.68524	6.87109	8.47845	7.42893	8.17386
198	198	HILICn_HMDB0028749-ID3038-Asp-Asp_C8H11N2O7_CH1-	HMDB0028749	Aspartyl-Aspartate	Organic acids and derivatives	Carboxylic acids and derivatives	Amino acids, peptides, and analogues	Aliphatic acyclic compounds	7.40184	8.01863	7.18387	8.02552	7.09008	7.53102	7.47817	7.84737	8.11851	7.67415	7.23778	7.09755	6.53814	7.15929	6.53814	7.80344
199	199	HILICn_HMDB0001586-GTT045-Glucose-_C6H12O9P_CH1-	HMDB0001586	Glucose 1-phosphate	Organic oxygen compounds	Organooxygen compounds	Carbohydrates and carbohydrate conjugates	Aliphatic heteromonocyclic compounds	8.40983	8.28198	7.55329	8.45212	7.5974	7.48549	8.22577	7.66388	8.6105	8.13094	7.80303	7.43011	7.23273	7.82883	7.23273	7.97591
200	200	HILICn_HMDB0001206-GTT012-Acetyl-c_C23H36N7O17P3S_CH2-	HMDB0001206	Acetyl-CoA	Organic oxygen compounds	Organooxygen compounds	Carbohydrates and carbohydrate conjugates	Aromatic heteromonocyclic compounds	6.25767	6.06843	6.63463	6.55108	5.7869	6.35784	5.79606	6.17379	6.43935	6.13123	5.84354	5.36129	4.79579	6.00881	5.35186	6.35957
201	201	HILICn_HMDB0028692-ID3144-Ala-Lys_C9H18N3O3_CH1-	HMDB0028692	Alanyllysine	Organic acids and derivatives	Carboxylic acids and derivatives	Amino acids, peptides, and analogues	Aliphatic acyclic compounds	4.85203	5.59842	5.25227	5.95064	6.02587	5.94017	5.31812	5.83773	6.61473	6.03069	6.08677	5.46383	4.97673	5.42495	5.23111	6.38351
202	202	HILICn_HMDB0001068-GTT089-Sedohept_C7H14O10P_CH1-	HMDB0001068	D-Sedoheptulose 7-phosphate	Organic oxygen compounds	Organooxygen compounds	Carbohydrates and carbohydrate conjugates	Aliphatic heteromonocyclic compounds	8.23217	8.97107	8.38617	9.05076	8.13035	7.89544	8.36985	8.71915	8.85538	8.477	8.35232	8.36264	7.86864	8.39638	7.91425	8.61541
204	204	HILICn_HMDB0029066-ID2648-Thr-Lys_C10H20N3O4_CH1-	HMDB0029066	Threonyllysine	Organic acids and derivatives	Carboxylic acids and derivatives	Amino acids, peptides, and analogues	Aliphatic acyclic compounds	4.51086	4.34381	5.59842	4.51086	4.45435	4.06044	4.77912	4.77912	5.40717	4.92725	5.0814	4.34381	3.71357	4.45435	3.71357	5.59842
205	205	HILICn_HMDB0001423-GTT030-Coenzyme_C21H34N7O16P3S_CH2-	HMDB0001423	Coenzyme A	Nucleosides, nucleotides, and analogues	Purine nucleotides	Purine ribonucleotides	Aromatic heteropolycyclic compounds	5.97381	7.39695	6.54391	6.88959	7.48717	7.70075	7.22984	7.72268	6.86066	6.9921	7.04665	7.25841	6.4151	6.71659	6.40853	8.01928
209	209	HILICn_HMDB0001401-GTT046-D-Glucos_C6H12O9P_CH1-	HMDB0001401	Glucose 6-phosphate	Organic oxygen compounds	Organooxygen compounds	Carbohydrates and carbohydrate conjugates	Aliphatic heteromonocyclic compounds	8.52437	8.92199	8.31679	8.83244	8.35444	8.2501	9.17895	8.34901	9.5779	8.78646	8.64206	8.41427	7.01121	8.29879	7.93773	8.34284
210	210	HILICn_123847-ID2805-Cyclic-a_C15H20N5O13P2_CH1-	CID123847						6.33328	5.50126	6.49527	5.93225	5.8944	6.89163	6.2519	7.02376	6.05209	6.74759	6.10479	6.77992	5.68358	6.1717	5.81711	7.24494
216	216	HILICn_HMDB0000290-GTT100-Uridine-_C17H26N3O17P2_CH1-	HMDB0000290	Uridine diphosphate-N-acetylglucosamine	Nucleosides, nucleotides, and analogues	Pyrimidine nucleotides	Pyrimidine nucleotide sugars	Aromatic heteromonocyclic compounds	11.0084	11.2699	10.5395	11.6651	10.5831	10.8575	10.5014	10.8394	11.5442	10.5468	10.7344	10.7054	9.58239	10.3626	10.0757	11.2715
217	217	HILICn_HMDB0001564-ID2689-Cytidine_C11H19N4O11P2_CH1-	HMDB0001564	CDP-ethanolamine	Nucleosides, nucleotides, and analogues	Pyrimidine nucleotides	Pyrimidine ribonucleotides	Aromatic heteromonocyclic compounds	8.641	9.49221	8.8323	9.04688	8.48591	9.23298	8.43902	8.88114	8.77971	8.70168	8.48673	8.64065	8.3141	8.51919	7.91644	9.46351
219	219	HILICn_HMDB0001134-GTT014-Adenosin_C10H14N5O10P2_CH1-	HMDB0001134	Phosphoadenosine phosphosulfate	Nucleosides, nucleotides, and analogues	Purine nucleotides	Purine ribonucleotides	Aromatic heteropolycyclic compounds	6.16752	6.70564	5.69709	6.19848	6.47543	6.18621	6.37502	7.00033	5.81413	6.33859	6.47235	6.3315	6.2186	6.09807	5.98141	6.2519
221	221	HILICn_HMDB0060467-GTT039-Fructose_C6H12O9P_CH1-	HMDB0060467	D-fructose 1-phosphate	Organic oxygen compounds	Organooxygen compounds	Carbohydrates and carbohydrate conjugates	Aliphatic acyclic compounds	7.64588	8.07059	7.70931	7.60986	7.19369	7.78614	7.65255	7.67415	7.90875	7.64252	7.82285	7.62364	7.33171	7.40184	7.34536	7.46508
223	223	HILICn_HMDB0001095-ID2828-Guanosin_C16H24N5O15P2_CH1-	HMDB0001095	GDP-L-fucose	Nucleosides, nucleotides, and analogues	Purine nucleotides	Purine nucleotide sugars	Aromatic heteropolycyclic compounds	6.89264	7.46164	6.6733	7.37275	6.80461	6.78897	6.73934	7.10661	7.09755	6.59304	6.97354	6.7511	5.98896	6.65801	6.6107	7.37588
226	226	HILICn_HMDB0000217-GTT076-Nicotina_C21H27N7O17P3_CH1-	HMDB0000217	NADP	Benzenoids	Phenols	Benzenediols	Aromatic homomonocyclic compounds	4.2485	4.59512	4.36945	5.04986	5.59471	6.43455	5.93225	6.30445	5.77455	5.69036	5.98394	6.24998	4.7185	4.84419	4.91265	6.4677
228	228	HILICn_HMDB0000935-GTT099-Uridine-_C15H21N2O18P2_CH1-	HMDB0000935	Uridine diphosphate glucuronic acid	Organoheterocyclic compounds	Lactones	Gamma butyrolactones	Aliphatic heteromonocyclic compounds	7.95507	9.10198	7.9452	8.43076	8.63675	8.79042	8.23138	8.88475	8.69601	8.69951	8.4747	8.60923	7.46737	8.00537	7.9766	9.06312
229	229	HILICn_HMDB0001201-GTT056-Guanosin_C10H14N5O11P2_CH1-	HMDB0001201	Guanosine diphosphate	Nucleosides, nucleotides, and analogues	Purine nucleotides	Purine ribonucleotides	Aromatic heteropolycyclic compounds	4.80402	4.26268	4.72739	5.11799	5.42495	5.35186	5.53733	5.67675	5.17048	5.49306	4.35671	3.7612	4.31749	4.72739	5.0814	5.52943
230	230	HILICn_HMDB0001058-GTT042-D-Fructo_C6H13O12P2_CH1-	HMDB0001058	Fructose 1,6-bisphosphate	Organic oxygen compounds	Organooxygen compounds	Carbohydrates and carbohydrate conjugates	Aliphatic heteromonocyclic compounds	7.55486	8.66613	8.10621	8.13006	8.51138	8.59619	8.75794	8.72924	8.64752	8.51539	8.80867	8.72697	7.98582	8.04012	8.38252	8.56159
236	236	HSST3n_HMDB0000115-GTT325-Glycolic_C2H3O3_CH1-	HMDB0000115	Glycolic acid	Organic acids and derivatives	Hydroxy acids and derivatives	Alpha hydroxy acids and derivatives	Aliphatic acyclic compounds	11.1952	11.1214	10.6235	11.1184	10.6825	10.6844	10.3335	10.1821	10.2314	10.7637	10.2046	9.94232	10.451	10.5015	10.0967	10.6218
237	237	HSST3n_HMDB0000243-GTT338-Pyruvic-_C3H3O3_CH1-	HMDB0000243	Pyruvic acid	Organic acids and derivatives	Keto acids and derivatives	Alpha-keto acids and derivatives	Aliphatic acyclic compounds	9.42771	9.12652	9.3534	9.78555	8.54636	8.72128	8.7055	8.94729	9.55358	9.01055	9.60292	8.97043	9.14228	8.62389	8.86996	8.63034
239	239	HSST3n_HMDB0000190-GTT337-Lactic-a_C3H5O3_CH1-	HMDB0000190	L-Lactic acid	Organic acids and derivatives	Hydroxy acids and derivatives	Alpha hydroxy acids and derivatives	Aliphatic acyclic compounds	15.1973	15.3742	14.8403	15.5024	14.2493	14.6029	14.0942	14.1048	14.6504	14.414	14.1377	13.6731	14.2543	14.4135	14.0495	14.6496
241	241	HSST3n_HMDB0000060-GTT377-Acetoace_C4H5O3_CH1-	HMDB0000060	Acetoacetic acid	Organic acids and derivatives	Keto acids and derivatives	Short-chain keto acids and derivatives	Aliphatic acyclic compounds	9.03456	9.08137	8.95467	8.9933	9.00418	8.94442	8.88475	8.76452	8.98745	9.18973	9.12924	8.83127	8.78232	8.98457	8.97803	8.84174
242	242	HSST3n_HMDB0000691-GTT384-Malonic-_C3H3O4_CH1-	HMDB0000691	Malonic acid	Organic acids and derivatives	Carboxylic acids and derivatives	Dicarboxylic acids and derivatives	Aliphatic acyclic compounds	9.64193	9.3433	9.09313	9.89712	9.33671	9.10598	9.1458	8.83971	8.75684	9.38429	9.05134	8.48488	9.03611	9.20613	8.69148	9.16931
245	245	HSST3n_HMDB0000023-ID3156-3-Hydrox_C4H7O3_CH1-	HMDB0000023	(S)-3-Hydroxyisobutyric acid	Organic acids and derivatives	Hydroxy acids and derivatives	Beta hydroxy acids and derivatives	Aliphatic acyclic compounds	11.7722	10.7711	9.70449	11.5685	9.15778	9.62833	8.68542	8.86234	8.65539	9.27332	8.71144	8.56083	8.70897	9.13119	8.5796	9.38941
247	247	HSST3n_HMDB0000139-GTT330-Glyceric_C3H5O4_CH1-	HMDB0000139	Glyceric acid	Organic oxygen compounds	Organooxygen compounds	Carbohydrates and carbohydrate conjugates	Aliphatic acyclic compounds	10.4408	10.9228	10.1486	10.7163	10.0484	10.3277	10.0494	10.1036	9.70905	10.2903	9.5729	9.49882	9.57498	10.1332	9.47838	10.6401
249	249	HSST3n_HMDB0000134-GTT358-Fumaric-_C4H3O4_CH1-	HMDB0000134	Fumaric acid	Organic acids and derivatives	Carboxylic acids and derivatives	Dicarboxylic acids and derivatives	Aliphatic acyclic compounds	10.7366	10.7334	10.1563	10.4952	9.59954	10.0482	9.67439	9.8611	10.4416	9.94789	9.75528	9.58115	9.31902	9.78707	9.2429	10.0893
251	251	HSST3n_HMDB0000202-ID2900-Methylma_C4H5O4_CH1-	HMDB0000202	Methylmalonic acid	Organic acids and derivatives	Carboxylic acids and derivatives	Dicarboxylic acids and derivatives	Aliphatic acyclic compounds	8.28954	8.1188	7.69576	8.37609	7.40367	7.46908	7.5632	7.4776	7.51262	7.67925	7.30586	7.3025	7.5984	7.42893	7.26333	7.90323
253	253	HSST3n_HMDB0002092-ID2934-Itaconic_C5H5O4_CH1-	HMDB0002092	Itaconic acid	Lipids and lipid-like molecules	Fatty Acyls	Fatty acids and conjugates	Aliphatic acyclic compounds	7.76557	7.79194	7.54433	9.23591	8.70947	8.7592	7.67415	7.87512	7.29097	9.33821	7.82923	6.99942	7.55486	7.56993	7.4378	7.96207
254	254	HSST3n_HMDB0000695-GTT380-4-methyl_C6H9O3_CH1-	HMDB0000695	Ketoleucine	Organic acids and derivatives	Keto acids and derivatives	Short-chain keto acids and derivatives	Aliphatic acyclic compounds	9.28804	8.00637	9.06277	9.99026	7.79194	7.73325	7.9036	8.3673	9.49168	8.01533	8.82409	8.61867	8.61341	7.662	7.88758	7.83992
255	255	HSST3n_HMDB0000766-ID2945-N-Acetyl_C5H8NO3_CH1-	HMDB0000766	N-Acetyl-L-alanine	Organic acids and derivatives	Carboxylic acids and derivatives	Amino acids, peptides, and analogues	Aliphatic acyclic compounds	7.50549	7.51262	7.04316	7.85825	6.48311	6.19644	5.70044	6.44731	6.19032	6.19236	5.39816	5.57595	5.41165	6.49072	4.57471	6.98657
263	263	HSST3n_HMDB0000191-GTT336-Aspartic_C4H6NO4_CH1-	HMDB0000191	L-Aspartic acid	Organic acids and derivatives	Carboxylic acids and derivatives	Amino acids, peptides, and analogues	Aliphatic acyclic compounds	12.4063	12.9916	12.402	12.7176	12.37	12.4229	12.5847	12.4031	12.5194	12.2791	12.2896	11.9049	12.2811	12.308	12.1691	12.3526
264	264	HSST3n_HMDB0000156-GTT352-MALATE_C4H5O5_CH1-	HMDB0000156	Malic acid	Organic acids and derivatives	Hydroxy acids and derivatives	Beta hydroxy acids and derivatives	Aliphatic acyclic compounds	13.4327	13.6742	12.9848	13.3331	12.8833	13.0599	12.9545	12.8486	13.5328	13.0066	12.7663	12.5275	12.442	12.7117	12.4724	13.0788
266	266	HSST3n_HMDB0000943-ID2908-Threonic_C4H7O5_CH1-	HMDB0000943	Threonic acid	Organic oxygen compounds	Organooxygen compounds	Carbohydrates and carbohydrate conjugates	Aliphatic acyclic compounds	14.8102	14.8132	14.3825	15.1681	14.0353	14.2413	14.283	14.1723	13.8881	14.2193	13.7868	13.6158	13.8648	14.0616	13.7235	14.5778
268	268	HSST3n_HMDB0001895-ID3030-Salicyli_C7H5O3_CH1-	HMDB0001895	Salicylic acid	Benzenoids	Benzene and substituted derivatives	Benzoic acids and derivatives	Aromatic homomonocyclic compounds	8.57338	8.67608	7.77695	8.15133	7.90765	7.81157	7.80588	7.50494	8.08825	8.17611	7.9219	7.96207	7.87626	7.88495	7.46107	7.80098
269	269	HSST3n_HMDB0000730-ID2956-N-Isobut_C6H10NO3_CH1-	HMDB0000730	Isobutyrylglycine	Organic acids and derivatives	Carboxylic acids and derivatives	Amino acids, peptides, and analogues	Aliphatic acyclic compounds	9.67659	10.0357	9.35867	9.16555	9.07738	9.34163	8.47324	8.83986	8.46695	9.02858	8.12652	8.22363	8.78048	9.13389	7.9047	8.91005
270	270	HSST3n_HMDB0000208-GTT369-2-Oxoglu_C5H5O5_CH1-	HMDB0000208	Oxoglutaric acid	Organic acids and derivatives	Keto acids and derivatives	Gamma-keto acids and derivatives	Aliphatic acyclic compounds	8.35114	7.6516	8.86602	9.95489	7.01121	6.63857	7.1025	8.00169	10.8892	7.61085	8.73069	8.4231	7.59287	7.09755	6.81454	7.27031
271	271	HSST3n_HMDB0000448-GTT382-Adipic-a_C6H9O4_CH1-	HMDB0000448	Adipic acid	Lipids and lipid-like molecules	Fatty Acyls	Fatty acids and conjugates	Aliphatic acyclic compounds	6.85751	6.88959	6.76388	6.89972	6.66823	6.57647	4.31749	6.39024	6.57786	6.82546	6.55108	6.36819	6.59167	3.78419	6.59851	3.68888
274	274	HSST3n_HMDB0000428-GTT370-3-Hydrox_C5H7O5_CH1-	HMDB0000428	3-Hydroxyglutaric acid	Organic acids and derivatives	Hydroxy acids and derivatives	Beta hydroxy acids and derivatives	Aliphatic acyclic compounds	10.9333	10.9473	10.7576	11.4451	10.0933	10.768	10.1846	10.6822	9.94736	10.0397	10.1897	10.0491	9.95132	10.106	9.73967	11.7999
277	277	HSST3n_HMDB0000292-GTT321-XANTHINE_C5H3N4O2_CH1-	HMDB0000292	Xanthine	Organoheterocyclic compounds	Imidazopyrimidines	Purines and purine derivatives	Aromatic heteropolycyclic compounds	12.684	12.8119	12.0322	13.222	11.2761	11.5846	11.7279	11.7373	11.843	11.354	11.7502	11.3506	11.866	11.5065	11.1934	12.0142
278	278	HSST3n_HMDB0000996-ID2888-Cysteine_C3H6NO4S_CH1-	HMDB0000996	3-Sulfinoalanine	Organic acids and derivatives	Carboxylic acids and derivatives	Amino acids, peptides, and analogues	Aliphatic acyclic compounds	11.9158	12.3712	11.075	11.4972	12.172	12.0327	11.6743	11.1006	10.212	12.4383	10.4703	10.3274	10.7101	12.1369	11.2338	12.1606
282	282	HSST3n_HMDB0000225-GTT378-2-OXOADI_C6H7O5_CH1-	HMDB0000225	Oxoadipic acid	Organic acids and derivatives	Keto acids and derivatives	Medium-chain keto acids and derivatives	Aliphatic acyclic compounds	6.13988	6.19848	6.10032	6.38351	5.96358	5.94017	5.92959	5.90536	6.01372	6.22258	6.1717	5.65249	6.04973	5.81114	5.63835	5.7462
284	284	HSST3n_HMDB0000510-GTT376-ALPHA-AM_C6H10NO4_CH1-	HMDB0000510	Aminoadipic acid	Organic acids and derivatives	Carboxylic acids and derivatives	Amino acids, peptides, and analogues	Aliphatic acyclic compounds	10.8099	10.4836	9.82758	11.5319	9.25989	9.52741	9.41157	9.51878	11.4454	9.17523	9.27949	9.33547	9.33406	9.39939	9.18307	9.95118
289	289	HSST3n_HMDB0001545-ID3085-Pyridoxa_C8H8NO3_CH1-	HMDB0001545	Pyridoxal	Organoheterocyclic compounds	Pyridines and derivatives	Pyridine carboxaldehydes	Aromatic heteromonocyclic compounds	8.77524	8.44484	8.31996	8.61305	6.72503	7.49443	7.5994	7.62413	7.15774	6.96508	7.39511	6.65801	7.84149	7.49942	7.36518	8.14148
291	291	HSST3n_HMDB0000289-GTT322-Uric-aci_C5H3N4O3_CH1-	HMDB0000289	Uric acid	Organoheterocyclic compounds	Imidazopyrimidines	Purines and purine derivatives	Aromatic heteropolycyclic compounds	12.9531	12.3319	11.9776	13.6664	8.21528	9.6176	10.5625	11.8314	12.0213	10.5328	11.9282	11.7513	11.8643	10.6515	10.4874	11.079
293	293	HSST3n_HMDB0001112-GTT318-Glyceral_C3H6O6P_CH1-	HMDB0001112	Glyceraldehyde 3-phosphate	Organic oxygen compounds	Organooxygen compounds	Carbohydrates and carbohydrate conjugates	Aliphatic acyclic compounds	9.84887	9.54553	9.69196	9.30556	9.02906	8.42749	9.69947	8.89755	9.72657	9.29918	9.53633	8.81507	9.75754	9.74432	9.23757	9.48881
295	295	HSST3n_HMDB0000126-GTT323-Glycerol_C3H8O6P_CH1-	HMDB0000126	Glycerol 3-phosphate	Lipids and lipid-like molecules	Glycerophospholipids	Glycerophosphates	Aliphatic acyclic compounds	12.1591	12.6698	11.8169	11.989	11.144	10.6774	11.7615	11.0492	12.3619	11.0383	11.3586	11.0176	11.3503	11.5262	11.1827	11.367
296	296	HSST3n_HMDB0000072-GTT356-Aconitic_C6H5O6_CH1-	HMDB0000072	cis-Aconitic acid	Organic acids and derivatives	Carboxylic acids and derivatives	Tricarboxylic acids and derivatives	Aliphatic acyclic compounds	9.4366	8.88751	8.80252	9.30383	8.48074	8.66734	8.61068	8.40178	8.48921	8.52813	7.89058	7.80098	7.78156	8.36007	8.04302	9.19258
298	298	HSST3n_HMDB0000893-ID3050-Suberic-_C8H13O4_CH1-	HMDB0000893	Suberic acid	Lipids and lipid-like molecules	Fatty Acyls	Fatty acids and conjugates	Aliphatic acyclic compounds	10.9257	10.6615	10.7386	10.8248	10.6228	10.3226	10.2934	10.023	9.94059	10.5044	10.5096	9.69005	10.7895	10.064	9.97269	10.0285
305	305	HSST3n_HMDB0000707-GTT357-4-Hydrox_C9H7O4_CH1-	HMDB0000707	4-Hydroxyphenylpyruvic acid	Benzenoids	Benzene and substituted derivatives	Phenylpyruvic acid derivatives	Aromatic homomonocyclic compounds	8.17752	8.06275	8.26719	8.22202	7.99429	7.90544	8.06464	7.96832	8.03073	8.13447	8.28954	8.07309	8.27078	7.85593	7.84463	7.82844
308	308	HSST3n_HMDB0000755-ID3087-4-Hydrox_C9H9O4_CH1-	HMDB0000755	Hydroxyphenyllactic acid	Phenylpropanoids and polyketides	Phenylpropanoic acids	NA	Aromatic homomonocyclic compounds	11.493	10.2937	9.54974	11.5133	7.92769	8.64242	8.58336	8.89536	8.61993	8.27308	8.22497	8.44934	8.34972	8.28602	8.02911	9.0392
309	309	HSST3n_HMDB0000765-ID2977-Mannitol_C6H13O6_CH1-	HMDB0000765	Mannitol	Organic oxygen compounds	Organooxygen compounds	Carbohydrates and carbohydrate conjugates	Aliphatic acyclic compounds	6.2106	5.68017	4.82028	7.27586	5.42495	5.81114	4.82028	4.82028	4.82028	5.75574	5.54126	5.54126	6.02587	5.79301	6.2519	5.81114
310	310	HSST3n_HMDB0000017-ID3086-4-Pyrido_C8H8NO4_CH1-	HMDB0000017	4-Pyridoxic acid	Organoheterocyclic compounds	Pyridines and derivatives	Pyridinecarboxylic acids and derivatives	Aromatic heteromonocyclic compounds	8.69333	8.50936	8.23721	8.59674	6.26149	6.98008	7.6212	7.34213	6.32257	6.29711	6.58893	6.12468	7.29641	7.22911	6.66313	8.21067
311	311	HSST3n_HMDB0000807-ID2891-23-Ph_C3H6O7P_CH1-	HMDB0000807	3-Phosphoglyceric acid	Organic oxygen compounds	Organooxygen compounds	Carbohydrates and carbohydrate conjugates	Aliphatic acyclic compounds	8.73376	10.0744	11.5748	8.7352	10.7118	10.875	11.672	11.0811	11.3408	10.3004	11.7783	11.4923	11.4758	9.9957	11.043	11.0804
317	317	HSST3n_HMDB0000094-GTT353-CITRATE_C6H7O7_CH1-	HMDB0000094	Citric acid	Organic acids and derivatives	Carboxylic acids and derivatives	Tricarboxylic acids and derivatives	Aliphatic acyclic compounds	13.2308	12.941	13.7871	12.8745	12.9824	13.3913	13.2391	13.0171	13.2573	12.9766	12.9355	12.8858	12.2959	12.7494	12.8749	13.5963
318	318	HSST3n_HMDB0000193-GTT359-ISOCITRI_C6H7O7_CH1-	HMDB0000193	Isocitric acid	Organic acids and derivatives	Carboxylic acids and derivatives	Tricarboxylic acids and derivatives	Aliphatic acyclic compounds	7.84502	7.8071	9.1135	7.81883	9.77906	9.58473	10.2538	9.64905	10.0005	8.87066	9.73944	9.08148	9.14345	8.66458	9.6651	9.61867
319	319	HSST3n_HMDB0000954-ID2571-Ferulic-_C10H9O4_CH1-	HMDB0000954	Ferulic acid	Phenylpropanoids and polyketides	Cinnamic acids and derivatives	Hydroxycinnamic acids and derivatives	Aromatic homomonocyclic compounds	7.73061	7.79028	7.63868	7.91571	7.73762	7.71244	7.88307	7.64396	7.73936	7.80873	7.87398	7.67462	7.79523	7.50163	7.6834	7.51207
322	322	HSST3n_HMDB0000731-ID2889-S-Sulfoc_C3H6NO5S2_CH1-	HMDB0000731	Cysteine-S-sulfate	Organic acids and derivatives	Carboxylic acids and derivatives	Amino acids, peptides, and analogues	Aliphatic acyclic compounds	9.16461	9.08817	6.58341	9.57088	8.89206	8.5514	8.1716	8.08672	8.4145	9.48021	8.30623	7.90949	7.5761	8.97942	8.537	8.28046
326	326	HSST3n_HMDB0000671-ID2653-Indole-3_C11H10NO3_CH1-	HMDB0000671	Indolelactic acid	Organoheterocyclic compounds	Indoles and derivatives	Indolyl carboxylic acids and derivatives	Aromatic heteropolycyclic compounds	11.4298	9.88165	9.71033	11.3674	6.67834	7.55956	7.99328	8.09255	7.59438	6.78333	7.62364	7.58528	7.83043	7.32383	7.52186	7.81035
330	330	HSST3n_HMDB0000663-ID2952-Glucaric_C6H9O8_CH1-	HMDB0000663	Glucaric acid	Organic oxygen compounds	Organooxygen compounds	Carbohydrates and carbohydrate conjugates	Aliphatic acyclic compounds	10.9283	9.90204	9.86412	10.6851	9.83713	9.42287	9.424	9.45274	10.3762	10.156	10.3248	10.0998	10.3883	9.68564	10.1285	9.42416
342	342	HSST3n_HMDB0000933-ID2729-trans-Tr_C12H19O4_CH1-	HMDB0000933	Traumatic acid	Lipids and lipid-like molecules	Fatty Acyls	Fatty acids and conjugates	Aliphatic acyclic compounds	9.44193	9.48349	8.47324	8.82585	8.50289	8.61722	9.27959	8.16735	7.90728	8.92239	8.05357	7.69394	8.76857	9.02954	8.06464	8.86263
356	356	HSST3n_HMDB0000273-ID2590-Thymidin_C10H13N2O5_CH1-	HMDB0000273	Thymidine	Nucleosides, nucleotides, and analogues	Pyrimidine nucleosides	Pyrimidine 2'-deoxyribonucleosides	Aromatic heteromonocyclic compounds	9.1562	9.06056	7.67043	8.80762	6.80683	7.21229	6.85857	7.0184	6.77308	7.32449	6.29342	6.35089	6.72263	7.14756	6.55962	7.21964
364	364	HSST3n_154701247-ID3084-5-Methox_C8H7O7S_CH1-	CID154701247						8.10077	6.72982	6.07535	8.67761	3.95124	4.46591	4.04305	4.18965	6.7417	4.33073	5.78996	4.46591	4.96981	4.43082	4.5326	4.81218
388	388	HSST3n_HMDB0000279-GTT379-Saccharo_C11H19N2O6_CH1-	HMDB0000279	Saccharopine	Organic acids and derivatives	Carboxylic acids and derivatives	Amino acids, peptides, and analogues	Aliphatic acyclic compounds	6.17794	6.17794	5.9428	6.17794	5.9428	5.9428	5.46383	5.46383	6.17794	5.9428	4.36945	4.36945	5.73657	5.46383	5.73657	5.46383
397	397	HSST3n_HMDB0000552-GTT383-3-Methyl_C13H22NO6_CH1-	HMDB0000552	3-Methylglutarylcarnitine	Lipids and lipid-like molecules	Fatty Acyls	Fatty acid esters	Aliphatic acyclic compounds	5.0689	5.50939	4.29046	5.70044	4.06044	4.29046	4.29046	4.29046	4.29046	4.06044	4.29046	4.29046	4.29046	4.06044	4.29046	4.29046
411	411	HSST3n_HMDB0001202-ID3103-2--Deoxy_C9H13N3O7P_CH1-	HMDB0001202	dCMP	Nucleosides, nucleotides, and analogues	Pyrimidine nucleotides	Pyrimidine deoxyribonucleotides	Aromatic heteromonocyclic compounds	7.46394	7.57507	6.82329	7.81278	6.24804	6.87005	6.27099	6.67456	6.69703	6.43935	6.64118	6.39859	6.51175	6.43775	6.25383	6.99302
414	414	HSST3n_HMDB0000230-ID2681-N-Acetyl_C11H18NO9_CH1-	HMDB0000230	N-Acetylneuraminic acid	Organic oxygen compounds	Organooxygen compounds	Carbohydrates and carbohydrate conjugates	Aliphatic heteromonocyclic compounds	10.7411	10.959	10.3292	11.3348	9.80731	10.2753	9.98474	10.318	11.4781	10.0702	10.1099	9.88802	10.1922	9.77207	10.0122	10.3723
421	421	HSST3n_HMDB0000095-ID3104-Cytidine_C9H13N3O8P_CH1-	HMDB0000095	Cytidine monophosphate	Nucleosides, nucleotides, and analogues	Pyrimidine nucleotides	Pyrimidine ribonucleotides	Aromatic heteromonocyclic compounds	12.0927	12.2639	11.8286	12.4151	11.55	11.7669	11.5273	11.6821	11.7625	11.6103	11.5568	11.5032	11.2658	11.4654	11.2902	11.8099
422	422	HSST3n_HMDB0000833-ID2680-N-Glycol_C11H18NO10_CH1-	HMDB0000833	N-Glycolylneuraminic acid	Organic oxygen compounds	Organooxygen compounds	Carbohydrates and carbohydrate conjugates	Aliphatic heteromonocyclic compounds	11.8633	11.5371	11.4269	12.5249	10.7019	10.7321	10.7147	10.7528	10.7428	10.6856	10.5092	10.5409	11.0796	10.9024	10.8355	11.0827
423	423	HSST3n_HMDB0000058-GTT305-Adenosin_C10H11N5O6P_CH1-	HMDB0000058	Cyclic AMP	Nucleosides, nucleotides, and analogues	Purine nucleotides	Cyclic purine nucleotides	Aromatic heteropolycyclic compounds	8.83797	8.45169	7.80629	9.10642	7.34666	7.36138	7.30047	7.37588	7.66341	7.07834	7.03351	6.86589	7.06561	7.38399	7.06305	7.58579
425	425	HSST3n_HMDB0000905-ID2592-2--Deoxy_C10H13N5O6P_CH1-	HMDB0000905	Deoxyadenosine monophosphate	Nucleosides, nucleotides, and analogues	Purine nucleotides	Purine deoxyribonucleotides	Aromatic heteropolycyclic compounds	7.29506	7.23273	6.6995	7.87131	5.743	6.04025	6.37673	6.41999	6.2186	6.07535	5.85507	5.74939	5.98645	5.69709	5.73979	6.82979
429	429	HSST3n_94701-ID2835-Ile-Pro-_C17H30N3O4_CH1-	CID94701						4.40672	5.79909	5.24175	6.31716	4.29046	4.29046	4.29046	4.29046	4.41884	4.29046	4.29046	4.29046	4.47734	4.29046	4.29046	4.43082
430	430	HSST3n_HMDB0000045-GTT310-Adenosin_C10H13N5O7P_CH1-	HMDB0000045	Adenosine monophosphate	Nucleosides, nucleotides, and analogues	Purine nucleotides	Purine ribonucleotides	Aromatic heteropolycyclic compounds	14.6607	14.8085	14.662	15.1591	14.255	14.5497	14.3382	14.6205	13.9014	14.3834	14.3077	14.3088	14.2893	14.2611	14.1409	14.7988
431	431	HSST3n_HMDB0000175-GTT315-Inosine-_C10H12N4O8P_CH1-	HMDB0000175	Inosinic acid	Nucleosides, nucleotides, and analogues	Purine nucleotides	Purine ribonucleotides	Aromatic heteropolycyclic compounds	11.6234	12.2199	11.3542	12.2	10.2646	10.9151	11.4701	11.3024	11.3342	10.1384	11.3201	10.5344	11.3925	10.4117	10.7783	12.246
433	433	HSST3n_HMDB0001397-GTT327-Guanosin_C10H13N5O8P_CH1-	HMDB0001397	Guanosine monophosphate	Nucleosides, nucleotides, and analogues	Purine nucleotides	Purine ribonucleotides	Aromatic heteropolycyclic compounds	12.5422	13.0586	13.1829	12.9733	12.5833	13.0054	12.7249	12.9521	12.4819	12.5407	12.8477	12.7665	12.5483	12.5051	12.5152	13.2279
441	441	HSST3n_HMDB0001341-GTT306-ADENOSIN_C10H14N5O10P2_CH1-	HMDB0001341	ADP	Nucleosides, nucleotides, and analogues	Purine nucleotides	Purine ribonucleotides	Aromatic heteropolycyclic compounds	8.85993	9.55627	10.7853	9.81858	9.29459	9.80035	10.0816	10.0018	9.93188	9.1275	10.3031	10.1653	9.9876	8.80282	9.70308	10.3392
442	442	HSST3n_HMDB0000121-ID2844-Folic-ac_C19H18N7O6_CH1-	HMDB0000121	Folic acid	Benzenoids	Phenols	Methoxyphenols	Aromatic homomonocyclic compounds	4.44265	4.89035	4.91998	7.40671	4.35671	4.36945	4.85981	5.09987	3.93183	4.34381	4.43082	4.43082	4.52179	4.85981	4.43082	5.1985
446	446	HSST3n_HMDB0001178-GTT348-Adenosin_C15H22N5O14P2_CH1-	HMDB0001178	Adenosine diphosphate ribose	Nucleosides, nucleotides, and analogues	Purine nucleotides	Purine nucleotide sugars	Aromatic heteropolycyclic compounds	12.6535	12.8587	12.6901	12.8381	12.0944	12.3714	12.3527	12.4662	12.3141	12.1508	12.3581	12.0454	12.154	12.2097	11.9823	12.7295
447	447	HSST3n_HMDB0000286-GTT302-UDP-D-gl_C15H23N2O17P2_CH1-	HMDB0000286	Uridine diphosphate glucose	Nucleosides, nucleotides, and analogues	Pyrimidine nucleotides	Pyrimidine nucleotide sugars	Aromatic heteromonocyclic compounds	11.7367	11.9714	11.5959	12.0342	11.1011	11.5463	11.2756	11.5354	11.527	11.3142	11.1769	11.1147	10.8831	11.3045	10.8745	11.9734
453	453	HSST3n_HMDB0001248-ID2870-Flavin-a_C27H32N9O15P2_CH1-	HMDB0001248	FAD	Nucleosides, nucleotides, and analogues	Flavin nucleotides	NA	Aromatic heteropolycyclic compounds	9.5377	9.77713	9.34575	10.0526	8.8355	9.26113	8.9606	9.30901	9.14878	8.96008	8.91503	8.8498	8.92904	8.95261	8.53248	9.8072
454	454	HILICp_HMDB0000294-GTT277-Urea_CH5N2O_CH1+	HMDB0000294	Urea	Organic acids and derivatives	Organic carbonic acids and derivatives	Ureas	Aliphatic acyclic compounds	17.1173	16.5481	15.9326	17.0973	15.6028	15.7028	15.5098	15.369	15.5108	15.8904	15.2839	15.1885	14.8717	15.4629	15.023	15.463
455	455	HILICp_HMDB0000123-GTT250-Glycine_C2H6NO2_CH1+	HMDB0000123	Glycine	Organic acids and derivatives	Carboxylic acids and derivatives	Amino acids, peptides, and analogues	Aliphatic acyclic compounds	11.6253	11.5864	11.227	12.1001	10.7014	10.9888	10.9841	10.9625	12.2151	11.0494	10.9763	10.5548	10.0871	10.9088	10.3412	11.4339
457	457	HILICp_HMDB0001414-GTT276-Putresci_C4H13N2_CH1+	HMDB0001414	Putrescine	Organic nitrogen compounds	Organonitrogen compounds	Amines	Aliphatic acyclic compounds	11.5201	10.7712	10.4322	11.9393	10.4104	10.1384	10.0243	9.93455	10.8201	11.2331	9.7591	9.80062	8.87822	10.2999	10.0092	10.4221
458	458	HILICp_HMDB0000056-GTT266-beta-Ala_C3H8NO2_CH1+	HMDB0000056	beta-Alanine	Organic acids and derivatives	Carboxylic acids and derivatives	Amino acids, peptides, and analogues	Aliphatic acyclic compounds	11.0606	10.6576	10.1977	11.6068	9.57366	9.83162	9.6192	9.97595	9.79373	9.8009	9.67941	9.75313	9.565	9.52807	9.44415	10.3065
459	459	HILICp_HMDB0000161-GTT264-Alanine_C3H8NO2_CH1+	HMDB0000161	L-Alanine	Organic acids and derivatives	Carboxylic acids and derivatives	Amino acids, peptides, and analogues	Aliphatic acyclic compounds	12.9834	13.3506	12.8676	13.6713	12.3691	12.4632	12.3142	12.4918	13.0938	12.3718	12.0562	11.8867	11.6515	12.1905	11.6314	12.6458
460	460	HILICp_HMDB0036458-GTT201-1-AMINOC_C4H8NO2_CH1+	HMDB0036458	1-Aminocyclopropanecarboxylic acid	Organic acids and derivatives	Carboxylic acids and derivatives	Amino acids, peptides, and analogues	Aliphatic homomonocyclic compounds	11.3171	11.0924	10.2097	11.6313	9.48562	9.70942	9.30565	9.56514	9.97423	9.67834	9.27416	9.18029	8.99541	9.48029	9.05486	9.98911
461	461	HILICp_HMDB0000092-GTT251-NN-Dimet_C4H10NO2_CH1+	HMDB0000092	Dimethylglycine	Organic acids and derivatives	Carboxylic acids and derivatives	Amino acids, peptides, and analogues	Aliphatic acyclic compounds	12.8022	12.5996	11.9094	13.1008	11.1251	11.1501	10.8135	11.0005	11.1369	11.3186	10.5772	10.47	10.7187	11.1281	10.6801	11.3943
462	462	HILICp_HMDB0000097-GTT253-Choline_C5H14NO_CH1+	HMDB0000097	Choline	Organic nitrogen compounds	Organonitrogen compounds	Quaternary ammonium salts	Aliphatic acyclic compounds	18.6836	18.7168	17.6964	18.9847	16.9805	16.7065	17.4345	16.9631	18.2515	16.6852	16.934	16.3157	16.2154	17.2309	16.3767	17.2614
463	463	HILICp_HMDB0062263-GTT256-Serine_C3H8NO3_CH1+	HMDB0062263						12.1417	12.1611	11.4293	12.4395	10.8197	11.0302	10.6702	10.871	11.3726	11.2363	10.7693	10.7169	10.1878	10.9207	10.106	11.2494
464	464	HILICp_HMDB0000965-ID2874-Hypotaur_C2H8NO2S_CH1+	HMDB0000965	Hypotaurine	Organic acids and derivatives	Sulfinic acids and derivatives	Sulfinic acids	Aliphatic acyclic compounds	12.3147	12.4611	11.3319	12.5335	11.4206	11.7526	11.1027	11.3142	12.7165	11.3259	10.9332	10.8999	10.6093	11.1206	10.201	11.9005
465	465	HILICp_HMDB0000630-ID2899-Cytosine_C4H6N3O_CH1+	HMDB0000630	Cytosine	Organoheterocyclic compounds	Diazines	Pyrimidines and pyrimidine derivatives	Aromatic heteromonocyclic compounds	10.6047	9.64446	8.94988	9.17678	8.8835	8.8835	8.79604	8.79604	8.85338	8.89618	8.75621	8.75621	8.97018	8.89618	8.75621	9.09144
466	466	HILICp_HMDB0000870-GTT298-Histamin_C5H10N3_CH1+	HMDB0000870	Histamine	Organic nitrogen compounds	Organonitrogen compounds	Amines	Aromatic heteromonocyclic compounds	16.4541	16.5618	15.6435	17.0887	15.4453	15.1513	15.5173	14.9142	15.9006	15.1229	15.945	15.1406	14.9698	15.4298	15.0915	16.005
467	467	HILICp_HMDB0000300-ID2897-Uracil_C4H5N2O2_CH1+	HMDB0000300	Uracil	Organoheterocyclic compounds	Diazines	Pyrimidines and pyrimidine derivatives	Aromatic heteromonocyclic compounds	8.23191	8.18423	8.18423	8.59304	8.18423	8.18423	8.18423	8.18423	8.18423	8.18423	8.18423	8.18423	8.18423	8.18423	8.18423	8.18423
468	468	HILICp_HMDB0000562-GTT281-Creatini_C4H8N3O_CH1+	HMDB0000562	Creatinine	Organic acids and derivatives	Carboxylic acids and derivatives	Amino acids, peptides, and analogues	Aliphatic heteromonocyclic compounds	15.169	15.1242	14.55	15.317	13.7926	13.9373	13.6539	13.6479	13.9331	14.0927	13.3192	13.3833	13.12	13.8973	13.2633	13.8089
469	469	HILICp_HMDB0001511-GTT282-Creatine_C4H8N3O_CH1+	HMDB0001511	Phosphocreatine	Organic acids and derivatives	Carboxylic acids and derivatives	Amino acids, peptides, and analogues	Aliphatic acyclic compounds	11.8598	11.6973	11.2169	12.0076	10.9378	10.989	10.8889	10.8889	11.326	10.989	10.8889	10.8889	10.9378	10.9378	10.9378	11.015
470	470	HILICp_HMDB0000026-GTT205-3-Ureido_C4H7N2O2_CH1+	HMDB0000026	Ureidopropionic acid	Organic acids and derivatives	Organic carbonic acids and derivatives	Ureas	Aliphatic acyclic compounds	13.5038	12.7499	11.1493	13.1531	9.78211	9.74067	9.08738	9.38413	9.39674	9.95323	8.92665	8.97992	9.30392	10.2256	9.09549	10.1706
471	471	HILICp_HMDB0000162-GTT265-L-Prolin_C5H10NO2_CH1+	HMDB0000162	L-Proline	Organic acids and derivatives	Carboxylic acids and derivatives	Amino acids, peptides, and analogues	Aliphatic heteromonocyclic compounds	13.8807	13.7969	13.0713	14.188	12.3692	12.6408	12.0964	12.3797	12.5116	12.8014	11.9254	11.8407	11.6508	12.4956	11.9295	12.7075
473	473	HILICp_HMDB0000043-GTT252-Betaine_C5H12NO2_CH1+	HMDB0000043	Betaine	Organic acids and derivatives	Carboxylic acids and derivatives	Amino acids, peptides, and analogues	Aliphatic acyclic compounds	17.9439	17.6608	16.8775	18.7211	16.3659	16.4792	16.3093	16.4229	17.6843	16.8101	16.1853	15.9893	15.9562	16.2768	15.8359	17.2581
474	474	HILICp_HMDB0000883-GTT273-L-VALINE_C5H12NO2_CH1+	HMDB0000883	L-Valine	Organic acids and derivatives	Carboxylic acids and derivatives	Amino acids, peptides, and analogues	Aliphatic acyclic compounds	14.084	13.75	13.7942	14.1493	13.6566	13.7387	13.6462	13.7888	13.7047	13.7606	13.6098	13.6263	13.5958	13.5578	13.5364	13.6696
476	476	HILICp_HMDB0001406-GTT305-NICOTINA_C6H7N2O_CH1+	HMDB0001406	Niacinamide	Organoheterocyclic compounds	Pyridines and derivatives	Pyridinecarboxylic acids and derivatives	Aromatic heteromonocyclic compounds	17.5478	17.5194	17.1794	17.9349	16.503	16.7781	16.7079	16.8032	16.7809	16.5165	16.6316	16.4187	16.3881	16.5363	16.2624	17.1504
478	478	HILICp_HMDB0000898-ID2953-1-Methyl_C6H12N3_CH1+	HMDB0000898	1-Methylhistamine	Organic nitrogen compounds	Organonitrogen compounds	Amines	Aromatic heteromonocyclic compounds	13.6104	13.2743	12.7885	14.2279	12.25	12.3623	12.3039	12.2193	13.8606	12.3897	12.8343	12.0204	11.6428	12.2517	11.9379	13.0191
479	479	HILICp_HMDB0000262-GTT309-THYMINE_C5H7N2O2_CH1+	HMDB0000262	Thymine	Organoheterocyclic compounds	Diazines	Pyrimidines and pyrimidine derivatives	Aromatic heteromonocyclic compounds	10.2214	10.0173	9.36956	9.94463	8.98682	9.28924	9.18963	8.99777	9.27632	9.4073	9.14078	9.07658	9.08749	9.19431	8.83375	9.24812
482	482	HILICp_HMDB0000064-GTT278-Creatine_C4H10N3O2_CH1+	HMDB0000064	Creatine	Organic acids and derivatives	Carboxylic acids and derivatives	Amino acids, peptides, and analogues	Aliphatic acyclic compounds	17.3783	17.462	16.9287	17.7575	16.3405	16.5384	16.3691	16.5258	16.9896	16.2624	16.138	16.1852	15.7257	16.1647	15.8083	16.782
483	483	HILICp_HMDB0000687-GTT268-L-Leucin_C6H14NO2_CH1+	HMDB0000687	L-Leucine	Organic acids and derivatives	Carboxylic acids and derivatives	Amino acids, peptides, and analogues	Aliphatic acyclic compounds	14.0211	13.2389	13.0564	14.0858	12.7803	12.7816	12.5716	12.7228	13.2825	13.1724	12.4051	12.3399	12.3778	12.718	12.2246	12.8557
484	484	HILICp_HMDB0000172-GTT261-Isoleuci_C6H14NO2_CH1+	HMDB0000172	L-Isoleucine	Organic acids and derivatives	Carboxylic acids and derivatives	Amino acids, peptides, and analogues	Aliphatic acyclic compounds	13.0959	12.1554	12.077	13.4499	11.7073	11.607	11.4493	11.507	11.8659	11.9881	11.2743	10.7854	10.9495	11.5452	10.9302	11.8332
487	487	HILICp_HMDB0000214-GTT270-DL-Ornit_C5H13N2O2_CH1+	HMDB0000214	Ornithine	Organic acids and derivatives	Carboxylic acids and derivatives	Amino acids, peptides, and analogues	Aliphatic acyclic compounds	10.3073	10.2882	9.29716	9.96251	9.32759	9.49047	9.11888	9.14024	9.83585	9.79339	8.89741	8.82732	8.85652	9.26037	8.96406	9.32295
489	489	HILICp_HMDB0000034-GTT244-Adenine_C5H6N5_CH1+	HMDB0000034	Adenine	Organoheterocyclic compounds	Imidazopyrimidines	Purines and purine derivatives	Aromatic heteropolycyclic compounds	12.3776	12.385	11.7525	12.3004	11.4361	11.6717	11.8827	11.6504	12.5913	11.4397	11.5968	11.4035	10.9795	11.4372	11.1984	11.913
490	490	HILICp_HMDB0000157-GTT300-Hypoxant_C5H5N4O_CH1+	HMDB0000157	Hypoxanthine	Organoheterocyclic compounds	Imidazopyrimidines	Purines and purine derivatives	Aromatic heteropolycyclic compounds	15.9805	15.9246	15.1377	16.2988	14.6177	14.69	15.0148	14.8537	15.2484	14.5307	15.0189	14.4507	14.5671	14.7305	14.3556	14.9555
491	491	HILICp_HMDB0000699-ID3032-1-Methyl_C7H9N2O_CH1+	HMDB0000699	1-Methylnicotinamide	Organoheterocyclic compounds	Pyridines and derivatives	Pyridinecarboxylic acids and derivatives	Aromatic heteromonocyclic compounds	15.0933	14.3075	13.8698	15.7369	13.2912	13.2954	13.5531	13.6399	13.5289	13.8461	13.589	13.4923	12.6596	13.3044	12.8911	13.947
492	492	HILICp_HMDB0000875-GTT310-Trigonel_C7H8NO2_CH1+	HMDB0000875	Trigonelline	Alkaloids and derivatives	NA	NA	Aromatic heteromonocyclic compounds	13.1992	11.6968	11.6623	12.7084	11.9095	11.6832	12.2393	11.697	12.102	11.947	11.3462	11.3082	11.02	11.5735	11.1438	12.5142
493	493	HILICp_HMDB0000306-GTT284-TYRAMINE_C8H12NO_CH1+	HMDB0000306	Tyramine	Benzenoids	Benzene and substituted derivatives	Phenethylamines	Aromatic homomonocyclic compounds	9.46723	9.43724	9.25694	9.32732	9.35071	9.33609	9.22247	9.17451	9.36315	9.58204	9.44193	9.35678	9.39582	9.21533	9.2577	9.19614
494	494	HILICp_HMDB0000301-GTT287-UROCANIC_C6H7N2O2_CH1+	HMDB0000301	Urocanic acid	Organoheterocyclic compounds	Azoles	Imidazoles	Aromatic heteromonocyclic compounds	14.6542	14.6311	13.9563	13.6626	13.4436	12.9083	12.6994	12.9975	12.2578	12.9835	12.6375	13.4569	13.2777	13.7962	13.0408	13.3484
495	495	HILICp_HMDB0004988-ID2985-2--1-Met_C6H9N2O2_CH1+	HMDB0004988	Pi-Methylimidazoleacetic acid	Organoheterocyclic compounds	Azoles	Imidazoles	Aromatic heteromonocyclic compounds	10.0294	9.85619	9.28229	10.6356	9.63593	8.80147	8.72875	8.72875	8.99057	8.80147	8.8785	8.52496	9.2189	8.80642	9.16785	9.16775
497	497	HILICp_HMDB0004827-ID3009-Stachydr_C7H14NO2_CH1+	HMDB0004827	Proline betaine	Organic acids and derivatives	Carboxylic acids and derivatives	Amino acids, peptides, and analogues	Aliphatic heteromonocyclic compounds	12.3953	11.0945	11.6317	12.4306	12.0412	11.5585	12.2643	12.0373	12.0066	11.7979	11.0922	10.8669	11.077	11.2405	11.4241	11.8762
500	500	HILICp_HMDB0001161-ID3028-gamma-Bu_C7H16NO2_CH1+	HMDB0001161	4-Trimethylammoniobutanoic acid	Lipids and lipid-like molecules	Fatty Acyls	Fatty acids and conjugates	Aliphatic acyclic compounds	14.9061	14.5952	14.0537	15.3276	13.1768	13.5374	13.4375	13.4153	13.5939	13.15	13.3493	12.9808	12.84	13.2904	12.8612	14.1685
501	501	HILICp_HMDB0000895-GTT254-Acetylch_C7H16NO2_CH1+	HMDB0000895	Acetylcholine	Organic nitrogen compounds	Organonitrogen compounds	Quaternary ammonium salts	Aliphatic acyclic compounds	13.4791	13.3101	12.5435	13.8293	11.0768	10.7418	11.4691	11.6581	12.4939	11.218	11.1924	10.8785	11.1541	11.8071	10.5676	11.4487
502	502	HILICp_HMDB0001257-GTT280-Spermidi_C7H20N3_CH1+	HMDB0001257	Spermidine	Organic nitrogen compounds	Organonitrogen compounds	Amines	Aliphatic acyclic compounds	10.0954	11.4128	11.0686	11.547	10.666	10.966	10.7594	10.7229	10.8501	10.5966	11.0864	10.3385	11.3614	10.6774	10.5016	10.7147
504	504	HILICp_HMDB0000182-GTT272-L--+--Ly_C6H15N2O2_CH1+	HMDB0000182	L-Lysine	Organic acids and derivatives	Carboxylic acids and derivatives	Amino acids, peptides, and analogues	Aliphatic acyclic compounds	12.8174	12.1494	11.2982	12.6266	11.194	11.2741	10.9523	10.8865	11.642	11.7043	10.6977	10.744	10.2017	11.2979	10.7233	11.3324
506	506	HILICp_HMDB0000696-GTT295-L-Methio_C5H12NO2S_CH1+	HMDB0000696	L-Methionine	Organic acids and derivatives	Carboxylic acids and derivatives	Amino acids, peptides, and analogues	Aliphatic acyclic compounds	12.0278	11.9526	11.4319	12.3756	10.7892	11.0343	10.7402	10.8704	11.3305	11.4602	10.5389	10.4627	10.1434	10.8676	10.2241	11.18
507	507	HILICp_HMDB0000132-ID2930-Guanine_C5H6N5O_CH1+	HMDB0000132	Guanine	Organoheterocyclic compounds	Imidazopyrimidines	Purines and purine derivatives	Aromatic heteropolycyclic compounds	7.95543	8.48756	8.78554	7.95543	8.78554	8.78554	8.78554	8.78554	8.51579	8.78554	8.51579	8.78554	8.78554	8.78554	8.78554	8.78554
510	510	HILICp_HMDB0013253-ID2990-N-Acetyl_C7H12N3O_CH1+	HMDB0013253	N-Acetylhistamine	Organic acids and derivatives	Carboxylic acids and derivatives	Carboxylic acid derivatives	Aromatic heteromonocyclic compounds	9.71414	9.36143	8.603	10.3385	8.49474	8.52912	8.54345	8.49311	8.67863	8.66716	8.79845	8.62838	8.70616	8.57772	8.55179	8.87933
511	511	HILICp_HMDB0000177-GTT299-L-Histid_C6H10N3O2_CH1+	HMDB0000177	L-Histidine	Organic acids and derivatives	Carboxylic acids and derivatives	Amino acids, peptides, and analogues	Aromatic heteromonocyclic compounds	13.4566	13.8224	12.8877	14.2811	12.4238	12.4604	12.4083	12.533	13.2268	12.7162	12.2434	12.1103	12.0377	12.4919	12.0998	12.8912
513	513	HILICp_HMDB0003459-ID2961-Ala-Ala_C6H13N2O3_CH1+	HMDB0003459	D-Alanyl-D-alanine	Organic acids and derivatives	Carboxylic acids and derivatives	Amino acids, peptides, and analogues	Aliphatic acyclic compounds	7.78655	8.14989	7.68432	9.11581	7.79688	8.14148	8.68896	8.8339	9.06335	9.04629	8.0398	7.91316	8.33183	7.94272	7.77065	8.88586
514	514	HILICp_HMDB0000303-ID2573-Tryptami_C10H13N2_CH1+	HMDB0000303	Tryptamine	Organoheterocyclic compounds	Indoles and derivatives	Tryptamines and derivatives	Aromatic heteropolycyclic compounds	8.0206	8.0206	8.05261	8.0206	7.6857	7.6857	7.87588	7.87588	7.65444	8.05261	7.88194	7.88194	7.88194	7.87588	7.88194	7.87588
517	517	HILICp_HMDB0000062-GTT302-L-Carnit_C7H16NO3_CH1+	HMDB0000062	L-Carnitine	Organic nitrogen compounds	Organonitrogen compounds	Quaternary ammonium salts	Aliphatic acyclic compounds	18.0007	18.1517	17.8219	18.7312	17.472	17.764	17.5524	17.8121	17.709	17.5292	17.4661	17.4377	17.0292	17.2834	17.2452	18.1546
521	521	HILICp_HMDB0000159-GTT279-L-Phenyl_C9H12NO2_CH1+	HMDB0000159	L-Phenylalanine	Organic acids and derivatives	Carboxylic acids and derivatives	Amino acids, peptides, and analogues	Aromatic homomonocyclic compounds	14.485	14.0686	13.453	14.6917	12.8857	12.9769	12.6525	12.8106	13.2952	13.145	12.6284	12.3172	12.4149	12.7015	12.2721	13.029
522	522	HILICp_HMDB0004366-ID2600-Hordenin_C10H16NO_CH1+	HMDB0004366	Hordenine	Benzenoids	Benzene and substituted derivatives	Phenethylamines	Aromatic homomonocyclic compounds	8.03883	8.36544	7.82485	8.08672	7.19143	7.19143	7.56683	7.56683	7.82485	7.45645	7.56683	7.56683	7.20786	7.20786	7.20786	7.19143
524	524	HILICp_HMDB0001431-ID3037-Pyridoxa_C8H13N2O2_CH1+	HMDB0001431	Pyridoxamine	Organoheterocyclic compounds	Pyridines and derivatives	Pyridoxamines	Aromatic heteromonocyclic compounds	9.58645	9.09628	8.97689	9.01396	7.85438	8.02158	8.19174	8.23536	9.35842	8.62317	8.71342	7.68708	7.3815	8.38822	7.3815	8.06652
526	526	HILICp_HMDB0000001-ID2991-1-Methyl_C7H12N3O2_CH1+	HMDB0000001	1-Methylhistidine	Organic acids and derivatives	Carboxylic acids and derivatives	Amino acids, peptides, and analogues	Aromatic heteromonocyclic compounds	10.4472	10.8277	9.75725	11.104	9.71818	9.48676	9.79021	9.75592	9.72035	9.8448	9.64743	9.42883	9.58335	9.64303	9.58335	9.85093
527	527	HILICp_HMDB0000479-GTT203-3-Methyl_C7H12N3O2_CH1+	HMDB0000479	3-Methylhistidine	Organic acids and derivatives	Carboxylic acids and derivatives	Amino acids, peptides, and analogues	Aromatic heteromonocyclic compounds	11.2494	11.3083	10.5034	12.2765	10.0847	10.186	10.0168	10.2673	10.9335	10.0953	10.0048	9.83392	9.69227	9.75962	9.69227	10.595
530	530	HILICp_HMDB0011756-ID3057-N-Acetyl_C8H16NO3_CH1+	HMDB0011756	N-Acetylleucine	Organic acids and derivatives	Carboxylic acids and derivatives	Amino acids, peptides, and analogues	Aliphatic acyclic compounds	10.0748	9.36495	9.72089	10.3023	9.761	9.84692	9.54395	9.14356	9.50487	9.74338	9.63325	8.77863	9.69419	9.69548	8.76997	9.72759
531	531	HILICp_HMDB0034365-ID3016-Theanine_C7H15N2O3_CH1+	HMDB0034365	L-Theanine	Organic acids and derivatives	Carboxylic acids and derivatives	Amino acids, peptides, and analogues	Aliphatic acyclic compounds	7.67694	7.52348	7.97005	7.4313	6.96791	7.04229	7.51262	7.04229	8.21094	7.04229	7.39203	7.11964	7.64588	7.65917	7.56372	7.29574
532	532	HILICp_HMDB0003357-GTT303-N-Acetyl_C7H15N2O3_CH1+	HMDB0003357	N2-Acetylornithine	Organic acids and derivatives	Carboxylic acids and derivatives	Amino acids, peptides, and analogues	Aliphatic acyclic compounds	9.93523	9.25397	8.97107	9.80162	9.08591	9.12249	8.9363	8.94246	9.29551	9.23581	8.57866	8.47031	8.27334	9.08772	8.5514	9.12826
533	533	HILICp_HMDB0000517-GTT275-Arginine_C6H15N4O2_CH1+	HMDB0000517	L-Arginine	Organic acids and derivatives	Carboxylic acids and derivatives	Amino acids, peptides, and analogues	Aliphatic acyclic compounds	14.6074	14.0767	13.1514	14.7436	12.6965	12.5898	12.4241	12.7159	13.6678	13.0183	12.2494	11.97	11.1894	12.8531	12.0378	13.3667
534	534	HILICp_HMDB0013287-ID3079-N-epsilo_C8H19N2O2_CH1+	HMDB0013287	Ne,Ne dimethyllysine	Organic acids and derivatives	Carboxylic acids and derivatives	Amino acids, peptides, and analogues	Aliphatic acyclic compounds	10.0428	9.65842	8.71029	10.3228	8.27078	8.10289	7.98139	8.40425	8.20084	8.44741	7.98139	8.40425	8.12829	8.12829	8.27078	8.65452
537	537	HILICp_HMDB0000904-GTT271-Citrulli_C6H14N3O3_CH1+	HMDB0000904	Citrulline	Organic acids and derivatives	Carboxylic acids and derivatives	Amino acids, peptides, and analogues	Aliphatic acyclic compounds	13.3995	12.7986	11.9556	13.394	10.9051	11.1698	11.0113	11.3214	11.8746	11.2801	10.6096	10.6958	9.79228	10.911	10.0234	12.0527
539	539	HILICp_HMDB0000259-GTT307-Serotoni_C10H13N2O_CH1+	HMDB0000259	Serotonin	Organoheterocyclic compounds	Indoles and derivatives	Tryptamines and derivatives	Aromatic heteropolycyclic compounds	10.574	10.1125	9.94319	10.5507	9.4219	9.18891	9.57352	9.3062	9.55521	9.29367	9.20372	9.25273	8.94585	9.13	8.65312	10.1551
540	540	HILICp_HMDB0001046-GTT234-COTININE_C10H13N2O_CH1+	HMDB0001046	Cotinine	Organoheterocyclic compounds	Pyridines and derivatives	Pyrrolidinylpyridines	Aromatic heteromonocyclic compounds	9.70027	9.75586	9.66453	9.71039	9.42497	9.66909	9.47455	9.35115	9.53119	9.51951	9.5165	9.48342	9.60576	9.65624	9.34758	9.61006
541	541	HILICp_HMDB0000158-GTT283-Tyrosine_C9H12NO3_CH1+	HMDB0000158	L-Tyrosine	Organic acids and derivatives	Carboxylic acids and derivatives	Amino acids, peptides, and analogues	Aromatic homomonocyclic compounds	11.2864	10.7304	10.1196	11.4917	9.61026	9.40976	9.33697	9.56479	10.1891	9.98585	9.18143	9.43899	9.17129	9.55329	8.27461	9.60069
542	542	HILICp_440274-ID3041-N-N-Dime_C8H14N3O2_CH1+	CID440274						10.3005	10.3088	10.3859	9.54581	10.2462	10.2727	10.2718	10.2223	10.2658	10.4376	10.3709	10.1413	9.60035	10.1058	10.2035	10.1708
543	543	HILICp_HMDB0000272-GTT204-O-Phosph_C3H9NO6P_CH1+	HMDB0000272	Phosphoserine	Organic acids and derivatives	Carboxylic acids and derivatives	Amino acids, peptides, and analogues	Aliphatic acyclic compounds	7.05531	7.59589	6.4892	7.05531	6.46459	6.46459	6.78219	7.71289	7.96172	6.46459	6.78219	7.71289	6.78219	6.78219	6.78219	7.98854
544	544	HILICp_HMDB0001276-ID3161-N1-Acety_C9H22N3O_CH1+	HMDB0001276	N1-Acetylspermidine	Organic acids and derivatives	Carboximidic acids and derivatives	Carboximidic acids	Aliphatic acyclic compounds	13.4928	12.7761	11.4688	13.9586	11.1512	10.8394	10.447	10.5563	11.1283	11.5169	10.1334	9.99026	9.19867	11.0507	10.2118	10.7177
547	547	HILICp_HMDB0000206-ID3066-N-epsilo_C8H17N2O3_CH1+	HMDB0000206	N6-Acetyl-L-lysine	Organic acids and derivatives	Carboxylic acids and derivatives	Amino acids, peptides, and analogues	Aliphatic acyclic compounds	9.54503	8.85723	8.82981	10.0165	7.84424	8.12148	8.10922	8.12148	8.11163	8.40782	7.55433	7.55433	7.55433	8.38526	7.55433	8.30943
548	548	HILICp_HMDB0029416-ID3026-Targinin_C7H17N4O2_CH1+	HMDB0029416	L-Targinine	Organic acids and derivatives	Carboxylic acids and derivatives	Amino acids, peptides, and analogues	Aliphatic acyclic compounds	10.4714	10.4017	9.88868	10.2008	9.85356	9.80687	9.83884	9.83419	10.0193	10.0234	9.87029	9.69252	9.69252	9.74607	9.69252	10.0257
549	549	HILICp_HMDB0001325-ID3149-N-N-N-Tr_C9H21N2O2_CH1+	HMDB0001325	N6,N6,N6-Trimethyl-L-lysine	Organic acids and derivatives	Carboxylic acids and derivatives	Amino acids, peptides, and analogues	Aliphatic acyclic compounds	14.071	13.7636	13.2784	14.2352	12.7631	12.715	13.0177	12.8031	12.5839	12.4532	12.0804	12.1601	10.9783	12.5536	12.0967	13.3319
552	552	HILICp_HMDB0032055-ID3034-N-Acetyl_C8H12N3O3_CH1+	HMDB0032055	N-Acetylhistidine	Organic acids and derivatives	Carboxylic acids and derivatives	Amino acids, peptides, and analogues	Aromatic heteromonocyclic compounds	9.43436	9.33838	8.11253	9.46901	7.40853	7.85671	7.98548	7.59388	7.65017	8.06746	9.56479	7.63627	7.3696	7.91863	7.3696	8.33711
554	554	HILICp_HMDB0028690-ID3132-Ala-Ile_C9H19N2O3_CH1+	HMDB0028690	Alanylisoleucine	Organic acids and derivatives	Carboxylic acids and derivatives	Amino acids, peptides, and analogues	Aliphatic acyclic compounds	9.98705	9.97488	9.66536	10.4703	8.44074	8.37885	8.34877	8.03073	8.88779	8.21933	7.46851	7.21671	7.97453	7.13648	8.13329	9.1774
555	555	HILICp_HMDB0001539-GTT237-NN-Dimet_C8H19N4O2_CH1+	HMDB0001539	Asymmetric dimethylarginine	Organic acids and derivatives	Carboxylic acids and derivatives	Amino acids, peptides, and analogues	Aliphatic acyclic compounds	12.5498	12.2305	11.4019	12.7059	10.7434	10.9445	10.4525	10.9741	11.2396	11.0832	9.98728	10.2021	9.29688	10.6571	9.90113	11.334
557	557	HILICp_HMDB0028797-ID3006-Gln-Gly_C7H14N3O4_CH1+	HMDB0028797	Glutaminylglycine	Organic acids and derivatives	Carboxylic acids and derivatives	Amino acids, peptides, and analogues	Aliphatic acyclic compounds	7.1309	7.1309	7.41698	7.28139	7.41698	7.41698	7.0282	7.41698	7.01661	7.01661	7.12689	7.12689	7.10824	7.0282	7.12689	7.41698
559	559	HILICp_HMDB0000201-GTT219-L-Acetyl_C9H18NO4_CH1+	HMDB0000201	L-Acetylcarnitine	Lipids and lipid-like molecules	Fatty Acyls	Fatty acid esters	Aliphatic acyclic compounds	17.4418	17.2635	16.9276	17.6274	16.4677	16.8192	16.5416	16.5964	17.1533	16.8728	16.4804	16.2936	15.7375	16.6163	16.1476	16.9879
560	560	HILICp_HMDB0000929-GTT257-L-Trypto_C11H13N2O2_CH1+	HMDB0000929	L-Tryptophan	Organoheterocyclic compounds	Indoles and derivatives	Indolyl carboxylic acids and derivatives	Aromatic heteropolycyclic compounds	13.2361	12.8555	12.6667	13.1869	11.7394	12.1091	11.7088	11.7179	11.7435	11.8704	11.4389	11.1538	11.138	11.7336	11.3996	12.0724
561	561	HILICp_HMDB0029049-ID3020-Ser-Thr_C7H15N2O5_CH1+	HMDB0029049	Serylthreonine	Organic acids and derivatives	Carboxylic acids and derivatives	Amino acids, peptides, and analogues	Aliphatic acyclic compounds	7.10085	6.69084	7.58172	7.10085	7.06732	7.29574	7.15774	7.33629	7.52887	7.20638	6.94601	6.98934	6.22654	6.9489	6.1181	7.58172
562	562	HILICp_HMDB0000860-ID2657--3-Pheny_C11H14NO3_CH1+	HMDB0000860	Phenylpropionylglycine	Organic acids and derivatives	Carboxylic acids and derivatives	Amino acids, peptides, and analogues	Aromatic homomonocyclic compounds	9.86895	9.34225	8.71292	9.65252	7.86404	8.15306	7.92805	7.6382	7.22839	8.02682	6.91473	7.55904	6.88959	8.20904	7.2145	8.2169
563	563	HILICp_HMDB0000684-ID2575-Kynureni_C10H13N2O3_CH1+	HMDB0000684	L-Kynurenine	Organic oxygen compounds	Organooxygen compounds	Carbonyl compounds	Aromatic homomonocyclic compounds	10.7594	9.54696	9.42618	10.6008	8.28602	8.12859	8.3582	8.12859	8.24696	8.19451	8.3582	7.82724	7.82724	8.62587	7.82724	8.60374
564	564	HILICp_HMDB0028885-ID3040-His-Gly_C8H13N4O3_CH1+	HMDB0028885	Histidylglycine	Organic acids and derivatives	Carboxylic acids and derivatives	Amino acids, peptides, and analogues	Aromatic heteromonocyclic compounds	7.57147	7.95928	6.83626	8.25401	6.96791	6.42162	6.89669	6.42162	7.47307	6.96791	6.89669	6.42162	6.61874	6.61874	6.89669	7.38833
566	566	HILICp_HMDB0004620-ID3074-N-alpha-_C8H17N4O3_CH1+	HMDB0004620	N-a-Acetyl-L-arginine	Organic acids and derivatives	Carboxylic acids and derivatives	Amino acids, peptides, and analogues	Aliphatic acyclic compounds	8.93919	8.26668	7.81763	8.64699	6.75577	6.88551	6.94409	6.88551	7.81763	6.81564	6.94409	6.94409	6.86066	6.86066	6.75577	6.55962
567	567	HILICp_HMDB0028790-ID3054-Gln-Ala_C8H16N3O4_CH1+	HMDB0028790	Glutaminylalanine	Organic acids and derivatives	Carboxylic acids and derivatives	Amino acids, peptides, and analogues	Aliphatic acyclic compounds	7.57917	7.57917	7.57917	7.57917	7.59085	7.59085	7.36645	7.36645	7.35436	7.59085	7.49942	7.43485	7.40062	7.11802	7.40062	7.57917
570	570	HILICp_HMDB0000824-GTT220-L-Propio_C10H20NO4_CH1+	HMDB0000824	Propionylcarnitine	Lipids and lipid-like molecules	Fatty Acyls	Fatty acid esters	Aliphatic acyclic compounds	15.2627	14.6485	13.6109	15.6254	12.8664	13.3492	12.5248	13.1686	13.2926	13.0156	12.419	12.386	12.3575	12.6356	12.5555	13.9011
573	573	HILICp_HMDB0001238-ID2709-N-Acetyl_C12H15N2O2_CH1+	HMDB0001238	N-Acetylserotonin	Organoheterocyclic compounds	Indoles and derivatives	Hydroxyindoles	Aromatic heteropolycyclic compounds	7.83479	7.83874	7.7803	8.45532	7.0579	7.16549	7.0579	7.16549	7.76684	7.16549	7.34084	7.34084	6.91572	7.0579	6.91572	8.22202
575	575	HILICp_HMDB0000210-GTT306-Pantothe_C9H18NO5_CH1+	HMDB0000210	Pantothenic acid	Organic oxygen compounds	Organooxygen compounds	Alcohols and polyols	Aliphatic acyclic compounds	17.03	16.4248	15.8063	17.5583	14.7392	15.1763	14.8759	15.5463	14.9862	14.9503	15.0086	15.1372	14.6188	14.7237	14.4185	16.1122
580	580	HILICp_HMDB0028878-ID3106-His-Ala_C9H15N4O3_CH1+	HMDB0028878	Histidylalanine	Organic acids and derivatives	Carboxylic acids and derivatives	Amino acids, peptides, and analogues	Aromatic heteromonocyclic compounds	8.60117	9.15715	8.0542	9.46792	7.79565	7.88608	7.87322	8.0904	8.52138	7.87093	7.80507	7.31854	7.32449	7.6454	7.32449	8.74719
581	581	HILICp_HMDB0000033-GTT289-Carnosin_C9H15N4O3_CH1+	HMDB0000033	Carnosine	Organic acids and derivatives	Peptidomimetics	Hybrid peptides	Aromatic heteromonocyclic compounds	8.96865	8.50674	8.07028	9.09594	7.7012	7.67276	8.15335	8.00269	8.63853	8.0278	8.00102	6.92067	7.85438	7.76684	7.85438	8.2592
583	583	HILICp_HMDB0003045-GTT238-Ergothio_C9H16N3O2S_CH1+	HMDB0003045	Ergothioneine	Organic acids and derivatives	Carboxylic acids and derivatives	Amino acids, peptides, and analogues	Aromatic heteromonocyclic compounds	13.8127	13.6214	13.1088	14.8962	12.5569	13.0177	12.45	12.8054	12.7369	13.1424	12.7226	12.7335	12.0288	12.5422	12.3827	13.7009
585	585	HILICp_HMDB0002335-ID3100-Asp-Pro_C9H15N2O5_CH1+	HMDB0002335	Aspartyl-L-proline	Organic acids and derivatives	Carboxylic acids and derivatives	Amino acids, peptides, and analogues	Aliphatic heteromonocyclic compounds	6.96319	6.58755	6.10479	7.18841	7.02376	7.02376	6.47235	6.47235	5.89715	6.52503	6.47235	6.47235	6.47235	6.52503	6.47235	6.37332
587	587	HILICp_HMDB0028835-ID3076-Gly-Arg_C8H18N5O3_CH1+	HMDB0028835	Glycyl-Arginine	Organic acids and derivatives	Carboxylic acids and derivatives	Amino acids, peptides, and analogues	Aliphatic acyclic compounds	6.88755	7.4495	6.88755	7.22694	7.1333	7.6834	7.64731	7.64731	8.07091	7.6834	7.12689	6.98101	6.98101	6.72383	6.98101	7.92732
588	588	HILICp_HMDB0002013-GTT222--R--Buty_C11H22NO4_CH1+	HMDB0002013	Butyrylcarnitine	Lipids and lipid-like molecules	Fatty Acyls	Fatty acid esters	Aliphatic acyclic compounds	16.2097	15.4305	14.3389	16.9234	13.6934	14.1816	13.2972	13.8072	13.9572	13.7555	13.1164	13.7285	12.9526	13.8792	13.4535	14.7093
590	590	HILICp_HMDB0029038-ID3047-Ser-Glu_C8H15N2O6_CH1+	HMDB0029038	Serylglutamic acid	Organic acids and derivatives	Carboxylic acids and derivatives	Amino acids, peptides, and analogues	Aliphatic acyclic compounds	5.45104	5.69373	5.28827	6.49677	5.8693	5.8693	5.50533	6.26149	6.41017	5.8693	5.50533	5.33754	5.33754	5.3845	5.33754	5.22036
591	591	HILICp_HMDB0000038-ID3098-7-8-Dihy_C9H14N5O3_CH1+	HMDB0000038	Dihydrobiopterin	Organoheterocyclic compounds	Pteridines and derivatives	Pterins and derivatives	Aromatic heteropolycyclic compounds	6.58064	6.69084	6.21461	7.33302	5.90263	6.37502	6.17379	5.743	6.21461	6.56526	6.31173	6.31173	6.09357	5.8693	6.11368	6.37502
592	592	HILICp_HMDB0000192-ID2964-Cystine_C6H13N2O4S2_CH1+	HMDB0000192	L-Cystine	Organic acids and derivatives	Carboxylic acids and derivatives	Amino acids, peptides, and analogues	Aliphatic acyclic compounds	8.51859	7.78072	7.28139	6.00141	6.42811	6.42811	5.83188	6.42811	10.0915	6.42811	5.83188	5.83188	5.83188	6.42811	5.83188	5.35186
593	593	HILICp_HMDB0000194-ID2609-Anserine_C10H17N4O3_CH1+	HMDB0000194	Anserine	Organic acids and derivatives	Peptidomimetics	Hybrid peptides	Aromatic heteromonocyclic compounds	9.7249	9.80543	9.02642	10.1212	8.83928	8.22791	8.59249	8.93643	9.1843	8.72128	8.38822	8.32118	8.33495	8.54656	8.76608	8.74846
594	594	HILICp_HMDB0000089-GTT235-Cytidine_C9H14N3O5_CH1+	HMDB0000089	Cytidine	Nucleosides, nucleotides, and analogues	Pyrimidine nucleosides	NA	Aromatic heteromonocyclic compounds	13.1925	12.4963	11.7497	13.3665	11.2735	11.1758	11.6355	11.1382	12.3728	11.4681	11.3809	10.7716	10.5894	11.595	10.6888	11.3725
597	597	HILICp_HMDB0000030-ID2602-Biotin_C10H17N2O3S_CH1+	HMDB0000030	Biotin	Organoheterocyclic compounds	Biotin and derivatives	NA	Aliphatic heteropolycyclic compounds	11.6606	11.1581	10.1525	11.5066	9.35175	10.5862	9.62576	10.4185	9.78352	9.68831	9.869	9.52018	9.38932	10.0404	9.48319	11.173
598	598	HILICp_HMDB0028910-ID2733-Ile-Ile_C12H25N2O3_CH1+	HMDB0028910	Isoleucyl-Isoleucine	Organic acids and derivatives	Carboxylic acids and derivatives	Amino acids, peptides, and analogues	Aliphatic acyclic compounds	6.71296	6.71296	7.74153	6.71296	7.11314	6.83733	7.98105	6.66185	6.66185	6.78333	7.6034	7.31588	6.5903	6.24417	6.97167	7.74153
599	599	HILICp_HMDB0028702-ID3146-Arg-Ala_C9H20N5O3_CH1+	HMDB0028702	Arginylalanine	Organic acids and derivatives	Carboxylic acids and derivatives	Amino acids, peptides, and analogues	Aliphatic acyclic compounds	8.10682	8.93485	8.08918	8.50451	8.0507	7.88533	7.65634	8.15766	8.99838	8.16195	7.95262	7.26263	7.26543	7.57712	7.79235	9.04322
601	601	HILICp_HMDB0000688-GTT226-Isovaler_C12H24NO4_CH1+	HMDB0000688	Isovalerylcarnitine	Lipids and lipid-like molecules	Fatty Acyls	Fatty acid esters	Aliphatic acyclic compounds	15.246	14.5144	12.9647	16.0919	11.8338	12.6444	10.9257	12.5168	11.9357	11.7695	11.439	12.368	12.0124	11.9479	11.4443	13.3699
602	602	HILICp_HMDB0013713-ID2744-N-Acetyl_C13H15N2O3_CH1+	HMDB0013713	N-Acetyltryptophan	Organic acids and derivatives	Carboxylic acids and derivatives	Amino acids, peptides, and analogues	Aromatic heteropolycyclic compounds	8.45148	8.45148	7.49998	7.43603	7.04491	7.01031	6.91672	7.01031	7.49998	7.01031	6.91672	7.40792	7.40792	6.6958	7.40792	6.98841
603	603	HILICp_HMDB0029126-ID2626-Val-Glu_C10H19N2O5_CH1+	HMDB0029126	Valylglutamic acid	Organic acids and derivatives	Carboxylic acids and derivatives	Amino acids, peptides, and analogues	Aliphatic acyclic compounds	8.01961	7.98412	7.24137	8.4857	6.52356	7.33041	7.15462	7.29574	7.89804	7.50163	7.15462	7.29574	6.41017	6.41017	6.52356	6.92854
606	606	HILICp_HMDB0062592-GTT227-Malonyl-_C10H18NO6_CH1+	HMDB0062592						9.89419	9.78476	9.03265	10.7308	8.33831	8.77539	8.51779	8.82026	8.28122	8.42354	7.98548	8.24276	7.79934	8.32434	7.99497	9.20563
610	610	HILICp_HMDB0062735-GTT221-3-Hydrox_C11H22NO5_CH1+	HMDB0062735	(R)-3-hydroxybutyrylcarnitine	Lipids and lipid-like molecules	Fatty Acyls	Fatty acid esters	Aliphatic acyclic compounds	12.617	12.3796	11.9598	12.9294	11.7632	12.2147	11.7428	12.0073	11.8028	11.8047	11.5273	11.321	10.8729	11.5747	11.1153	12.3631
612	612	HILICp_HMDB0001049-ID3045-gamma-Gl_C8H15N2O5S_CH1+	HMDB0001049	gamma-Glutamylcysteine	Organic acids and derivatives	Carboxylic acids and derivatives	Amino acids, peptides, and analogues	Aliphatic acyclic compounds	7.50274	7.79111	7.25841	7.84149	6.89669	7.07157	7.1507	6.95464	7.72842	7.42714	7.11802	6.94409	5.97635	6.56244	5.97635	8.06652
615	615	HILICp_HMDB0000855-GTT304-Nicotina_C11H15N2O5_CH1+	HMDB0000855	Nicotinamide riboside	Organic oxygen compounds	Organooxygen compounds	Carbohydrates and carbohydrate conjugates	Aromatic heteromonocyclic compounds	10.6616	10.1542	9.18492	10.8707	8.94351	9.06739	8.87501	8.88931	9.33477	9.24329	8.65504	8.23986	7.9831	8.70085	8.2845	9.46777
616	616	HILICp_HMDB0029129-ID2678-Val-His_C11H19N4O3_CH1+	HMDB0029129	Valylhistidine	Organic acids and derivatives	Carboxylic acids and derivatives	Amino acids, peptides, and analogues	Aromatic heteromonocyclic compounds	7.61234	7.61234	7.76089	7.61234	7.08757	7.08757	6.64249	7.81601	7.00397	7.08757	6.64249	6.54965	6.54965	6.64249	6.54965	7.76089
617	617	HILICp_HMDB0028898-ID2677-His-Val_C11H19N4O3_CH1+	HMDB0028898	Histidylvaline	Organic acids and derivatives	Carboxylic acids and derivatives	Amino acids, peptides, and analogues	Aromatic heteromonocyclic compounds	8.3464	7.34213	7.54062	8.88641	7.49721	8.08364	7.27379	6.98379	7.20266	6.91473	7.06305	7.06305	6.81674	6.49375	6.81674	8.32603
619	619	HILICp_HMDB0028895-ID2610-His-Thr_C10H17N4O4_CH1+	HMDB0028895	Histidylthreonine	Organic acids and derivatives	Carboxylic acids and derivatives	Amino acids, peptides, and analogues	Aromatic heteromonocyclic compounds	7.5251	7.00033	6.97635	8.51339	6.97635	6.97635	6.97635	6.97635	7.61678	6.97635	7.61678	6.97635	7.61678	6.97635	6.97635	6.97635
620	620	HILICp_HMDB0000086-GTT296-sn-Glyce_C8H21NO6P_CH1+	HMDB0000086	Glycerophosphocholine	Lipids and lipid-like molecules	Glycerophospholipids	Glycerophosphocholines	Aliphatic acyclic compounds	16.3252	16.9665	16.5418	16.7024	15.9037	16.1815	15.4927	15.8374	17.2472	15.4728	15.2667	15.4195	14.6011	16.1065	15.2203	15.9856
624	624	HILICp_HMDB0000756-GTT223-Hexanoyl_C13H26NO4_CH1+	HMDB0000756	Hexanoylcarnitine	Lipids and lipid-like molecules	Fatty Acyls	Fatty acid esters	Aliphatic acyclic compounds	11.2573	11.3891	10.9293	11.8251	10.4739	10.6466	10.0459	9.94501	10.4915	10.9754	9.83996	9.84257	9.25187	10.6406	10.2593	10.7775
630	630	HILICp_HMDB0011171-ID2683-gamma-Gl_C11H21N2O5_CH1+	HMDB0011171	gamma-Glutamylleucine	Organic acids and derivatives	Carboxylic acids and derivatives	Amino acids, peptides, and analogues	Aliphatic acyclic compounds	11.2306	11.3734	10.9591	11.6689	10.1491	10.2707	10.1158	10.3878	10.7785	9.96091	10.2258	10.0465	9.51951	10.0811	9.75133	10.7799
631	631	HILICp_HMDB0029033-ID3147-Ser-Arg_C9H20N5O4_CH1+	HMDB0029033	Serylarginine	Organic acids and derivatives	Carboxylic acids and derivatives	Amino acids, peptides, and analogues	Aliphatic acyclic compounds	7.38647	7.38833	6.23637	7.06817	6.89366	7.25418	6.56244	6.87316	7.56424	7.25418	6.56244	6.02587	6.02587	6.4677	6.02587	7.60837
633	633	HILICp_HMDB0061189-GTT225--2R--3-H_C12H24NO5_CH1+	HMDB0061189	3-Hydroxyisovalerylcarnitine	Lipids and lipid-like molecules	Fatty Acyls	Fatty acid esters	Aliphatic acyclic compounds	12.985	12.1828	11.3389	13.5532	11.1142	11.4335	11.1174	11.2691	11.7015	11.2559	11.1267	11.0442	10.3272	11.0562	10.696	11.9263
634	634	HILICp_HMDB0000235-GTT308-Thiamine_C12H17N4OS_CH1+	HMDB0000235	Thiamine	Organoheterocyclic compounds	Diazines	Pyrimidines and pyrimidine derivatives	Aromatic heteromonocyclic compounds	12.217	11.6559	11.3921	12.1905	10.6913	10.9966	10.9347	10.9264	11.6584	11.2795	10.7028	10.3137	9.93193	10.7198	10.3074	11.049
636	636	HILICp_HMDB0000050-GTT243-Adenosin_C10H14N5O4_CH1+	HMDB0000050	Adenosine	Nucleosides, nucleotides, and analogues	Purine nucleosides	NA	Aromatic heteropolycyclic compounds	15.4644	15.2237	14.7598	15.5696	14.3125	14.2352	14.532	14.2272	14.4939	14.4105	13.9558	14.4018	12.2961	14.4627	14.4614	14.9427
637	637	HILICp_HMDB0000085-ID2586-2--Deoxy_C10H14N5O4_CH1+	HMDB0000085	Deoxyguanosine	Nucleosides, nucleotides, and analogues	Purine nucleosides	Purine 2'-deoxyribonucleosides	Aromatic heteropolycyclic compounds	7.04054	6.67834	7.06305	7.04054	6.53233	7.06305	6.53233	7.06305	7.06305	7.06305	6.53233	6.53233	6.53233	6.53233	6.53233	7.06305
639	639	HILICp_HMDB0000195-ID2577-Inosine_C10H13N4O5_CH1+	HMDB0000195	Inosine	Nucleosides, nucleotides, and analogues	Purine nucleosides	NA	Aromatic heteropolycyclic compounds	15.7139	15.5557	15.287	16.147	14.6807	14.8418	14.9666	14.9213	15.1543	14.7784	14.894	14.4902	14.284	14.8463	14.4283	15.3019
641	641	HILICp_HMDB0028909-ID2727-Ile-His_C12H21N4O3_CH1+	HMDB0028909	Isoleucyl-Histidine	Organic acids and derivatives	Carboxylic acids and derivatives	Amino acids, peptides, and analogues	Aromatic heteromonocyclic compounds	8.21663	6.85118	7.17166	8.21663	6.6695	6.6695	6.85118	6.94022	7.99867	6.6695	6.85118	6.94022	6.85118	6.85118	6.85118	8.20193
643	643	HILICp_HMDB0028717-ID2695-Arg-Pro_C11H22N5O3_CH1+	HMDB0028717	Arginylproline	Organic acids and derivatives	Carboxylic acids and derivatives	Amino acids, peptides, and analogues	Aliphatic heteromonocyclic compounds	7.8148	7.56424	7.56424	7.89878	7.33368	7.33368	7.33368	7.33368	7.33368	7.33368	7.33368	7.33368	7.33368	7.33368	7.33368	7.33368
645	645	HILICp_HMDB0029121-ID2705-Val-Arg_C11H24N5O3_CH1+	HMDB0029121	Valylarginine	Organic acids and derivatives	Carboxylic acids and derivatives	Amino acids, peptides, and analogues	Aliphatic acyclic compounds	7.46049	8.71703	7.7803	9.32901	7.8932	8.20358	8.06149	8.62245	8.45659	7.41397	7.5689	7.48043	6.62407	7.5353	6.62407	8.71785
646	646	HILICp_HMDB0011734-GTT245-D-Ribose_C5H10Na2O8P_CH1+	HMDB0011734	D-Arabinose 5-phosphate	Organic oxygen compounds	Organooxygen compounds	Carbohydrates and carbohydrate conjugates	Aliphatic acyclic compounds	9.03253	9.23249	8.7126	9.10142	8.63373	8.60722	8.88114	8.68677	8.6706	8.61068	8.96814	8.45255	8.35444	8.63959	8.56979	8.96265
653	653	HILICp_HMDB0028957-ID2702-Lys-Met_C11H24N3O3S_CH1+	HMDB0028957	Lysylmethionine	Organic acids and derivatives	Carboxylic acids and derivatives	Amino acids, peptides, and analogues	Aliphatic acyclic compounds	9.39649	9.55952	6.36819	9.93324	9.35773	9.3226	9.28952	9.34417	9.45391	9.64724	9.47762	6.42162	9.38999	9.44739	9.38999	9.47915
656	656	HILICp_HMDB0003331-GTT202-1-Methyl_C11H16N5O4_CH1+	HMDB0003331	1-Methyladenosine	Nucleosides, nucleotides, and analogues	Purine nucleosides	NA	Aromatic heteropolycyclic compounds	12.2616	11.769	11.1118	12.6956	10.1595	10.3911	10.1061	10.3481	10.381	10.2234	9.73536	9.80769	9.4223	10.1401	9.6604	10.8552
657	657	HILICp_HMDB0004044-ID2668-6-Methyl_C11H16N5O4_CH1+	HMDB0004044	N6-Methyladenosine	Nucleosides, nucleotides, and analogues	Purine nucleosides	NA	Aromatic heteropolycyclic compounds	9.77985	9.3688	8.93669	10.0747	8.02682	8.00637	8.40088	8.22175	8.58541	8.16309	8.50289	7.54433	7.10168	8.12445	7.43897	9.09952
663	663	HILICp_HMDB0000053-ID2846-4-Andros_C19H27O2_CH1+	HMDB0000053	Androstenedione	Lipids and lipid-like molecules	Steroids and steroid derivatives	Androstane steroids	Aliphatic homopolycyclic compounds	7.65112	8.09407	7.73979	8.19285	8.28778	8.15104	7.7643	8.00001	7.56112	8.13359	7.92117	8.01301	7.46965	7.72489	7.20489	7.61727
664	664	HILICp_HMDB0028923-ID2742-Leu-Arg_C12H26N5O3_CH1+	HMDB0028923	Leucyl-Arginine	Organic acids and derivatives	Carboxylic acids and derivatives	Amino acids, peptides, and analogues	Aliphatic acyclic compounds	8.33038	9.06935	8.29004	9.12053	8.88586	8.93879	8.83783	8.96406	9.54631	8.48136	8.86461	8.52099	7.61481	8.28627	7.61481	9.62866
665	665	HILICp_HMDB0028901-ID2741-Ile-Arg_C12H26N5O3_CH1+	HMDB0028901	Isoleucyl-Arginine	Organic acids and derivatives	Carboxylic acids and derivatives	Amino acids, peptides, and analogues	Aliphatic acyclic compounds	8.33038	8.33038	8.29004	9.12053	8.88586	8.93879	8.83783	8.96406	9.54631	8.48136	8.86461	8.52099	7.61481	8.28627	7.61481	8.93879
666	666	HILICp_HMDB0000791-GTT224-Octanoyl_C15H30NO4_CH1+	HMDB0000791	Octanoylcarnitine	Lipids and lipid-like molecules	Fatty Acyls	Fatty acid esters	Aliphatic acyclic compounds	9.74993	9.3404	9.0705	9.66466	8.72534	8.86531	8.53503	8.78416	9.01748	9.48858	8.20303	8.45276	8.52932	8.87361	8.34069	9.1042
667	667	HILICp_HMDB0005765-ID2679-Ophthalm_C11H20N3O6_CH1+	HMDB0005765	Ophthalmic acid	Organic acids and derivatives	Carboxylic acids and derivatives	Amino acids, peptides, and analogues	Aliphatic acyclic compounds	8.97094	9.18993	7.98446	9.47217	6.62141	7.03351	7.03262	7.33824	7.98446	7.20042	5.87774	6.88346	6.16752	6.90975	5.87774	7.66482
673	673	HILICp_HMDB0001173-GTT207-5--S-Met_C11H16N5O3S_CH1+	HMDB0001173	b"5'-Methylthioadenosine"	Nucleosides, nucleotides, and analogues	5'-deoxyribonucleosides	5'-deoxy-5'-thionucleosides	Aromatic heteropolycyclic compounds	12.0837	12.4798	11.8686	12.3049	11.8359	12.1248	11.6745	11.7906	12.2436	11.8941	11.6989	11.488	10.8683	11.6731	11.2454	12.1208
675	675	HILICp_HMDB0000133-GTT248-Guanosin_C10H13N5NaO5_CH1+	HMDB0000133	Guanosine	Nucleosides, nucleotides, and analogues	Purine nucleosides	NA	Aromatic heteropolycyclic compounds	13.8113	13.0407	12.4454	14.1817	11.4389	11.6648	11.9593	11.7751	12.6836	11.3652	11.733	11.0886	10.5924	11.9294	10.97	12.6494
680	680	HILICp_HMDB0013205-GTT209-Decenoyl_C17H32NO4_CH1+	HMDB0013205	9-Decenoylcarnitine	Lipids and lipid-like molecules	Fatty Acyls	Fatty acid esters	Aliphatic acyclic compounds	9.45289	9.32206	8.90218	9.2012	8.08086	8.56044	8.35937	8.66043	8.63693	8.63266	7.79975	7.88796	6.24417	8.02453	8.00303	9.1933
681	681	HILICp_HMDB0062631-GTT208-Decanoyl_C17H34NO4_CH1+	HMDB0062631						9.85619	9.33574	9.27256	9.77053	8.4855	8.61613	8.77601	8.84232	9.19817	8.83069	8.39344	8.61341	8.16508	8.73777	8.33878	9.38278
682	682	HILICp_HMDB0029107-ID2803-Tyr-His_C15H19N4O4_CH1+	HMDB0029107	Tyrosyl-Histidine	Organic acids and derivatives	Carboxylic acids and derivatives	Amino acids, peptides, and analogues	Aromatic homomonocyclic compounds	7.43485	6.15486	6.89669	7.43485	6.57786	6.43294	6.67456	8.09651	6.51767	6.43294	6.25767	6.62936	6.62936	6.67456	6.62936	8.25453
686	686	HILICp_HMDB0012252-ID2851-Linoleoy_C20H38NO2_CH1+	HMDB0012252	Linoleoyl ethanolamide	Organic nitrogen compounds	Organonitrogen compounds	Amines	Aliphatic acyclic compounds	9.88532	10.2015	8.90436	8.93208	9.22759	8.94507	9.48828	9.23669	9.86651	9.24889	8.92039	9.17409	10.1664	8.72502	9.628	8.91355
690	690	HILICp_HMDB0005768-ID2819-Tyr-Arg_C15H24N5O4_CH1+	HMDB0005768	Kyotorphin	Organic acids and derivatives	Carboxylic acids and derivatives	Amino acids, peptides, and analogues	Aromatic homomonocyclic compounds	8.92092	9.27809	8.84994	9.42157	8.75951	8.7863	8.69684	9.03241	9.55563	8.05738	8.3426	7.94307	6.36819	7.70391	7.86557	9.95651
693	693	HILICp_HMDB0002250-GTT210-Lauroyl-_C19H38NO4_CH1+	HMDB0002250	Dodecanoylcarnitine	Lipids and lipid-like molecules	Fatty Acyls	Fatty acid esters	Aliphatic acyclic compounds	10.2943	10.5664	10.0613	10.4185	8.74989	9.24764	9.05298	9.16031	9.48486	9.05041	8.94115	8.87487	8.78309	9.52223	8.82497	10.1084
694	694	HILICp_HMDB0002666-ID2722-Thiamine_C12H18N4O4PS_CH1+	HMDB0002666	Thiamine monophosphate	Organoheterocyclic compounds	Diazines	Pyrimidines and pyrimidine derivatives	Aromatic heteromonocyclic compounds	7.87891	7.92299	7.724	8.05928	7.23201	7.47364	7.40245	7.7021	8.10712	6.96791	7.39449	7.24779	6.79682	7.16317	6.82002	7.91681
700	700	HILICp_HMDB0005066-GTT212-Tetradec_C21H42NO4_CH1+	HMDB0005066	Tetradecanoylcarnitine	Lipids and lipid-like molecules	Fatty Acyls	Fatty acid esters	Aliphatic acyclic compounds	11.8871	12.044	11.8917	11.8345	11.0516	11.3703	11.0633	11.4121	11.2765	11.2725	11.0958	11.0727	11.0377	11.2519	10.9502	12.2769
701	701	HILICp_HMDB0000244-ID2830-Riboflav_C17H21N4O6_CH1+	HMDB0000244	Riboflavin	Organoheterocyclic compounds	Pteridines and derivatives	Alloxazines and isoalloxazines	Aromatic heteropolycyclic compounds	8.69584	7.38026	8.43707	9.20079	6.78333	6.78333	6.62007	6.38182	7.12367	6.78333	6.62007	6.38182	5.73657	6.62007	5.73657	7.64156
703	703	HILICp_HMDB0000939-GTT293-S-Adenos_C14H21N6O5S_CH1+	HMDB0000939	S-Adenosylhomocysteine	Organoheterocyclic compounds	Lactones	Gamma butyrolactones	Aliphatic heteromonocyclic compounds	9.98608	10.3071	9.42747	10.5364	8.37008	9.05742	8.96431	9.22582	10.3289	8.45723	8.6063	8.30301	6.99302	8.28979	7.77402	9.77093
707	707	HILICp_HMDB0001185-ID2812-S-Adenos_C15H23N6O5S_CH1+	HMDB0001185	S-Adenosylmethionine	Nucleosides, nucleotides, and analogues	5'-deoxyribonucleosides	5'-deoxy-5'-thionucleosides	Aromatic heteropolycyclic compounds	8.57263	9.16178	8.4551	9.06647	8.21771	8.75147	8.00336	8.42749	8.79996	8.35067	8.09955	7.95823	7.00579	8.28274	7.55852	8.77725
708	708	HILICp_HMDB0000222-GTT214-Palmitoy_C23H46NO4_CH1+	HMDB0000222	Palmitoylcarnitine	Lipids and lipid-like molecules	Fatty Acyls	Fatty acid esters	Aliphatic acyclic compounds	12.3622	12.3235	12.1276	12.3354	11.7181	12.0129	11.8062	11.9815	11.9647	11.8177	11.5017	11.6043	11.616	11.7856	11.4641	12.7054
711	711	HILICp_HMDB0006469-GTT218-Linoleoy_C25H46NO4_CH1+	HMDB0006469	Linoleyl carnitine	Lipids and lipid-like molecules	Fatty Acyls	Fatty acid esters	Aliphatic acyclic compounds	11.654	11.3804	10.9868	11.6102	10.0703	10.5485	10.575	10.6867	10.7057	10.4171	10.2403	10.1596	9.63017	10.4222	10.0443	11.2394
712	712	HILICp_HMDB0005065-GTT217-Oleoyl-L_C25H48NO4_CH1+	HMDB0005065	Oleoylcarnitine	Lipids and lipid-like molecules	Fatty Acyls	Fatty acid esters	Aliphatic acyclic compounds	12.283	12.1654	11.6854	12.2665	10.732	11.1443	10.8557	11.1454	11.0981	10.8921	10.8284	10.6015	10.5029	11.0212	10.4252	11.7867
713	713	HILICp_HMDB0000656-ID2764-Cysteine_C13H23N4O8S2_CH1+	HMDB0000656	Cysteineglutathione disulfide	Organic acids and derivatives	Carboxylic acids and derivatives	Amino acids, peptides, and analogues	Aliphatic acyclic compounds	9.95788	9.78662	9.32385	9.08648	8.41936	8.48735	8.21798	8.30276	8.93287	9.07978	8.86305	8.14989	7.29029	8.57054	8.02552	8.81195
715	715	HILICp_HMDB0000848-GTT215-Stearoyl_C25H50NO4_CH1+	HMDB0000848	Stearoylcarnitine	Lipids and lipid-like molecules	Fatty Acyls	Fatty acid esters	Aliphatic acyclic compounds	11.2492	11.3173	10.5875	11.1545	9.85922	10.1256	9.78493	10.0114	10.8294	9.5729	9.57102	9.53727	10.079	9.89384	9.59676	10.665
719	719	HILICp_HMDB0001413-ID2792-Cytidine_C14H27N4O11P2_CH1+	HMDB0001413	Citicoline	Organoheterocyclic compounds	Pteridines and derivatives	Pterins and derivatives	Aromatic heteropolycyclic compounds	9.97446	10.896	10.2365	10.5301	8.25375	9.93164	8.76358	9.80819	9.96265	9.17253	9.30892	8.93155	9.6862	9.04464	7.98786	10.8782
720	720	HILICp_HMDB0000874-ID2866-Taurours_C26H46NO6S_CH1+	HMDB0000874	Tauroursodeoxycholic acid	Lipids and lipid-like molecules	Steroids and steroid derivatives	Bile acids, alcohols and derivatives	Aliphatic homopolycyclic compounds	6.02587	6.02587	10.3132	6.99577	6.26149	6.26149	6.75227	6.75227	10.3132	6.26149	6.75227	6.12687	6.43294	6.75227	6.12687	10.3132
723	723	HILICp_HMDB0000036-ID2867-Taurocho_C26H46NO7S_CH1+	HMDB0000036	Taurocholic acid	Lipids and lipid-like molecules	Steroids and steroid derivatives	Bile acids, alcohols and derivatives	Aliphatic homopolycyclic compounds	8.24748	7.74803	11.9616	10.0378	7.83162	7.24779	7.59136	7.24779	11.9616	7.83162	7.59287	5.36129	6.31536	6.52503	5.36129	6.20658
724	724	HILICp_HMDB0000932-ID2868-Tauro-mu_C26H46NO7S_CH1+	HMDB0000932	Tauro-b-muricholic acid	Lipids and lipid-like molecules	Steroids and steroid derivatives	Bile acids, alcohols and derivatives	Aliphatic homopolycyclic compounds	7.21524	7.5725	12.0826	10.172	7.8842	7.8842	7.8842	7.8842	12.0826	7.8842	7.17702	7.17702	6.2519	7.8842	7.17702	12.0826
728	728	HILICp_HMDB0000054-ID2879-Bilirubi_C33H37N4O6_CH1+	HMDB0000054	Bilirubin	Organoheterocyclic compounds	Tetrapyrroles and derivatives	Bilirubins	Aromatic heteromonocyclic compounds	9.7079	9.19401	8.24512	9.4314	8.01698	8.1682	8.35561	8.50835	9.19847	9.37067	8.77771	8.66888	7.90765	8.6718	7.89357	7.68524
730	730	HILICp_HMDB0003337-GTT292-Glutathi_C20H33N6O12S2_CH1+	HMDB0003337	Oxidized glutathione	Organic acids and derivatives	Carboxylic acids and derivatives	Amino acids, peptides, and analogues	Aliphatic acyclic compounds	10.0462	10.5858	10.0454	10.2202	10.1436	10.5073	10.6703	10.5228	7.82285	10.4639	10.3184	10.5176	9.98124	10.2382	10.064	10.5724
731	731	HILICp_HMDB0000902-GTT269-NAD_C21H28N7O14P2_CH1+	HMDB0000902	NAD	Nucleosides, nucleotides, and analogues	(5'->5')-dinucleotides	NA	Aromatic heteropolycyclic compounds	9.36022	8.97322	9.33821	9.38286	9.11526	9.98276	9.49965	9.94951	8.98944	9.59281	9.0142	9.6464	8.41649	9.22108	8.77369	10.3017

## Sheet: 1d_iWAT_LogImputed
Row	CompoundID	CompoundName	MATCH_accession	name	super_class	class	sub_class	molecular_framework	Cax-I70	Cax-I75	Cax-I67	Cax-I66	Non-cax-I83	Non-Cax-I88	Non-Cax-I86	Non-Cax-I87	CtrI-I68	Ctrl-I59	Ctrl-I65	Ctrl-I74	Pre-cax-I60	Pre-cax-I69	Pre-cax-I73	Pre-cax-I76
1	1	HILICn_HMDB0060015-ID2981-Phenol-s_C6H5O4S_CH1-	HMDB0060015	Phenol sulphate	Organic acids and derivatives	Organic sulfuric acids and derivatives	Arylsulfates	Aromatic homomonocyclic compounds	14.0624	13.6041	13.2761	14.1684	13.5919	13.4302	12.9345	13.5698	13.9787	13.8842	12.4612	13.177	14.2564	13.7792	12.2696	12.5934
2	2	HILICn_HMDB0000653-ID2871-Choleste_C27H45O4S_CH1-	HMDB0000653	Cholesterol sulfate	Lipids and lipid-like molecules	Steroids and steroid derivatives	Cholestane steroids	Aliphatic homopolycyclic compounds	10.189	10.1215	10.5287	10.096	9.65137	9.17337	9.27416	9.24087	9.23572	9.50554	9.125	8.8959	9.59165	9.60508	8.96533	9.23825
3	3	HILICn_HMDB0240698-ID2796-Daidzein_C15H9O7S_CH1-	HMDB0240698	b"Daidzein 4'-sulfate"	Phenylpropanoids and polyketides	Isoflavonoids	Isoflav-2-enes	Aromatic heteropolycyclic compounds	7.69439	7.89767	7.15929	7.86365	6.60665	7.38771	5.273	6.40523	6.08222	6.58755	5.93225	5.93225	7.3473	7.08255	5.71043	6.40523
7	7	HILICn_HMDB0000402-GTT003-2-Isopro_C7H9O4_CH1-	HMDB0000402	2-Isopropylmalic acid	Lipids and lipid-like molecules	Fatty Acyls	Fatty acids and conjugates	Aliphatic acyclic compounds	8.39299	8.72907	7.84893	8.24565	8.06275	8.17695	7.57968	8.10349	8.20849	8.0183	8.0369	7.82485	8.22738	7.81359	7.72577	7.79852
8	8	HILICn_HMDB0000682-ID3082-3-Indoxy_C8H6NO4S_CH1-	HMDB0000682	Indoxyl sulfate	Organic acids and derivatives	Organic sulfuric acids and derivatives	Arylsulfates	Aromatic heteropolycyclic compounds	13.3255	11.94	12.0889	14.1421	11.2118	12.0959	11.4323	11.8209	11.7769	11.8733	10.8131	11.4822	12.351	12.0822	10.4356	10.9167
9	9	HILICn_HMDB0303749-ID2723-Tuberoni_C12H17O4_CH1-	HMDB0303749	7-Epi-12-hydroxyjasmonic acid	Lipids and lipid-like molecules	Fatty Acyls	Lineolic acids and derivatives	Aliphatic homomonocyclic compounds	7.78322	8.10682	7.2563	7.63868	7.00033	7.23346	6.1506	6.93634	7.02554	7.09672	6.24222	6.55251	7.49443	7.32778	6.51767	6.89163
10	10	HILICn_HMDB0003426-ID2699-Pantethe_C11H21N2O4S_CH1-	HMDB0003426	Pantetheine	Organic acids and derivatives	Carboxylic acids and derivatives	Amino acids, peptides, and analogues	Aliphatic acyclic compounds	9.69029	9.01006	7.72665	9.75846	8.6484	9.18595	8.49515	8.67454	8.99007	9.25608	9.9227	9.09874	8.62891	9.63391	8.70118	9.79015
11	11	HILICn_HMDB0000011-GTT006-3-Hydrox_C4H7O3_CH1-	HMDB0000011	3-Hydroxybutyric acid	Organic acids and derivatives	Hydroxy acids and derivatives	Beta hydroxy acids and derivatives	Aliphatic acyclic compounds	12.9297	12.8654	12.1257	13.1835	11.8384	13.0983	11.4449	12.7371	11.6228	12.2569	12.5355	12.0399	11.7519	12.1322	11.0542	12.3913
13	13	HILICn_HMDB0059629-GTT071-Mevaloni_C6H11O4_CH1-	HMDB0059629						10.9734	11.7112	11.2391	10.9892	10.4993	11.4616	10.0849	10.9337	10.5376	10.9353	10.2324	10.2631	11.4435	11.1008	9.6118	10.5341
15	15	HILICn_HMDB0000661-ID2938-Glutaric_C5H7O4_CH1-	HMDB0000661	Glutaric acid	Organic acids and derivatives	Carboxylic acids and derivatives	Dicarboxylic acids and derivatives	Aliphatic acyclic compounds	13.5652	13.6692	12.7676	13.5517	12.5541	13.1718	11.7202	12.5506	13.0654	12.6558	12.0781	12.0668	13.3104	12.8378	11.4989	12.5147
17	17	HILICn_HMDB0000012-ID3092-2-Deoxyu_C9H11N2O5_CH1-	HMDB0000012	Deoxyuridine	Nucleosides, nucleotides, and analogues	Pyrimidine nucleosides	Pyrimidine 2'-deoxyribonucleosides	Aromatic heteromonocyclic compounds	9.49183	10.0869	9.1275	9.54323	8.27944	8.71128	8.54422	8.56674	8.36497	8.33926	8.08456	7.87512	8.70996	9.23171	7.96067	8.62802
18	18	HILICn_HMDB0000511-GTT025-Capric-a_C10H19O2_CH1-	HMDB0000511	Capric acid	Lipids and lipid-like molecules	Fatty Acyls	Fatty acids and conjugates	Aliphatic acyclic compounds	7.80751	7.22548	7.12769	7.21229	7.20117	7.21891	7.37713	7.38647	7.32712	7.37963	7.58528	7.20786	6.98749	7.31455	7.5689	7.31721
22	22	HILICn_HMDB0000254-GTT091-Succinic_C4H5O4_CH1-	HMDB0000254	Succinic acid	Organic acids and derivatives	Carboxylic acids and derivatives	Dicarboxylic acids and derivatives	Aliphatic acyclic compounds	14.4685	15.1064	14.8851	14.6741	14.5344	14.7342	14.5926	14.7502	14.8467	14.6744	14.8817	14.7224	14.8111	14.8542	14.405	14.8416
26	26	HILICn_HMDB0000296-GTT101-Uridine_C9H11N2O6_CH1-	HMDB0000296	Uridine	Nucleosides, nucleotides, and analogues	Pyrimidine nucleosides	NA	Aromatic heteromonocyclic compounds	14.8635	14.3704	13.2579	15.0122	13.825	14.0486	12.7214	13.9971	13.4546	13.9746	14.0978	13.7916	14.2472	14.4417	13.6642	14.1487
29	29	HILICn_HMDB0005923-ID2664-N-Acetyl_C11H14N3O6_CH1-	HMDB0005923	N4-Acetylcytidine	Nucleosides, nucleotides, and analogues	Pyrimidine nucleosides	NA	Aromatic heteromonocyclic compounds	7.79893	7.76769	7.6256	8.18312	6.92264	7.01481	6.90475	7.08003	6.4552	7.00307	6.66313	6.57088	7.38088	7.38709	6.44095	6.69332
30	30	HILICn_HMDB0242132-ID2597-2--O-Met_C10H14N3O5_CH1-	HMDB0242132	b"2'-O-Methylcytidine"	Nucleosides, nucleotides, and analogues	Pyrimidine nucleosides	NA	Aromatic heteromonocyclic compounds	5.57973	5.83481	4.82831	5.70711	5.50126	5.66643	4.82831	4.91998	4.82831	5.50126	4.41884	4.41884	5.59842	5.66988	4.41884	4.91998
31	31	HILICn_HMDB0000271-GTT088-Sarcosin_C3H6NO2_CH1-	HMDB0000271	Sarcosine	Organic acids and derivatives	Carboxylic acids and derivatives	Amino acids, peptides, and analogues	Aliphatic acyclic compounds	12.5812	12.6201	11.8888	12.7944	10.134	11.0081	8.93485	10.1943	9.49266	10.6117	8.86263	8.79815	11.3217	11.6064	8.85466	10.0161
36	36	HILICn_HMDB0028932-ID2734-Leu-Ile_C12H23N2O3_CH1-	HMDB0028932	Leucyl-Isoleucine	Organic acids and derivatives	Carboxylic acids and derivatives	Amino acids, peptides, and analogues	Aliphatic acyclic compounds	5.14166	4.02535	4.02535	5.14166	4.55388	5.14166	4.41884	5.0626	4.63473	5.0626	4.75359	4.55388	5.14166	5.14166	5.85507	4.96981
42	42	HILICn_HMDB0000277-ID2843-erythro-_C18H37NO5P_CH1-	HMDB0000277	Sphingosine 1-phosphate	Lipids and lipid-like molecules	Sphingolipids	Phosphosphingolipids	Aliphatic acyclic compounds	6.83303	7.22402	5.91889	8.03593	5.14749	5.69373	5.71703	5.3845	6.02345	5.46806	3.80666	4.15888	5.84064	5.70044	4.15888	5.68698
48	48	HILICn_HMDB0000767-ID3093-Pseudour_C9H11N2O6_CH1-	HMDB0000767	Pseudouridine	Nucleosides, nucleotides, and analogues	Nucleoside and nucleotide analogues	NA	Aromatic heteromonocyclic compounds	11.2958	11.6597	11.4603	12.0201	10.6229	11.0336	11.007	10.9837	10.8376	10.868	10.3574	10.1747	11.1458	11.0805	9.97152	10.4552
60	60	HILICn_HMDB0062557-ID2959-Acetylth_C6H10NO4_CH1-	HMDB0062557	N-Acetylthreonine	Organic acids and derivatives	Carboxylic acids and derivatives	Amino acids, peptides, and analogues	Aliphatic acyclic compounds	8.56846	9.19269	8.91825	9.36683	7.50604	8.09438	8.48591	7.87891	8.52675	7.87055	7.43189	7.28619	8.23403	8.26873	7.19218	8.15937
61	61	HILICn_HMDB0000660-GTT043-Fructose_C6H11O6_CH1-	HMDB0000660	D-Fructose	Organic oxygen compounds	Organooxygen compounds	Carbohydrates and carbohydrate conjugates	Aliphatic heteromonocyclic compounds	9.5676	10.7491	9.97548	10.191	9.37424	9.64511	9.20714	8.93814	9.53885	9.2511	8.78401	8.87543	9.49349	9.29063	8.19533	9.22631
66	66	HILICn_HMDB0000422-GTT004-2-Methyl_C6H9O4_CH1-	HMDB0000422	2-Methylglutaric acid	Lipids and lipid-like molecules	Fatty Acyls	Fatty acids and conjugates	Aliphatic acyclic compounds	8.35561	7.04054	6.80572	7.43011	7.99193	7.95963	7.06647	8.32531	7.95332	7.9363	8.47199	8.18813	7.75961	8.04495	8.56503	7.71691
67	67	HILICn_HMDB0000812-GTT072-N-Acetyl_C6H8NO5_CH1-	HMDB0000812	N-Acetyl-L-aspartic acid	Organic acids and derivatives	Carboxylic acids and derivatives	Amino acids, peptides, and analogues	Aliphatic acyclic compounds	9.49867	11.5972	10.9147	11.4503	9.32768	9.65848	10.7745	9.68427	10.8388	9.24802	9.05777	9.15176	9.82779	9.54302	8.10319	9.51856
69	69	HILICn_HMDB0059655-GTT002-2-Hydrox_C5H7O5_CH1-	HMDB0059655	2-Hydroxyglutarate	Organic acids and derivatives	Hydroxy acids and derivatives	Short-chain hydroxy acids and derivatives	Aliphatic acyclic compounds	8.85566	9.39074	8.59397	9.36486	8.26436	8.80402	8.27614	7.9882	8.60392	7.9882	8.40782	7.84971	8.826	8.99355	7.45819	9.02425
70	70	HILICn_HMDB0001138-ID2994-N-Acetyl_C7H10NO5_CH1-	HMDB0001138	N-Acetyl-L-glutamic acid	Organic acids and derivatives	Carboxylic acids and derivatives	Amino acids, peptides, and analogues	Aliphatic acyclic compounds	9.01954	10.6002	9.52734	10.2587	9.03848	9.72167	10.1516	9.31064	10.1696	9.08919	9.26265	8.94598	9.27444	9.53431	8.47115	9.83097
71	71	HILICn_HMDB0000122-GTT048-Glucose_C6H11O6_CH1-	HMDB0000122	D-Glucose	Organic oxygen compounds	Organooxygen compounds	Carbohydrates and carbohydrate conjugates	Aliphatic heteromonocyclic compounds	15.1264	14.0373	13.4298	14.4645	13.7852	13.8207	12.9687	14.8494	13.6458	14.4262	13.6384	13.7428	14.4988	14.4801	14.3583	14.3763
72	72	HILICn_HMDB0000251-GTT093-Taurine_C2H6NO3S_CH1-	HMDB0000251	Taurine	Organic acids and derivatives	Organic sulfonic acids and derivatives	Organosulfonic acids and derivatives	Aliphatic acyclic compounds	16.4362	16.7825	16.4965	16.6858	15.8293	16.154	16.4413	16.1769	16.6151	16.0694	15.9949	15.5774	16.4489	16.4791	15.2347	16.4329
73	73	HILICn_HMDB0002931-ID2949-N-Acetyl_C5H8NO4_CH1-	HMDB0002931	N-Acetylserine	Organic acids and derivatives	Carboxylic acids and derivatives	Amino acids, peptides, and analogues	Aliphatic acyclic compounds	10.511	10.8586	10.1843	10.9664	9.45681	9.64853	9.67332	10.1095	9.91788	9.76578	9.23825	9.28508	10.1846	10.2202	9.4334	9.89848
82	82	HILICn_HMDB0000912-ID2770-N6-Succi_C14H16N5O8_CH1-	HMDB0000912	Succinyladenosine	Nucleosides, nucleotides, and analogues	Purine nucleosides	NA	Aromatic heteropolycyclic compounds	6.06611	5.91889	5.40717	6.2804	5.73334	6.46614	5.2832	6.41836	5.81114	6.12905	6.53233	6.05912	6.51767	6.95464	5.71043	6.25575
86	86	HILICn_HMDB0028854-ID3014-Gly-Val_C7H13N2O3_CH1-	HMDB0028854	Glycylvaline	Organic acids and derivatives	Carboxylic acids and derivatives	Amino acids, peptides, and analogues	Aliphatic acyclic compounds	5.88053	6.11147	6.51619	5.88053	6.09357	5.51343	6.32794	6.04501	6.1591	5.87212	5.66296	5.8693	5.86647	5.98896	5.8999	6.2691
90	90	HILICn_HMDB0001051-GTT053-GLYCERAL_C3H5O3_CH1-	HMDB0001051	Glyceraldehyde	Organic oxygen compounds	Organooxygen compounds	Carbohydrates and carbohydrate conjugates	Aliphatic acyclic compounds	11.521	11.9492	12.0258	11.8706	11.1176	11.2331	11.6066	11.4401	11.7307	11.5019	11.284	11.1338	11.6254	11.5108	11.1573	11.429
91	91	HILICn_HMDB0028927-ID2694-Leu-Gln_C11H20N3O4_CH1-	HMDB0028927	Leucyl-Glutamine	Organic acids and derivatives	Carboxylic acids and derivatives	Amino acids, peptides, and analogues	Aliphatic acyclic compounds	7.10497	6.06379	5.37528	8.02126	4.94164	5.0689	5.37528	5.0689	5.37528	5.0689	3.91202	3.91202	5.0689	5.0689	3.91202	5.0689
92	92	HILICn_HMDB0028916-ID3136-Ile-Ser_C9H17N2O4_CH1-	HMDB0028916	Isoleucyl-Serine	Organic acids and derivatives	Carboxylic acids and derivatives	Amino acids, peptides, and analogues	Aliphatic acyclic compounds	6.67582	7.4793	8.0369	7.19444	7.36645	6.82111	7.89245	7.35116	7.67555	6.97261	7.10085	7.26613	6.96697	7.36708	7.34472	7.96832
95	95	HILICn_HMDB0028990-ID2754-Phe-Asn_C13H16N3O4_CH1-	HMDB0028990	Phenylalanylasparagine	Organic acids and derivatives	Carboxylic acids and derivatives	Amino acids, peptides, and analogues	Aromatic homomonocyclic compounds	7.87207	7.6834	7.1285	8.27104	6.40357	6.7417	6.81564	7.63627	7.03174	7.18766	6.37161	6.88857	7.57661	7.7907	7.0076	7.43308
98	98	HILICn_HMDB0001322-GTT077-Oleoyl-C_C39H66N7O17P3S_CH2-	HMDB0001322	Oleoyl-CoA	Lipids and lipid-like molecules	Fatty Acyls	Fatty acyl thioesters	Aromatic heteropolycyclic compounds	8.40872	9.20281	8.182	8.49105	7.47986	7.75234	7.18311	6.66696	7.25205	7.37337	7.20786	6.99942	8.05102	7.96624	6.56948	7.74023
99	99	HILICn_HMDB0029052-ID3069-Ser-Val_C8H15N2O4_CH1-	HMDB0029052	Serylvaline	Organic acids and derivatives	Carboxylic acids and derivatives	Amino acids, peptides, and analogues	Aliphatic acyclic compounds	5.96101	6.44095	7.72798	5.96101	6.05678	6.05678	8.6105	6.05678	7.75791	6.05678	6.01127	6.25958	5.94542	6.30992	6.25958	6.97448
100	100	HILICn_HMDB0001064-GTT068-Linoleoy_C39H64N7O17P3S_CH2-	HMDB0001064	Linoleoyl-CoA	Lipids and lipid-like molecules	Fatty Acyls	Fatty acyl thioesters	Aromatic heteropolycyclic compounds	7.73017	8.78477	7.61678	7.92117	7.18766	7.41938	7.5369	7.66106	7.55171	7.20638	7.24566	7.06048	7.64108	7.70931	6.75577	7.56579
102	102	HILICn_HMDB0028924-ID2636-Leu-Asn_C10H18N3O4_CH1-	HMDB0028924	Leucyl-Asparagine	Organic acids and derivatives	Carboxylic acids and derivatives	Amino acids, peptides, and analogues	Aliphatic acyclic compounds	5.22036	4.97673	4.94876	5.22036	4.30407	4.07754	4.94876	4.2485	4.94876	4.07754	4.77068	4.04305	4.63473	4.63473	4.04305	5.04343
104	104	HILICn_HMDB0000167-GTT094-Threonin_C4H8NO3_CH1-	HMDB0000167	L-Threonine	Organic acids and derivatives	Carboxylic acids and derivatives	Amino acids, peptides, and analogues	Aliphatic acyclic compounds	13.8888	14.0266	13.4126	14.2058	12.4667	12.7821	13.1513	12.8181	13.3068	12.8672	12.3409	12.323	12.9753	13.1348	11.8669	13.0695
111	111	HILICn_HMDB0001067-ID2670-N-Acetyl_C11H15N2O8_CH1-	HMDB0001067	N-Acetylaspartylglutamic acid	Organic acids and derivatives	Carboxylic acids and derivatives	Amino acids, peptides, and analogues	Aliphatic acyclic compounds	10.8398	11.7802	9.79718	12.2344	9.78346	9.62417	10.4144	9.90997	10.7028	9.62747	9.61694	9.75383	9.4346	8.95092	8.23748	10.1254
112	112	HILICn_HMDB0011178-ID2996-Pro-Gly_C7H11N2O3_CH1-	HMDB0011178	Prolylglycine	Organic acids and derivatives	Carboxylic acids and derivatives	Amino acids, peptides, and analogues	Aliphatic heteromonocyclic compounds	6.66823	7.18387	6.72503	6.66823	5.84354	5.9135	7.22694	5.77455	6.44572	5.84354	5.84354	5.84354	5.86647	5.86647	5.84354	5.81114
117	117	HILICn_HMDB0258590-ID2872-Sulfoace_C2H3O5S_CH1-	HMDB0258590	Sulfoacetic acid	Organic acids and derivatives	Organic sulfonic acids and derivatives	Organosulfonic acids and derivatives	Aliphatic acyclic compounds	6.52649	7.15929	7.27448	6.52649	5.9428	6.39526	6.73934	5.83188	6.93731	5.82895	5.9428	5.9428	6.32615	6.34739	5.9428	5.83188
118	118	HILICn_HMDB0029136-ID3070-Val-Ser_C8H15N2O4_CH1-	HMDB0029136	Valylserine	Organic acids and derivatives	Carboxylic acids and derivatives	Amino acids, peptides, and analogues	Aliphatic acyclic compounds	6.64898	7.06476	7.06476	6.64898	6.69332	6.53959	7.6774	6.86485	7.47079	6.22654	6.37502	7.03439	6.41673	6.64898	7.03439	7.44717
119	119	HILICn_HMDB0029123-ID3118-Val-Asp_C9H15N2O5_CH1-	HMDB0029123	Valylaspartic acid	Organic acids and derivatives	Carboxylic acids and derivatives	Amino acids, peptides, and analogues	Aliphatic acyclic compounds	6.83841	7.79317	7.30586	7.52887	6.47697	6.70564	7.79194	7.14756	7.59438	7.02108	6.87316	6.57925	7.15227	6.87213	6.3081	7.00307
122	122	HILICn_Disaccharide-1-ID2730-Disaccha_C12H21O11_CH1-	Disaccharid-1						8.06338	8.18507	6.83841	8.57923	7.02643	7.39817	6.46459	7.44425	6.82871	8.16934	6.73934	6.27476	7.7463	7.5632	6.62539	6.88038
123	123	HILICn_HMDB0006404-GTT036-Decanoyl_C31H52N7O17P3S_CH2-	HMDB0006404	Decanoyl-CoA (n-C10:0CoA)	Lipids and lipid-like molecules	Fatty Acyls	Fatty acyl thioesters	Aromatic heteropolycyclic compounds	5.54518	5.25227	4.54329	4.70048	4.23411	4.23411	4.23411	4.43082	4.23411	4.23411	5.18178	5.3033	4.54329	4.54329	4.78749	4.43082
124	124	HILICn_HMDB0029125-ID2638-Val-Gln_C10H18N3O4_CH1-	HMDB0029125	Valylglutamine	Organic acids and derivatives	Carboxylic acids and derivatives	Amino acids, peptides, and analogues	Aliphatic acyclic compounds	6.59304	6.70441	6.49527	6.59304	4.7362	4.74493	6.49375	4.7362	6.3699	4.7362	4.7362	4.7362	4.46591	4.70953	4.7362	5.57595
126	126	HILICn_HMDB0000641-GTT050-L-Glutam_C5H9N2O3_CH1-	HMDB0000641	L-Glutamine	Organic acids and derivatives	Carboxylic acids and derivatives	Amino acids, peptides, and analogues	Aliphatic acyclic compounds	15.4056	15.4253	15.0179	15.4718	14.3336	14.4613	14.9575	14.3212	15.1464	14.4694	14.2709	14.2179	14.3946	14.5571	14.0049	14.5906
127	127	HILICn_HMDB0006029-GTT073-N-Acetyl_C5H7N2O2_CH1-	HMDB0006029	N-Acetylglutamine	Organic acids and derivatives	Carboxylic acids and derivatives	Amino acids, peptides, and analogues	Aliphatic acyclic compounds	11.7115	11.7068	11.3406	11.7446	10.6283	10.6949	11.3199	10.5983	11.5125	10.7093	10.5386	10.493	10.6587	10.8393	10.3224	10.92
128	128	HILICn_HMDB0029016-ID2607-Pro-Glu_C10H15N2O5_CH1-	HMDB0029016	Prolyl-Glutamate	Organic acids and derivatives	Carboxylic acids and derivatives	Amino acids, peptides, and analogues	Aliphatic heteromonocyclic compounds	5.9162	7.4313	6.73459	7.0184	5.78383	5.78383	6.65929	5.78383	6.32436	5.78383	5.78383	5.78383	6.08222	6.08222	5.78383	6.08222
131	131	HILICn_HMDB0000187-GTT090-Serine_C3H6NO3_CH1-	HMDB0000187	L-Serine	Organic acids and derivatives	Carboxylic acids and derivatives	Amino acids, peptides, and analogues	Aliphatic acyclic compounds	13.2206	13.3257	12.8794	13.3537	12.685	12.7342	12.9426	12.826	13.2227	12.8743	12.7855	12.5916	12.8832	12.8436	12.2906	12.82
132	132	HILICn_HMDB0029013-ID3101-Pro-Asp_C9H13N2O5_CH1-	HMDB0029013	Prolyl-Aspartate	Organic acids and derivatives	Carboxylic acids and derivatives	Amino acids, peptides, and analogues	Aliphatic heteromonocyclic compounds	9.01323	9.91284	9.32215	9.83376	7.82883	8.20111	8.817	8.07838	8.97005	7.92552	7.5989	7.35883	8.26848	8.7294	6.91968	8.31777
134	134	HILICn_HMDB0000168-GTT021-L-Aspara_C4H7N2O3_CH1-	HMDB0000168	L-Asparagine	Organic acids and derivatives	Carboxylic acids and derivatives	Amino acids, peptides, and analogues	Aliphatic acyclic compounds	13.1284	13.5591	13.0069	13.6176	12.283	12.4552	12.7172	12.3174	12.9171	12.4168	12.1759	12.245	12.4507	12.6282	11.6608	12.554
135	135	HILICn_Disaccharide-2-ID2731-Disaccha_C12H21O11_CH1-	Disaccharid-2						8.43707	8.15277	7.91681	7.80221	7.81601	7.41397	8.08117	8.21663	8.07745	7.75662	7.70886	7.48941	8.31214	7.83162	7.72577	8.13035
137	137	HILICn_HMDB0000148-GTT049-L-Glutam_C5H8NO4_CH1-	HMDB0000148	L-Glutamic acid	Organic acids and derivatives	Carboxylic acids and derivatives	Amino acids, peptides, and analogues	Aliphatic acyclic compounds	15.1257	15.9059	15.1337	15.6684	15.3291	15.4425	15.0244	15.4792	15.376	15.3552	15.3466	15.1871	15.3184	15.6227	14.9672	15.5389
138	138	HILICn_HMDB0003464-GTT009-4-Guanid_C4H8NO2_CH1-	HMDB0003464	4-Guanidinobutanoic acid	Organic acids and derivatives	Carboxylic acids and derivatives	Amino acids, peptides, and analogues	Aliphatic acyclic compounds	11.8726	12.6588	11.8835	12.4351	12.064	12.2148	11.7494	12.1935	12.097	12.0616	12.072	11.9098	12.0461	12.3283	11.6953	12.2861
142	142	HILICn_HMDB0029032-ID2963-Ser-Ala_C6H11N2O4_CH1-	HMDB0029032	Serylalanine	Organic acids and derivatives	Carboxylic acids and derivatives	Amino acids, peptides, and analogues	Aliphatic acyclic compounds	6.8222	7.69576	6.97821	7.65112	7.14598	7.25912	7.04054	7.64012	7.29506	7.2717	7.18083	7.17319	7.15851	7.8694	6.61473	7.79359
143	143	HILICn_Disaccharide-3-ID2732-Disaccha_C12H21O11_CH1-	Disaccharid-3						7.79975	7.35947	7.67369	7.66575	7.38399	7.03703	7.70165	8.0057	7.65064	7.54856	7.55066	6.96885	8.0097	7.49942	7.24779	7.70075
145	145	HILICn_HMDB0002757-GTT034-Cysteic-_C3H6NO5S_CH1-	HMDB0002757	Cysteic acid	Organic acids and derivatives	Carboxylic acids and derivatives	Amino acids, peptides, and analogues	Aliphatic acyclic compounds	7.15696	7.71289	7.41578	8.2467	6.55962	7.16007	7.77149	7.26052	7.45934	7.17472	6.90875	6.12468	7.26543	7.47136	5.93754	7.11396
147	147	HILICn_HMDB0002520-GTT024-beta-Gly_C3H8O6P_CH1-	HMDB0002520	beta-Glycerophosphoric acid	Lipids and lipid-like molecules	Glycerophospholipids	Glycerophosphates	Aliphatic acyclic compounds	10.6905	12.1589	12.5529	10.9727	10.2681	10.4053	11.9998	10.7376	11.8761	10.86	10.8601	10.4779	10.6228	10.327	10.3782	10.9682
149	149	HILICn_HMDB0028683-ID2998-Ala-Asp_C7H11N2O5_CH1-	HMDB0028683	Alanylaspartic acid	Organic acids and derivatives	Peptidomimetics	Hybrid peptides	Aliphatic acyclic compounds	5.93225	7.99564	7.80914	6.99668	6.04263	5.83773	7.84031	6.04263	7.43897	6.04263	6.04263	6.04263	5.83773	5.8944	6.04263	6.23441
153	153	HILICn_HMDB0000618-GTT086-Ribulose_C5H10O8P_CH1-	HMDB0000618	D-Ribulose 5-phosphate	Organic oxygen compounds	Organooxygen compounds	Carbohydrates and carbohydrate conjugates	Aliphatic acyclic compounds	10.6104	10.9943	10.2529	10.9766	9.42698	9.81208	10.2355	10.0194	10.5194	9.80841	10.2278	9.68265	10.0547	10.4057	9.29312	9.8871
157	157	HILICn_HMDB0000125-GTT052-Glutathi_C10H16N3O6S_CH1-	HMDB0000125	Glutathione	Organic acids and derivatives	Carboxylic acids and derivatives	Amino acids, peptides, and analogues	Aliphatic acyclic compounds	12.4353	13.61	13.0497	13.23	13.2421	13.3215	13.2652	12.9595	13.4899	13.1677	13.1517	13.0358	13.181	13.1731	12.7273	13.6654
159	159	HILICn_HMDB0029070-ID3021-Thr-Ser_C7H13N2O5_CH1-	HMDB0029070	Threonylserine	Organic acids and derivatives	Carboxylic acids and derivatives	Amino acids, peptides, and analogues	Aliphatic acyclic compounds	7.1333	7.69029	7.57712	7.48829	8.26745	8.15133	7.76132	8.32385	8.00202	8.11582	8.51679	8.54578	8.14526	8.47554	8.26075	8.21798
160	160	HILICn_HMDB0029057-ID3048-Thr-Asp_C8H13N2O6_CH1-	HMDB0029057	Threonylaspartic acid	Organic acids and derivatives	Carboxylic acids and derivatives	Amino acids, peptides, and analogues	Aliphatic acyclic compounds	6.72743	8.08117	7.57866	8.09071	7.4061	7.51969	7.57456	7.3601	7.61678	7.39511	7.56268	7.56993	7.56993	7.94058	7.04229	7.70706
163	163	HILICn_HMDB0028840-ID3000-Gly-Glu_C7H11N2O5_CH1-	HMDB0028840	Glycyl-Glutamate	Organic acids and derivatives	Carboxylic acids and derivatives	Amino acids, peptides, and analogues	Aliphatic acyclic compounds	7.5863	8.32603	7.90286	8.59415	6.97354	6.88857	7.77863	6.81235	7.76302	7.07834	6.98934	6.71052	7.08171	7.2937	6.38182	7.19519
166	166	HILICn_HMDB0001270-GTT001-13-bisph_C3H7O10P2_CH1-	HMDB0001270	Glyceric acid 1,3-biphosphate	Organic acids and derivatives	Organic phosphoric acids and derivatives	Phosphate esters	Aliphatic acyclic compounds	8.39728	7.91022	6.79794	8.48859	8.24144	8.0057	7.97384	8.96482	8.33783	8.42727	8.84607	8.66716	8.27538	7.90949	8.68067	7.8625
167	167	HILICn_HMDB0000263-GTT083-Phospho-_C3H4O6P_CH1-	HMDB0000263	Phosphoenolpyruvic acid	Organic acids and derivatives	Organic phosphoric acids and derivatives	Phosphate esters	Aliphatic acyclic compounds	9.86121	9.58974	8.97183	9.86136	9.79929	9.73294	9.43164	10.301	9.66167	9.94338	10.2204	10.0893	9.79362	9.6174	10.142	9.69005
168	168	HILICn_HMDB0000868-GTT104-Xylulose_C5H10O8P_CH1-	HMDB0000868	Xylulose 5-phosphate	Organic oxygen compounds	Organooxygen compounds	Carbohydrates and carbohydrate conjugates	Aliphatic acyclic compounds	11.2706	11.0764	10.4591	11.102	10.6686	10.7077	10.563	11.0259	11.0159	10.7647	11.0775	10.6534	10.8314	10.9802	10.5949	10.8124
175	175	HILICn_HMDB0029035-ID3001-Ser-Asp_C7H11N2O6_CH1-	HMDB0029035	Serylaspartic acid	Organic acids and derivatives	Carboxylic acids and derivatives	Amino acids, peptides, and analogues	Aliphatic acyclic compounds	6.62804	6.64249	6.42487	6.59578	6.00389	5.94542	6.30079	5.99894	6.34388	5.96101	6.37843	6.48004	6.04263	6.2634	6.22851	6.07535
176	176	HILICn_HMDB0028829-ID3121-Glu-Thr_C9H15N2O6_CH1-	HMDB0028829	Glutamylthreonine	Organic acids and derivatives	Carboxylic acids and derivatives	Amino acids, peptides, and analogues	Aliphatic acyclic compounds	6.97635	7.14913	6.20456	7.10085	5.87212	6.34388	5.59471	6.10925	5.22575	5.97126	5.26786	5.54126	6.02828	6.27099	5.54126	5.82895
177	177	HILICn_HMDB0028815-ID3102-Glu-Asp_C9H13N2O7_CH1-	HMDB0028815	Glutamylaspartic acid	Organic acids and derivatives	Peptidomimetics	Hybrid peptides	Aliphatic acyclic compounds	6.97354	6.94986	6.61607	6.71659	6.68711	6.82979	6.23637	6.83733	6.45677	6.49828	6.6733	6.54965	6.43935	6.65544	6.80128	6.41673
178	178	HILICn_HMDB0028828-ID3046-Glu-Ser_C8H13N2O6_CH1-	HMDB0028828	Glutamylserine	Organic acids and derivatives	Carboxylic acids and derivatives	Amino acids, peptides, and analogues	Aliphatic acyclic compounds	5.63835	6.19441	6.53233	6.20658	6.43133	6.5582	6.06146	6.63068	5.743	5.98141	6.2519	6.74288	6.56667	7.00307	6.12687	6.52796
180	180	HILICn_HMDB0028819-ID2999-Glu-Gly_C7H11N2O5_CH1-	HMDB0028819	Glutamylglycine	Organic acids and derivatives	Carboxylic acids and derivatives	Amino acids, peptides, and analogues	Aliphatic acyclic compounds	6.83303	7.13409	6.70564	6.83303	6.64249	7.21744	6.6733	7.57199	7.06647	6.99302	6.51175	6.68461	7.03086	7.58883	6.49375	6.75227
181	181	HILICn_HMDB0001275-GTT084-Propiony_C24H38N7O17P3S_CH2-	HMDB0001275	Propionyl-CoA	Lipids and lipid-like molecules	Fatty Acyls	Fatty acyl thioesters	Aromatic heteropolycyclic compounds	5.84354	5.73334	4.33073	5.47646	4.55388	4.77068	4.26268	4.46591	4.11087	4.55388	4.40672	4.40672	5.97126	5.05625	4.40672	4.18965
182	182	HILICn_HMDB0028740-ID3007-Asn-Ser_C7H12N3O5_CH1-	HMDB0028740	Asparaginyl-Serine	Organic acids and derivatives	Carboxylic acids and derivatives	Amino acids, peptides, and analogues	Aliphatic acyclic compounds	5.56452	6.15486	5.95324	6.24998	6.3613	5.75257	5.8861	6.36475	6.23245	6.62141	6.73578	6.76734	6.12905	6.24804	6.67077	6.98286
183	183	HILICn_HMDB0001062-ID3075-N-Acetyl_C8H15NO9P_CH1-	HMDB0001062	N-Acetyl-D-Glucosamine 6-Phosphate	Organic oxygen compounds	Organooxygen compounds	Carbohydrates and carbohydrate conjugates	Aliphatic heteromonocyclic compounds	11.1517	9.53705	8.38959	10.8483	8.76186	9.28396	7.85438	9.73637	8.5368	9.01299	9.85193	9.16083	9.85119	9.96048	9.08512	9.25856
191	191	HILICn_HMDB0028814-ID3113-Glu-Asn_C9H14N3O6_CH1-	HMDB0028814	Glutamylasparagine	Organic acids and derivatives	Carboxylic acids and derivatives	Amino acids, peptides, and analogues	Aliphatic acyclic compounds	6.10032	6.09582	5.95842	5.31812	5.4161	5.4161	5.42053	5.4161	5.56452	5.4161	5.4161	5.4161	5.4161	5.80814	5.4161	5.4161
198	198	HILICn_HMDB0028749-ID3038-Asp-Asp_C8H11N2O7_CH1-	HMDB0028749	Aspartyl-Aspartate	Organic acids and derivatives	Carboxylic acids and derivatives	Amino acids, peptides, and analogues	Aliphatic acyclic compounds	8.76499	9.36546	8.65382	8.85737	7.77779	7.81843	8.73021	8.20576	8.80237	7.90286	7.95297	7.66716	8.12178	8.41605	7.26263	8.17723
200	200	HILICn_HMDB0001206-GTT012-Acetyl-c_C23H36N7O17P3S_CH2-	HMDB0001206	Acetyl-CoA	Organic oxygen compounds	Organooxygen compounds	Carbohydrates and carbohydrate conjugates	Aromatic heteromonocyclic compounds	7.11721	7.80995	7.17549	7.10579	6.38856	6.88038	6.76619	6.92854	7.0579	6.67834	6.75693	6.48004	7.37463	6.74524	6.08677	7.21156
201	201	HILICn_HMDB0028692-ID3144-Ala-Lys_C9H18N3O3_CH1-	HMDB0028692	Alanyllysine	Organic acids and derivatives	Carboxylic acids and derivatives	Amino acids, peptides, and analogues	Aliphatic acyclic compounds	8.38754	8.24643	6.99668	8.63498	7.51589	7.4742	7.28619	7.79359	7.61727	7.44659	7.38088	7.56008	7.46851	6.97541	7.09174	7.90655
202	202	HILICn_HMDB0001068-GTT089-Sedohept_C7H14O10P_CH1-	HMDB0001068	D-Sedoheptulose 7-phosphate	Organic oxygen compounds	Organooxygen compounds	Carbohydrates and carbohydrate conjugates	Aliphatic heteromonocyclic compounds	9.13777	8.98932	7.95718	9.49002	8.25531	8.42024	8.37494	8.79073	8.71078	8.92399	9.53813	8.82114	8.56617	9.02425	8.48982	9.69972
204	204	HILICn_HMDB0029066-ID2648-Thr-Lys_C10H20N3O4_CH1-	HMDB0029066	Threonyllysine	Organic acids and derivatives	Carboxylic acids and derivatives	Amino acids, peptides, and analogues	Aliphatic acyclic compounds	4.5326	4.23411	4.26268	4.23411	5.45104	5.273	5.03044	5.57595	5.03044	5.17048	5.8522	5.77765	5.0626	4.74493	5.76205	5.45959
205	205	HILICn_HMDB0001423-GTT030-Coenzyme_C21H34N7O16P3S_CH2-	HMDB0001423	Coenzyme A	Nucleosides, nucleotides, and analogues	Purine nucleotides	Purine ribonucleotides	Aromatic heteropolycyclic compounds	7.41818	8.64171	8.23217	8.06338	8.41693	8.45127	8.47595	8.24012	8.46884	8.21175	8.09986	7.85554	8.54597	8.15622	7.82485	8.83506
206	206	HILICn_HMDB0029041-ID3107-Ser-His_C9H13N4O4_CH1-	HMDB0029041	Serylhistidine	Organic acids and derivatives	Carboxylic acids and derivatives	Amino acids, peptides, and analogues	Aromatic heteromonocyclic compounds	5.89715	5.98896	6.07074	6.32972	6.15273	6.2519	6.07074	6.16961	6.07074	6.39693	6.44095	6.38012	6.17794	6.39192	5.82305	6.48616
216	216	HILICn_HMDB0000290-GTT100-Uridine-_C17H26N3O17P2_CH1-	HMDB0000290	Uridine diphosphate-N-acetylglucosamine	Nucleosides, nucleotides, and analogues	Pyrimidine nucleotides	Pyrimidine nucleotide sugars	Aromatic heteromonocyclic compounds	11.0348	11.4835	10.749	11.6153	11.1073	11.1391	10.1835	11.0192	10.885	11.0944	11.1873	11.0767	10.9352	11.1812	10.9502	11.248
217	217	HILICn_HMDB0001564-ID2689-Cytidine_C11H19N4O11P2_CH1-	HMDB0001564	CDP-ethanolamine	Nucleosides, nucleotides, and analogues	Pyrimidine nucleotides	Pyrimidine ribonucleotides	Aromatic heteromonocyclic compounds	8.90123	9.84283	8.65887	9.44082	8.68491	9.184	8.26668	9.00024	8.77354	8.76624	9.02208	8.75637	9.10919	9.10253	8.45681	9.39241
218	218	HILICn_HMDB0001176-ID2848-Cytidine_C20H30N4O16P_CH1-	HMDB0001176	b"Cytidine 5'-monophosphate-N-acetylneuraminic acid"	Nucleosides, nucleotides, and analogues	Pyrimidine nucleotides	Pyrimidine nucleotide sugars	Aromatic heteromonocyclic compounds	7.6353	7.96763	6.96035	7.89692	7.1554	6.97635	6.98749	7.01302	7.35628	6.90375	7.02287	7.10497	7.06987	7.11233	6.8533	7.40306
220	220	HILICn_HMDB0001018-GTT096-UDP-xylo_C14H21N2O16P2_CH1-	HMDB0001018	UDP-D-Xylose	Nucleosides, nucleotides, and analogues	Pyrimidine nucleotides	Pyrimidine ribonucleotides	Aromatic heteromonocyclic compounds	6.5582	6.78672	5.77144	7.28413	6.23245	6.60665	7.19218	6.9489	6.04737	6.07304	6.25767	5.89164	6.1203	6.37673	5.20401	6.35263
221	221	HILICn_HMDB0060467-GTT039-Fructose_C6H12O9P_CH1-	HMDB0060467	D-fructose 1-phosphate	Organic oxygen compounds	Organooxygen compounds	Carbohydrates and carbohydrate conjugates	Aliphatic acyclic compounds	8.38868	8.64647	8.22631	8.21879	7.96032	8.07216	8.35208	8.02027	8.22631	8.24879	8.22363	8.02191	7.92552	7.88983	8.29705	8.15249
223	223	HILICn_HMDB0001095-ID2828-Guanosin_C16H24N5O15P2_CH1-	HMDB0001095	GDP-L-fucose	Nucleosides, nucleotides, and analogues	Purine nucleotides	Purine nucleotide sugars	Aromatic heteropolycyclic compounds	6.87213	7.57866	6.79682	7.70886	6.91374	7.12287	6.29527	7.14835	6.85224	6.9921	7.05531	6.84907	6.83518	7.14756	6.94794	7.14598
226	226	HILICn_HMDB0000217-GTT076-Nicotina_C21H27N7O17P3_CH1-	HMDB0000217	NADP	Benzenoids	Phenols	Benzenediols	Aromatic homomonocyclic compounds	5.45104	6.34739	5.73657	6.54822	5.88332	6.43615	6.76849	5.78074	6.27288	5.95584	6.12905	5.86647	6.53959	6.31355	6.19441	6.95655
228	228	HILICn_HMDB0000935-GTT099-Uridine-_C15H21N2O18P2_CH1-	HMDB0000935	Uridine diphosphate glucuronic acid	Organoheterocyclic compounds	Lactones	Gamma butyrolactones	Aliphatic heteromonocyclic compounds	7.33563	9.65944	9.14772	8.79179	8.78936	8.85993	9.10809	8.81967	9.04169	8.69014	8.70168	8.54947	8.87431	8.72843	8.70616	9.07704
230	230	HILICn_HMDB0001058-GTT042-D-Fructo_C6H13O12P2_CH1-	HMDB0001058	Fructose 1,6-bisphosphate	Organic oxygen compounds	Organooxygen compounds	Carbohydrates and carbohydrate conjugates	Aliphatic heteromonocyclic compounds	8.86841	9.44754	10.5939	9.04417	8.45723	8.41228	10.9611	8.93709	10.3622	8.82952	8.26333	7.66153	8.20522	8.64312	8.50674	8.02158
236	236	HSST3n_HMDB0000115-GTT325-Glycolic_C2H3O3_CH1-	HMDB0000115	Glycolic acid	Organic acids and derivatives	Hydroxy acids and derivatives	Alpha hydroxy acids and derivatives	Aliphatic acyclic compounds	11.2135	11.1478	10.7359	11.3469	10.5526	10.8064	10.1349	10.7986	10.7555	10.9713	10.7158	10.333	10.7663	10.8524	10.3245	10.4303
237	237	HSST3n_HMDB0000243-GTT338-Pyruvic-_C3H3O3_CH1-	HMDB0000243	Pyruvic acid	Organic acids and derivatives	Keto acids and derivatives	Alpha-keto acids and derivatives	Aliphatic acyclic compounds	9.32919	9.88827	9.69659	10.0529	9.13021	9.22562	11.2693	9.52996	9.2945	9.23601	9.22936	9.21513	9.08727	9.29054	9.08693	9.49702
239	239	HSST3n_HMDB0000190-GTT337-Lactic-a_C3H5O3_CH1-	HMDB0000190	L-Lactic acid	Organic acids and derivatives	Hydroxy acids and derivatives	Alpha hydroxy acids and derivatives	Aliphatic acyclic compounds	16.1952	16.6476	16.6436	16.2927	15.7691	15.8975	16.2444	15.8048	16.3431	16.1059	15.9364	15.8381	16.0979	16.0194	15.5636	16.0358
241	241	HSST3n_HMDB0000060-GTT377-Acetoace_C4H5O3_CH1-	HMDB0000060	Acetoacetic acid	Organic acids and derivatives	Keto acids and derivatives	Short-chain keto acids and derivatives	Aliphatic acyclic compounds	9.1717	9.08693	8.75258	8.89809	9.02063	8.81922	8.83113	9.10542	8.96482	9.04747	9.04853	8.75935	8.78171	8.77894	9.14527	8.83157
242	242	HSST3n_HMDB0000691-GTT384-Malonic-_C3H3O4_CH1-	HMDB0000691	Malonic acid	Organic acids and derivatives	Carboxylic acids and derivatives	Dicarboxylic acids and derivatives	Aliphatic acyclic compounds	9.34032	9.42456	9.4073	9.34967	8.98344	9.58135	8.5305	9.60177	9.24116	9.48479	9.42456	8.70963	9.25694	9.48486	8.79027	9.04935
245	245	HSST3n_HMDB0000023-ID3156-3-Hydrox_C4H7O3_CH1-	HMDB0000023	(S)-3-Hydroxyisobutyric acid	Organic acids and derivatives	Hydroxy acids and derivatives	Beta hydroxy acids and derivatives	Aliphatic acyclic compounds	11.2802	11.0435	9.90882	11.643	9.36598	9.98179	8.96521	9.71432	9.08817	9.44873	9.3884	9.13605	9.58686	9.67583	9.12063	9.59567
247	247	HSST3n_HMDB0000139-GTT330-Glyceric_C3H5O4_CH1-	HMDB0000139	Glyceric acid	Organic oxygen compounds	Organooxygen compounds	Carbohydrates and carbohydrate conjugates	Aliphatic acyclic compounds	10.9769	10.7137	10.6566	10.739	10.227	10.4591	9.99902	10.5722	10.4462	10.7952	10.3077	9.97706	10.4376	10.5096	9.57151	9.91818
249	249	HSST3n_HMDB0000134-GTT358-Fumaric-_C4H3O4_CH1-	HMDB0000134	Fumaric acid	Organic acids and derivatives	Carboxylic acids and derivatives	Dicarboxylic acids and derivatives	Aliphatic acyclic compounds	11.1617	11.7446	11.3378	11.2625	10.7013	10.9982	10.9154	10.764	11.1113	11.1458	10.9728	10.7392	11.1122	11.2553	10.3404	10.7457
251	251	HSST3n_HMDB0000202-ID2900-Methylma_C4H5O4_CH1-	HMDB0000202	Methylmalonic acid	Organic acids and derivatives	Carboxylic acids and derivatives	Dicarboxylic acids and derivatives	Aliphatic acyclic compounds	8.10198	8.30003	7.85632	8.4105	7.79276	7.70796	7.58782	7.72445	7.87816	8.00169	7.88646	7.82204	7.81319	7.87664	7.42595	7.77444
253	253	HSST3n_HMDB0002092-ID2934-Itaconic_C5H5O4_CH1-	HMDB0002092	Itaconic acid	Lipids and lipid-like molecules	Fatty Acyls	Fatty acids and conjugates	Aliphatic acyclic compounds	7.47873	7.68432	7.65349	8.73166	7.81601	8.22844	8.09071	8.01895	7.50988	8.37931	7.48829	7.1107	7.79688	9.08512	7.3908	7.82004
254	254	HSST3n_HMDB0000695-GTT380-4-methyl_C6H9O3_CH1-	HMDB0000695	Ketoleucine	Organic acids and derivatives	Keto acids and derivatives	Short-chain keto acids and derivatives	Aliphatic acyclic compounds	8.84	9.48949	8.01434	9.65406	8.27639	9.81077	10.0402	8.5749	8.12207	8.43033	8.33471	8.48612	8.72988	8.96636	9.24609	8.83463
255	255	HSST3n_HMDB0000766-ID2945-N-Acetyl_C5H8NO3_CH1-	HMDB0000766	N-Acetyl-L-alanine	Organic acids and derivatives	Carboxylic acids and derivatives	Amino acids, peptides, and analogues	Aliphatic acyclic compounds	7.21964	7.61085	7.12609	8.13973	6.09582	6.8773	6.62936	6.78897	7.00216	6.84162	6.50279	6.42811	6.9187	6.89568	5.70711	7.01031
263	263	HSST3n_HMDB0000191-GTT336-Aspartic_C4H6NO4_CH1-	HMDB0000191	L-Aspartic acid	Organic acids and derivatives	Carboxylic acids and derivatives	Amino acids, peptides, and analogues	Aliphatic acyclic compounds	12.4168	12.911	12.1039	12.8885	12.5242	12.555	11.9363	12.5157	12.525	12.6179	12.5767	12.3954	12.3955	13.1056	12.2503	12.1729
264	264	HSST3n_HMDB0000156-GTT352-MALATE_C4H5O5_CH1-	HMDB0000156	Malic acid	Organic acids and derivatives	Hydroxy acids and derivatives	Beta hydroxy acids and derivatives	Aliphatic acyclic compounds	13.6618	14.2165	13.9564	13.5703	13.8059	13.7313	13.9734	13.7705	14.0191	13.9978	13.9484	13.8274	13.706	13.9136	13.5739	13.663
266	266	HSST3n_HMDB0000943-ID2908-Threonic_C4H7O5_CH1-	HMDB0000943	Threonic acid	Organic oxygen compounds	Organooxygen compounds	Carbohydrates and carbohydrate conjugates	Aliphatic acyclic compounds	14.8246	14.5929	14.1687	15.0903	14.4826	14.5056	13.5641	14.5212	14.4001	14.7203	14.6017	14.3074	14.552	14.7399	13.8452	14.1732
268	268	HSST3n_HMDB0001895-ID3030-Salicyli_C7H5O3_CH1-	HMDB0001895	Salicylic acid	Benzenoids	Benzene and substituted derivatives	Benzoic acids and derivatives	Aromatic homomonocyclic compounds	9.05017	9.13992	7.86902	8.63515	8.39276	8.58036	7.73456	8.84693	8.4156	8.69299	8.15364	7.81197	7.73936	8.63746	7.74932	7.96276
269	269	HSST3n_HMDB0000730-ID2956-N-Isobut_C6H10NO3_CH1-	HMDB0000730	Isobutyrylglycine	Organic acids and derivatives	Carboxylic acids and derivatives	Amino acids, peptides, and analogues	Aliphatic acyclic compounds	10.3151	11.3708	12.0256	10.2859	11.2013	12.4893	10.1879	11.1563	10.3976	12.1756	9.24889	9.19319	12.2264	12.4481	9.33547	9.71154
271	271	HSST3n_HMDB0000448-GTT382-Adipic-a_C6H9O4_CH1-	HMDB0000448	Adipic acid	Lipids and lipid-like molecules	Fatty Acyls	Fatty acids and conjugates	Aliphatic acyclic compounds	7.18311	8.13241	10.2528	6.71659	7.39756	7.90949	7.25559	7.37212	7.64922	8.08425	7.99227	7.54697	8.24091	7.77317	7.2717	7.3994
274	274	HSST3n_HMDB0000428-GTT370-3-Hydrox_C5H7O5_CH1-	HMDB0000428	3-Hydroxyglutaric acid	Organic acids and derivatives	Hydroxy acids and derivatives	Beta hydroxy acids and derivatives	Aliphatic acyclic compounds	11.5221	11.9337	11.3251	12.2041	11.505	11.985	11.3418	12.1199	11.342	11.4654	11.5551	11.5804	11.777	11.8196	11.1675	13.0895
277	277	HSST3n_HMDB0000292-GTT321-XANTHINE_C5H3N4O2_CH1-	HMDB0000292	Xanthine	Organoheterocyclic compounds	Imidazopyrimidines	Purines and purine derivatives	Aromatic heteropolycyclic compounds	12.5171	12.4422	11.7896	12.9376	11.917	11.993	11.8526	12.0637	12.0966	12.4124	12.3506	12.1582	11.9858	12.1382	11.7598	12.162
278	278	HSST3n_HMDB0000996-ID2888-Cysteine_C3H6NO4S_CH1-	HMDB0000996	3-Sulfinoalanine	Organic acids and derivatives	Carboxylic acids and derivatives	Amino acids, peptides, and analogues	Aliphatic acyclic compounds	11.7447	11.052	10.72	11.4208	11.2836	11.331	9.90748	12.0433	11.4898	11.7922	11.6543	10.8484	11.2671	11.5055	10.7057	10.5843
282	282	HSST3n_HMDB0000225-GTT378-2-OXOADI_C6H7O5_CH1-	HMDB0000225	Oxoadipic acid	Organic acids and derivatives	Keto acids and derivatives	Medium-chain keto acids and derivatives	Aliphatic acyclic compounds	6.33505	6.1591	5.98896	6.2634	6.16121	6.05912	6.02345	6.13988	6.10925	5.98645	6.25958	6.06611	6.39526	5.86647	6.03787	6.09582
284	284	HSST3n_HMDB0000510-GTT376-ALPHA-AM_C6H10NO4_CH1-	HMDB0000510	Aminoadipic acid	Organic acids and derivatives	Carboxylic acids and derivatives	Amino acids, peptides, and analogues	Aliphatic acyclic compounds	10.3401	10.4425	9.68003	10.8693	9.74062	9.7715	9.28795	9.73412	9.62212	9.73991	9.69067	9.69708	9.59689	9.75092	9.53972	9.9122
289	289	HSST3n_HMDB0001545-ID3085-Pyridoxa_C8H8NO3_CH1-	HMDB0001545	Pyridoxal	Organoheterocyclic compounds	Pyridines and derivatives	Pyridine carboxaldehydes	Aromatic heteromonocyclic compounds	7.17855	8.03528	7.629	7.19818	7.34084	7.7626	7.30787	7.45761	7.02287	7.51098	7.81521	7.48773	7.76853	7.87322	7.4061	8.33663
291	291	HSST3n_HMDB0000289-GTT322-Uric-aci_C5H3N4O3_CH1-	HMDB0000289	Uric acid	Organoheterocyclic compounds	Imidazopyrimidines	Purines and purine derivatives	Aromatic heteropolycyclic compounds	13.5166	13.8018	13.0913	14.0697	12.6126	13.0054	12.6467	12.1993	12.7132	12.9949	12.7398	13.0405	13.3985	13.2671	12.6971	13.3024
293	293	HSST3n_HMDB0001112-GTT318-Glyceral_C3H6O6P_CH1-	HMDB0001112	Glyceraldehyde 3-phosphate	Organic oxygen compounds	Organooxygen compounds	Carbohydrates and carbohydrate conjugates	Aliphatic acyclic compounds	10.6282	10.6149	10.9822	9.43612	10.1198	10.9433	11.3152	10.3768	11.2361	10.4583	9.79479	9.68172	10.2462	9.78752	10.0505	9.43907
295	295	HSST3n_HMDB0000126-GTT323-Glycerol_C3H8O6P_CH1-	HMDB0000126	Glycerol 3-phosphate	Lipids and lipid-like molecules	Glycerophospholipids	Glycerophosphates	Aliphatic acyclic compounds	12.062	12.2462	12.9319	11.3547	11.6447	11.4842	12.468	11.8442	12.419	12.0861	11.9985	11.7323	11.5754	11.1588	11.9602	11.5736
296	296	HSST3n_HMDB0000072-GTT356-Aconitic_C6H5O6_CH1-	HMDB0000072	cis-Aconitic acid	Organic acids and derivatives	Carboxylic acids and derivatives	Tricarboxylic acids and derivatives	Aliphatic acyclic compounds	9.71402	10.0409	10.166	9.61086	9.41426	10.014	9.32545	9.53003	9.29633	9.52032	9.31172	9.27575	9.77047	9.89596	8.80162	9.33273
298	298	HSST3n_HMDB0000893-ID3050-Suberic-_C8H13O4_CH1-	HMDB0000893	Suberic acid	Lipids and lipid-like molecules	Fatty Acyls	Fatty acids and conjugates	Aliphatic acyclic compounds	10.7093	10.8181	10.3446	10.3836	10.1401	10.1714	9.84565	10.4601	10.1296	10.4442	9.72741	9.64446	10.5344	10.5748	9.93934	9.67439
305	305	HSST3n_HMDB0000707-GTT357-4-Hydrox_C9H7O4_CH1-	HMDB0000707	4-Hydroxyphenylpyruvic acid	Benzenoids	Benzene and substituted derivatives	Phenylpyruvic acid derivatives	Aromatic homomonocyclic compounds	8.32482	8.22764	7.84659	8.19589	8.15507	8.04109	8.08456	8.16223	8.25036	8.06054	8.1568	7.98173	7.87017	8.05452	8.14323	8.14526
308	308	HSST3n_HMDB0000755-ID3087-4-Hydrox_C9H9O4_CH1-	HMDB0000755	Hydroxyphenyllactic acid	Phenylpropanoids and polyketides	Phenylpropanoic acids	NA	Aromatic homomonocyclic compounds	10.9806	10.6878	9.88969	11.5308	9.17077	9.66282	9.47493	9.46227	9.21403	9.554	9.20412	9.05975	9.51738	9.72173	8.55603	9.54044
310	310	HSST3n_HMDB0000017-ID3086-4-Pyrido_C8H8NO4_CH1-	HMDB0000017	4-Pyridoxic acid	Organoheterocyclic compounds	Pyridines and derivatives	Pyridinecarboxylic acids and derivatives	Aromatic heteromonocyclic compounds	8.20631	8.89672	9.47224	8.55275	7.93773	8.82497	8.21582	8.24984	7.50329	8.67727	7.42118	7.49665	9.09639	9.17709	7.29234	8.38389
317	317	HSST3n_HMDB0000094-GTT353-CITRATE_C6H7O7_CH1-	HMDB0000094	Citric acid	Organic acids and derivatives	Carboxylic acids and derivatives	Tricarboxylic acids and derivatives	Aliphatic acyclic compounds	14.6357	13.6743	13.5342	13.715	14.0004	14.1382	14.038	13.9578	13.4056	14.0053	14.0187	13.8764	14.0727	14.206	13.9175	12.667
318	318	HSST3n_HMDB0000193-GTT359-ISOCITRI_C6H7O7_CH1-	HMDB0000193	Isocitric acid	Organic acids and derivatives	Carboxylic acids and derivatives	Tricarboxylic acids and derivatives	Aliphatic acyclic compounds	8.14873	8.29929	9.06219	8.42112	10.7746	10.1331	9.47155	10.1826	8.91436	9.58059	9.97353	10.3065	9.35971	9.12783	10.8779	6.97261
319	319	HSST3n_HMDB0000954-ID2571-Ferulic-_C10H9O4_CH1-	HMDB0000954	Ferulic acid	Phenylpropanoids and polyketides	Cinnamic acids and derivatives	Hydroxycinnamic acids and derivatives	Aromatic homomonocyclic compounds	7.98139	7.80303	7.54697	7.97453	7.79317	7.62217	7.81116	7.80751	7.75961	7.78406	7.92769	7.72002	7.62998	7.54062	8.03041	7.73936
322	322	HSST3n_HMDB0000731-ID2889-S-Sulfoc_C3H6NO5S2_CH1-	HMDB0000731	Cysteine-S-sulfate	Organic acids and derivatives	Carboxylic acids and derivatives	Amino acids, peptides, and analogues	Aliphatic acyclic compounds	9.88032	8.80956	8.64559	8.36497	7.80466	8.73424	8.40111	9.10242	8.40111	8.71078	8.38981	8.12445	8.46062	8.95712	8.26514	7.69257
326	326	HSST3n_HMDB0000671-ID2653-Indole-3_C11H10NO3_CH1-	HMDB0000671	Indolelactic acid	Organoheterocyclic compounds	Indoles and derivatives	Indolyl carboxylic acids and derivatives	Aromatic heteropolycyclic compounds	10.785	10.3053	9.53286	11.2563	8.53582	10.6405	8.60043	8.43837	8.30869	9.82098	8.54071	8.33495	9.87148	9.14302	8.05928	8.76795
330	330	HSST3n_HMDB0000663-ID2952-Glucaric_C6H9O8_CH1-	HMDB0000663	Glucaric acid	Organic oxygen compounds	Organooxygen compounds	Carbohydrates and carbohydrate conjugates	Aliphatic acyclic compounds	10.1572	9.70137	10.0782	9.53279	9.51385	9.97748	9.7652	9.4017	9.2989	9.91477	9.3071	9.69252	10.1585	10.0402	10.3069	9.17533
338	338	HSST3n_HMDB0000866-ID2659-N-Acetyl_C11H12NO4_CH1-	HMDB0000866	N-Acetyl-L-tyrosine	Organic acids and derivatives	Carboxylic acids and derivatives	Amino acids, peptides, and analogues	Aromatic homomonocyclic compounds	9.73359	8.96124	7.91972	10.0062	7.73412	7.03615	6.60935	6.78333	7.12044	7.41698	6.4552	6.53233	7.23993	7.89804	6.23832	6.74524
342	342	HSST3n_HMDB0000933-ID2729-trans-Tr_C12H19O4_CH1-	HMDB0000933	Traumatic acid	Lipids and lipid-like molecules	Fatty Acyls	Fatty acids and conjugates	Aliphatic acyclic compounds	9.65541	9.76847	9.11855	10.1535	8.92026	9.06196	8.27027	9.39566	8.52198	9.41124	8.56312	8.23058	9.70607	8.94155	8.22791	8.57301
356	356	HSST3n_HMDB0000273-ID2590-Thymidin_C10H13N2O5_CH1-	HMDB0000273	Thymidine	Nucleosides, nucleotides, and analogues	Pyrimidine nucleosides	Pyrimidine 2'-deoxyribonucleosides	Aromatic heteromonocyclic compounds	9.44137	9.84972	8.79981	9.30301	7.88005	8.17386	7.92045	8.40246	7.84189	7.97556	7.67043	7.55486	8.77971	8.62873	7.42774	7.95085
397	397	HSST3n_HMDB0000552-GTT383-3-Methyl_C13H22NO6_CH1-	HMDB0000552	3-Methylglutarylcarnitine	Lipids and lipid-like molecules	Fatty Acyls	Fatty acid esters	Aliphatic acyclic compounds	5.29832	5.40268	4.8828	5.29832	4.30407	5.22575	4.8828	4.30407	4.8828	4.30407	4.27667	4.27667	4.91265	4.30407	4.27667	4.54329
411	411	HSST3n_HMDB0001202-ID3103-2--Deoxy_C9H13N3O7P_CH1-	HMDB0001202	dCMP	Nucleosides, nucleotides, and analogues	Pyrimidine nucleotides	Pyrimidine deoxyribonucleotides	Aromatic heteromonocyclic compounds	7.04141	7.35819	6.89871	7.60539	6.6896	7.1869	6.10256	6.87109	6.66058	7.19594	6.85541	6.81235	6.75577	7.18841	6.58203	7.01121
414	414	HSST3n_HMDB0000230-ID2681-N-Acetyl_C11H18NO9_CH1-	HMDB0000230	N-Acetylneuraminic acid	Organic oxygen compounds	Organooxygen compounds	Carbohydrates and carbohydrate conjugates	Aliphatic heteromonocyclic compounds	10.6592	10.9718	10.1618	10.9774	10.2157	10.3917	10.2361	10.1779	10.4918	10.3515	10.2273	10.2668	10.3825	10.3647	10.1202	10.3563
421	421	HSST3n_HMDB0000095-ID3104-Cytidine_C9H13N3O8P_CH1-	HMDB0000095	Cytidine monophosphate	Nucleosides, nucleotides, and analogues	Pyrimidine nucleotides	Pyrimidine ribonucleotides	Aromatic heteromonocyclic compounds	11.9124	11.6897	11.2881	11.9651	11.3585	11.3715	11.0287	11.1848	11.1963	11.3629	11.4643	11.1984	11.3186	11.6563	11.1675	11.2427
422	422	HSST3n_HMDB0000833-ID2680-N-Glycol_C11H18NO10_CH1-	HMDB0000833	N-Glycolylneuraminic acid	Organic oxygen compounds	Organooxygen compounds	Carbohydrates and carbohydrate conjugates	Aliphatic heteromonocyclic compounds	12.1877	12.007	11.7057	12.5215	11.0682	11.2055	10.3314	11.4364	10.9719	11.4103	11.3579	11.0699	11.8029	11.835	11.798	11.5728
423	423	HSST3n_HMDB0000058-GTT305-Adenosin_C10H11N5O6P_CH1-	HMDB0000058	Cyclic AMP	Nucleosides, nucleotides, and analogues	Purine nucleotides	Cyclic purine nucleotides	Aromatic heteropolycyclic compounds	8.58504	8.71588	8.6307	8.75242	7.80098	8.35019	7.7698	8.15708	7.89283	7.84502	7.74197	7.38461	8.34451	8.54422	7.31588	7.92008
425	425	HSST3n_HMDB0000905-ID2592-2--Deoxy_C10H13N5O6P_CH1-	HMDB0000905	Deoxyadenosine monophosphate	Nucleosides, nucleotides, and analogues	Purine nucleotides	Purine deoxyribonucleotides	Aromatic heteropolycyclic compounds	7.2428	7.60738	6.56526	8.05738	5.99894	6.44413	6.00389	6.7511	7.13648	6.63068	6.15486	6.07764	6.71659	7.0639	5.87212	6.83518
429	429	HSST3n_94701-ID2835-Ile-Pro-_C17H30N3O4_CH1-	CID94701						5.49717	5.78383	5.49306	6.1203	5.4161	4.85203	5.39816	5.57973	6.03309	5.57973	5.73979	5.42053	5.53339	5.53339	4.77912	5.34233
430	430	HSST3n_HMDB0000045-GTT310-Adenosin_C10H13N5O7P_CH1-	HMDB0000045	Adenosine monophosphate	Nucleosides, nucleotides, and analogues	Purine nucleotides	Purine ribonucleotides	Aromatic heteropolycyclic compounds	15.0764	15.0384	14.5883	15.1814	14.6814	14.7419	14.5863	14.6226	14.471	14.7274	14.6655	14.3984	14.7252	14.8998	14.4286	14.7691
431	431	HSST3n_HMDB0000175-GTT315-Inosine-_C10H12N4O8P_CH1-	HMDB0000175	Inosinic acid	Nucleosides, nucleotides, and analogues	Purine nucleotides	Purine ribonucleotides	Aromatic heteropolycyclic compounds	13.7083	14.7611	15.441	13.0876	12.5403	12.7879	15.4406	12.447	15.1732	13.875	12.6518	12.2664	13.0438	12.6544	12.1297	13.9124
432	432	HSST3n_444104-ID2617-Glutathi_C10H16N3O9S_CH1-	CID444104						12.5892	11.7622	11.7314	11.0158	12.4553	12.2011	8.34783	12.6081	12.5761	12.6106	12.3857	11.9927	12.3836	12.2588	9.81302	11.1661
433	433	HSST3n_HMDB0001397-GTT327-Guanosin_C10H13N5O8P_CH1-	HMDB0001397	Guanosine monophosphate	Nucleosides, nucleotides, and analogues	Purine nucleotides	Purine ribonucleotides	Aromatic heteropolycyclic compounds	13.6656	12.4153	11.755	12.7831	13.131	13.1151	12.0089	12.7864	11.9865	12.9234	13.0506	12.8004	13.0105	13.1984	12.9128	12.1078
434	434	HSST3n_HMDB0001554-ID2584-Xanthosi_C10H12N4O9P_CH1-	HMDB0001554	Xanthylic acid	Nucleosides, nucleotides, and analogues	Purine nucleotides	Purine ribonucleotides	Aromatic heteropolycyclic compounds	4.94876	4.8828	6.64509	4.8828	4.49981	5.2575	5.49306	4.49981	4.82831	4.49981	4.64439	4.8828	5.15906	5.15906	4.96284	5.15906
441	441	HSST3n_HMDB0001341-GTT306-ADENOSIN_C10H14N5O10P2_CH1-	HMDB0001341	ADP	Nucleosides, nucleotides, and analogues	Purine nucleotides	Purine ribonucleotides	Aromatic heteropolycyclic compounds	11.5807	11.5023	11.5764	10.4116	10.0399	10.1169	13.4055	9.48812	11.5138	9.78262	10.2649	9.91685	10.131	10.1513	10.465	8.66129
445	445	HSST3n_HMDB0000536-GTT309-Succinyl_C14H17N5O11P_CH1-	HMDB0000536	Adenylsuccinic acid	Benzenoids	Benzene and substituted derivatives	Biphenyls and derivatives	Aromatic homomonocyclic compounds	9.44652	8.1496	8.42661	8.35561	9.5956	8.74225	10.2631	8.133	8.58951	8.71078	9.67363	9.3226	8.64805	8.61359	10.05	6.70073
446	446	HSST3n_HMDB0001178-GTT348-Adenosin_C15H22N5O14P2_CH1-	HMDB0001178	Adenosine diphosphate ribose	Nucleosides, nucleotides, and analogues	Purine nucleotides	Purine nucleotide sugars	Aromatic heteropolycyclic compounds	12.7343	12.4616	12.044	12.7145	12.4908	12.5115	12.1881	12.3589	12.2952	12.6451	12.6114	12.4383	12.3924	12.5636	12.2483	12.3237
447	447	HSST3n_HMDB0000286-GTT302-UDP-D-gl_C15H23N2O17P2_CH1-	HMDB0000286	Uridine diphosphate glucose	Nucleosides, nucleotides, and analogues	Pyrimidine nucleotides	Pyrimidine nucleotide sugars	Aromatic heteromonocyclic compounds	12.3257	11.8092	11.1987	12.2064	11.5302	11.7721	11.1982	11.5004	11.1029	11.7145	11.4107	11.3348	11.6737	11.9071	11.2137	11.135
453	453	HSST3n_HMDB0001248-ID2870-Flavin-a_C27H32N9O15P2_CH1-	HMDB0001248	FAD	Nucleosides, nucleotides, and analogues	Flavin nucleotides	NA	Aromatic heteropolycyclic compounds	9.91195	9.79099	9.34049	10.179	9.57651	9.86931	9.35911	9.48136	9.4064	9.84898	9.82482	9.37501	9.76354	9.96449	9.24793	9.6632
454	454	HILICp_HMDB0000294-GTT277-Urea_CH5N2O_CH1+	HMDB0000294	Urea	Organic acids and derivatives	Organic carbonic acids and derivatives	Ureas	Aliphatic acyclic compounds	17.2735	17.2174	16.559	17.2893	16.1739	16.6215	16.1814	16.5552	16.3963	16.4522	16.0764	15.8353	16.6844	16.5369	15.7029	16.1314
455	455	HILICp_HMDB0000123-GTT250-Glycine_C2H6NO2_CH1+	HMDB0000123	Glycine	Organic acids and derivatives	Carboxylic acids and derivatives	Amino acids, peptides, and analogues	Aliphatic acyclic compounds	11.7501	12.7111	12.473	12.2677	11.2872	11.6416	13.1336	11.6613	12.9676	11.6467	11.2681	11.1764	11.6496	11.7185	10.8659	11.9387
457	457	HILICp_HMDB0001414-GTT276-Putresci_C4H13N2_CH1+	HMDB0001414	Putrescine	Organic nitrogen compounds	Organonitrogen compounds	Amines	Aliphatic acyclic compounds	11.4008	10.6982	9.86869	11.7898	10.1204	10.3456	9.61647	10.6075	10.0332	10.3625	10.2094	9.95968	10.6685	10.9511	10.4117	10.8102
458	458	HILICp_HMDB0000056-GTT266-beta-Ala_C3H8NO2_CH1+	HMDB0000056	beta-Alanine	Organic acids and derivatives	Carboxylic acids and derivatives	Amino acids, peptides, and analogues	Aliphatic acyclic compounds	10.8176	10.5831	9.9601	11.358	9.68028	9.92255	9.66421	10.0158	9.91319	9.90867	9.93736	9.8265	10.0044	9.83991	9.71752	10.3049
459	459	HILICp_HMDB0000161-GTT264-Alanine_C3H8NO2_CH1+	HMDB0000161	L-Alanine	Organic acids and derivatives	Carboxylic acids and derivatives	Amino acids, peptides, and analogues	Aliphatic acyclic compounds	13.6717	14.6614	14.5071	14.1792	13.2854	13.4374	14.5687	13.3224	14.5325	13.5548	13.2562	12.9904	13.4339	13.4636	12.7717	13.7811
460	460	HILICp_HMDB0036458-GTT201-1-AMINOC_C4H8NO2_CH1+	HMDB0036458	1-Aminocyclopropanecarboxylic acid	Organic acids and derivatives	Carboxylic acids and derivatives	Amino acids, peptides, and analogues	Aliphatic homomonocyclic compounds	11.3083	11.6399	10.7934	11.8099	9.95313	10.2702	10.4831	9.99136	10.6754	10.1096	9.85619	9.8406	10.2267	10.3797	9.51244	10.4025
461	461	HILICp_HMDB0000092-GTT251-NN-Dimet_C4H10NO2_CH1+	HMDB0000092	Dimethylglycine	Organic acids and derivatives	Carboxylic acids and derivatives	Amino acids, peptides, and analogues	Aliphatic acyclic compounds	12.5333	12.9496	12.0296	13.2065	11.3382	11.4099	11.336	11.6191	11.4166	11.3222	11.0849	10.7682	11.8337	11.764	10.848	11.5885
462	462	HILICp_HMDB0000097-GTT253-Choline_C5H14NO_CH1+	HMDB0000097	Choline	Organic nitrogen compounds	Organonitrogen compounds	Quaternary ammonium salts	Aliphatic acyclic compounds	18.7741	19.0822	18.328	19.1236	17.6465	17.769	17.6745	17.7928	17.9145	17.7631	17.7757	17.5095	17.8541	18.0492	17.2056	17.9172
463	463	HILICp_HMDB0062263-GTT256-Serine_C3H8NO3_CH1+	HMDB0062263						12.4391	12.8451	12.2218	12.8391	11.441	11.6485	12.1767	11.6108	12.3941	11.6856	11.5141	11.3613	11.9193	11.8757	10.9309	11.823
464	464	HILICp_HMDB0000965-ID2874-Hypotaur_C2H8NO2S_CH1+	HMDB0000965	Hypotaurine	Organic acids and derivatives	Sulfinic acids and derivatives	Sulfinic acids	Aliphatic acyclic compounds	11.2512	11.7719	11.1668	11.89	11.5359	11.8437	12.0546	11.4845	12.2782	11.6655	11.5185	11.2963	11.8197	12.2247	10.9262	12.1763
465	465	HILICp_HMDB0000630-ID2899-Cytosine_C4H6N3O_CH1+	HMDB0000630	Cytosine	Organoheterocyclic compounds	Diazines	Pyrimidines and pyrimidine derivatives	Aromatic heteromonocyclic compounds	10.7189	10.2607	10.0122	9.40368	9.11096	10.3978	9.10142	9.91911	9.76721	9.74461	8.92771	8.93617	10.6656	9.4428	9.15091	9.62879
466	466	HILICp_HMDB0000870-GTT298-Histamin_C5H10N3_CH1+	HMDB0000870	Histamine	Organic nitrogen compounds	Organonitrogen compounds	Amines	Aromatic heteromonocyclic compounds	18.1834	18.0798	17.6361	18.3296	17.4772	17.6269	16.8774	17.7997	17.44	17.5392	17.6969	17.4524	17.8373	17.7695	17.216	17.5801
467	467	HILICp_HMDB0000300-ID2897-Uracil_C4H5N2O2_CH1+	HMDB0000300	Uracil	Organoheterocyclic compounds	Diazines	Pyrimidines and pyrimidine derivatives	Aromatic heteromonocyclic compounds	8.2044	8.33831	7.75961	8.3464	7.72223	7.98548	7.80098	7.82923	8.00837	8.08178	7.72223	7.72223	7.94733	8.07527	7.91535	7.73543
468	468	HILICp_HMDB0000562-GTT281-Creatini_C4H8N3O_CH1+	HMDB0000562	Creatinine	Organic acids and derivatives	Carboxylic acids and derivatives	Amino acids, peptides, and analogues	Aliphatic heteromonocyclic compounds	15.4101	16.3821	16.5507	15.7897	15.1656	16.0285	15.8784	15.4739	15.8826	15.6628	14.5726	14.3897	16.0409	15.9502	14.2474	14.918
469	469	HILICp_HMDB0001511-GTT282-Creatine_C4H8N3O_CH1+	HMDB0001511	Phosphocreatine	Organic acids and derivatives	Carboxylic acids and derivatives	Amino acids, peptides, and analogues	Aliphatic acyclic compounds	12.2428	13.4761	13.3049	12.5161	11.7525	11.9665	13.3197	12.0071	13.2948	12.2141	11.8007	11.3594	12.0716	11.9342	11.3594	12.43
470	470	HILICp_HMDB0000026-GTT205-3-Ureido_C4H7N2O2_CH1+	HMDB0000026	Ureidopropionic acid	Organic acids and derivatives	Organic carbonic acids and derivatives	Ureas	Aliphatic acyclic compounds	13.2794	13.3378	12.5991	13.4535	10.7597	11.6416	9.80389	10.828	10.2647	11.2651	9.67105	9.53597	11.9543	12.2215	9.72884	10.6663
471	471	HILICp_HMDB0000162-GTT265-L-Prolin_C5H10NO2_CH1+	HMDB0000162	L-Proline	Organic acids and derivatives	Carboxylic acids and derivatives	Amino acids, peptides, and analogues	Aliphatic heteromonocyclic compounds	14.3702	14.9658	14.7182	14.7192	13.3568	13.5675	14.2669	13.6792	14.3255	13.5514	13.1498	13.0744	13.8268	13.7927	12.8996	13.6986
473	473	HILICp_HMDB0000043-GTT252-Betaine_C5H12NO2_CH1+	HMDB0000043	Betaine	Organic acids and derivatives	Carboxylic acids and derivatives	Amino acids, peptides, and analogues	Aliphatic acyclic compounds	18.3493	18.3086	17.1385	18.9484	16.9129	17.1376	16.7648	17.1901	17.0154	17.2772	16.9238	16.7237	17.3832	17.3591	16.5371	17.4696
474	474	HILICp_HMDB0000883-GTT273-L-VALINE_C5H12NO2_CH1+	HMDB0000883	L-Valine	Organic acids and derivatives	Carboxylic acids and derivatives	Amino acids, peptides, and analogues	Aliphatic acyclic compounds	14.1442	14.0943	13.7652	14.401	13.5719	13.5685	13.6164	13.7181	13.7564	13.7501	13.6417	13.4591	13.6676	13.6028	13.6177	13.639
476	476	HILICp_HMDB0001406-GTT305-NICOTINA_C6H7N2O_CH1+	HMDB0001406	Niacinamide	Organoheterocyclic compounds	Pyridines and derivatives	Pyridinecarboxylic acids and derivatives	Aromatic heteromonocyclic compounds	17.5941	17.8824	17.2677	17.8681	16.9529	17.2271	17.0013	17.0199	17.1818	17.1725	17.0298	16.7969	17.288	17.363	16.5942	17.3337
478	478	HILICp_HMDB0000898-ID2953-1-Methyl_C6H12N3_CH1+	HMDB0000898	1-Methylhistamine	Organic nitrogen compounds	Organonitrogen compounds	Amines	Aromatic heteromonocyclic compounds	14.2381	14.2752	13.8697	14.6422	13.2454	13.4989	12.4145	13.2942	13.0458	13.3204	13.4473	13.3826	13.6293	13.591	12.6346	13.2418
479	479	HILICp_HMDB0000262-GTT309-THYMINE_C5H7N2O2_CH1+	HMDB0000262	Thymine	Organoheterocyclic compounds	Diazines	Pyrimidines and pyrimidine derivatives	Aromatic heteromonocyclic compounds	10.3999	10.7075	9.65912	10.1631	9.431	9.6075	9.29257	9.81782	9.41784	9.58232	9.51141	9.29826	9.99602	9.75476	9.39566	9.49927
482	482	HILICp_HMDB0000064-GTT278-Creatine_C4H10N3O2_CH1+	HMDB0000064	Creatine	Organic acids and derivatives	Carboxylic acids and derivatives	Amino acids, peptides, and analogues	Aliphatic acyclic compounds	17.9076	19.066	19.0207	18.0637	17.2439	17.5382	19.016	17.4078	18.9577	17.6681	17.129	16.5763	17.4205	17.2655	16.6593	18.069
483	483	HILICp_HMDB0000687-GTT268-L-Leucin_C6H14NO2_CH1+	HMDB0000687	L-Leucine	Organic acids and derivatives	Carboxylic acids and derivatives	Amino acids, peptides, and analogues	Aliphatic acyclic compounds	14.3295	14.1847	13.958	14.4753	13.5122	13.496	13.5433	13.6997	13.7995	13.8855	13.5244	13.4104	13.8166	13.7699	12.9193	13.7127
484	484	HILICp_HMDB0000172-GTT261-Isoleuci_C6H14NO2_CH1+	HMDB0000172	L-Isoleucine	Organic acids and derivatives	Carboxylic acids and derivatives	Amino acids, peptides, and analogues	Aliphatic acyclic compounds	13.39	13.4463	12.9704	13.7534	12.3072	12.4352	12.4588	12.5892	12.7562	12.5949	12.3397	12.209	12.7118	12.7513	11.8386	12.7386
487	487	HILICp_HMDB0000214-GTT270-DL-Ornit_C5H13N2O2_CH1+	HMDB0000214	Ornithine	Organic acids and derivatives	Carboxylic acids and derivatives	Amino acids, peptides, and analogues	Aliphatic acyclic compounds	11.3014	11.702	11.3702	11.7132	9.54874	9.86636	10.864	10.3843	10.7631	9.81613	9.64037	9.20513	10.4862	10.2186	9.25177	10.2385
489	489	HILICp_HMDB0000034-GTT244-Adenine_C5H6N5_CH1+	HMDB0000034	Adenine	Organoheterocyclic compounds	Imidazopyrimidines	Purines and purine derivatives	Aromatic heteropolycyclic compounds	11.2756	13.4324	12.7591	11.7853	12.2254	12.5456	12.5424	12.3545	12.7682	12.3925	12.0507	11.9881	12.3098	11.6166	11.9075	12.8242
490	490	HILICp_HMDB0000157-GTT300-Hypoxant_C5H5N4O_CH1+	HMDB0000157	Hypoxanthine	Organoheterocyclic compounds	Imidazopyrimidines	Purines and purine derivatives	Aromatic heteropolycyclic compounds	15.8674	15.7124	14.9713	16.1763	15.2371	15.3009	14.9888	15.377	15.354	15.513	15.5379	15.3244	15.2264	15.3515	15.0736	15.3278
491	491	HILICp_HMDB0000699-ID3032-1-Methyl_C7H9N2O_CH1+	HMDB0000699	1-Methylnicotinamide	Organoheterocyclic compounds	Pyridines and derivatives	Pyridinecarboxylic acids and derivatives	Aromatic heteromonocyclic compounds	14.9282	14.6786	14.5016	15.6685	14.0768	14.3629	13.9582	14.208	14.4577	14.5297	14.2024	14.0412	14.4264	14.4447	13.5457	14.1754
492	492	HILICp_HMDB0000875-GTT310-Trigonel_C7H8NO2_CH1+	HMDB0000875	Trigonelline	Alkaloids and derivatives	NA	NA	Aromatic heteromonocyclic compounds	13.6108	13.5767	12.9966	13.7718	13.0507	13.4732	13.5437	13.2516	13.5069	13.1229	12.7011	12.7268	13.4587	13.1298	12.0591	13.5016
493	493	HILICp_HMDB0000306-GTT284-TYRAMINE_C8H12NO_CH1+	HMDB0000306	Tyramine	Benzenoids	Benzene and substituted derivatives	Phenethylamines	Aromatic homomonocyclic compounds	9.79345	9.60892	9.51495	9.58294	9.48737	10.1093	9.43556	9.62813	9.68974	9.78723	9.56409	9.42859	9.27002	9.4959	9.63998	9.418
494	494	HILICp_HMDB0000301-GTT287-UROCANIC_C6H7N2O2_CH1+	HMDB0000301	Urocanic acid	Organoheterocyclic compounds	Azoles	Imidazoles	Aromatic heteromonocyclic compounds	15.8989	16.205	15.6668	15.4814	15.1685	15.6138	14.4687	15.6925	14.9145	15.1097	14.7275	14.2526	16.1444	15.5645	14.849	15.1167
495	495	HILICp_HMDB0004988-ID2985-2--1-Met_C6H9N2O2_CH1+	HMDB0004988	Pi-Methylimidazoleacetic acid	Organoheterocyclic compounds	Azoles	Imidazoles	Aromatic heteromonocyclic compounds	10.8793	10.4308	10.6088	10.9955	9.76302	10.6336	9.67275	9.87293	9.5372	10.0939	9.18666	9.01797	10.4345	10.3616	9.66751	9.26955
497	497	HILICp_HMDB0004827-ID3009-Stachydr_C7H14NO2_CH1+	HMDB0004827	Proline betaine	Organic acids and derivatives	Carboxylic acids and derivatives	Amino acids, peptides, and analogues	Aliphatic heteromonocyclic compounds	12.5139	11.8104	12.0519	12.3888	12.3352	12.4047	12.7249	12.6587	12.2282	12.128	11.5797	11.3796	12.5802	12.1505	11.8641	12.1231
500	500	HILICp_HMDB0001161-ID3028-gamma-Bu_C7H16NO2_CH1+	HMDB0001161	4-Trimethylammoniobutanoic acid	Lipids and lipid-like molecules	Fatty Acyls	Fatty acids and conjugates	Aliphatic acyclic compounds	14.7436	15.0826	14.3976	15.3123	13.4176	13.8713	14.1266	13.6511	14.1415	13.5463	13.8056	13.1969	14.0435	14.227	13.2476	14.4134
501	501	HILICp_HMDB0000895-GTT254-Acetylch_C7H16NO2_CH1+	HMDB0000895	Acetylcholine	Organic nitrogen compounds	Organonitrogen compounds	Quaternary ammonium salts	Aliphatic acyclic compounds	13.5489	13.4888	11.8615	13.6212	12.0237	11.9553	11.7824	12.1193	12.5772	12.5739	12.6863	12.0917	12.2151	12.7829	12.1443	12.679
502	502	HILICp_HMDB0001257-GTT280-Spermidi_C7H20N3_CH1+	HMDB0001257	Spermidine	Organic nitrogen compounds	Organonitrogen compounds	Amines	Aliphatic acyclic compounds	10.3251	11.5611	11.4237	11.6415	11.5123	11.1893	11.2277	10.779	11.4107	10.9223	10.9663	10.8646	11.7014	11.517	11.4335	11.2916
504	504	HILICp_HMDB0000182-GTT272-L--+--Ly_C6H15N2O2_CH1+	HMDB0000182	L-Lysine	Organic acids and derivatives	Carboxylic acids and derivatives	Amino acids, peptides, and analogues	Aliphatic acyclic compounds	13.8251	14.5897	14.3913	14.51	11.4603	11.6146	13.9125	12.0007	13.881	11.9141	11.5921	11.491	12.2147	12.205	11.2837	12.946
506	506	HILICp_HMDB0000696-GTT295-L-Methio_C5H12NO2S_CH1+	HMDB0000696	L-Methionine	Organic acids and derivatives	Carboxylic acids and derivatives	Amino acids, peptides, and analogues	Aliphatic acyclic compounds	12.1868	12.6758	12.176	12.7684	11.3775	11.6337	11.8165	11.6987	12.044	11.8371	11.5789	11.4805	11.7542	11.8677	10.9689	11.835
507	507	HILICp_HMDB0000132-ID2930-Guanine_C5H6N5O_CH1+	HMDB0000132	Guanine	Organoheterocyclic compounds	Imidazopyrimidines	Purines and purine derivatives	Aromatic heteropolycyclic compounds	8.60337	9.15324	8.72323	8.39457	8.67863	8.20904	8.24643	8.67863	8.24643	8.67863	8.67863	8.67163	9.24571	9.24571	8.67163	8.67863
510	510	HILICp_HMDB0013253-ID2990-N-Acetyl_C7H12N3O_CH1+	HMDB0013253	N-Acetylhistamine	Organic acids and derivatives	Carboxylic acids and derivatives	Carboxylic acid derivatives	Aromatic heteromonocyclic compounds	10.9024	10.3606	9.94194	11.7284	9.54674	9.6862	9.53921	9.66789	9.87483	9.75034	9.72693	9.40377	9.93353	9.75069	9.38488	9.49054
511	511	HILICp_HMDB0000177-GTT299-L-Histid_C6H10N3O2_CH1+	HMDB0000177	L-Histidine	Organic acids and derivatives	Carboxylic acids and derivatives	Amino acids, peptides, and analogues	Aromatic heteromonocyclic compounds	14.269	15.0134	14.4963	15.024	13.2919	13.6134	14.0475	13.5929	14.3018	13.5751	13.2835	12.944	13.8542	14.0963	12.6723	13.9017
513	513	HILICp_HMDB0003459-ID2961-Ala-Ala_C6H13N2O3_CH1+	HMDB0003459	D-Alanyl-D-alanine	Organic acids and derivatives	Carboxylic acids and derivatives	Amino acids, peptides, and analogues	Aliphatic acyclic compounds	9.60717	9.44177	8.92745	9.40591	8.99243	9.35262	8.94975	9.37195	9.24638	9.0293	9.10053	9.08851	9.51996	9.43508	8.94298	9.14463
517	517	HILICp_HMDB0000062-GTT302-L-Carnit_C7H16NO3_CH1+	HMDB0000062	L-Carnitine	Organic nitrogen compounds	Organonitrogen compounds	Quaternary ammonium salts	Aliphatic acyclic compounds	18.0972	18.5339	17.9484	18.74	17.9065	18.1293	17.9149	17.9975	18.1291	18.0911	18.0814	17.7632	18.1297	18.1477	17.677	18.4181
520	520	HILICp_HMDB0002005-ID2920-Methioni_C5H12NO3S_CH1+	HMDB0002005	Methionine sulfoxide	Organic acids and derivatives	Carboxylic acids and derivatives	Amino acids, peptides, and analogues	Aliphatic acyclic compounds	8.76982	9.33008	8.69885	9.2766	8.00202	8.43533	8.42376	8.38137	8.66181	8.47324	8.04719	7.75534	8.52198	8.75306	7.45934	8.04206
521	521	HILICp_HMDB0000159-GTT279-L-Phenyl_C9H12NO2_CH1+	HMDB0000159	L-Phenylalanine	Organic acids and derivatives	Carboxylic acids and derivatives	Amino acids, peptides, and analogues	Aromatic homomonocyclic compounds	14.6778	14.7705	14.0359	15.141	13.6233	13.6414	13.6172	13.7483	13.8929	13.8278	13.795	13.5479	13.7724	13.8873	13.3516	14.01
524	524	HILICp_HMDB0001431-ID3037-Pyridoxa_C8H13N2O2_CH1+	HMDB0001431	Pyridoxamine	Organoheterocyclic compounds	Pyridines and derivatives	Pyridoxamines	Aromatic heteromonocyclic compounds	8.82835	7.39142	7.39142	8.82835	8.12859	8.77013	7.69848	8.54792	7.69848	8.84549	9.27256	8.68727	8.44204	8.89796	8.14613	8.33567
526	526	HILICp_HMDB0000001-ID2991-1-Methyl_C7H12N3O2_CH1+	HMDB0000001	1-Methylhistidine	Organic acids and derivatives	Carboxylic acids and derivatives	Amino acids, peptides, and analogues	Aromatic heteromonocyclic compounds	10.1873	12.2633	10.8066	11.7531	9.96077	10.3651	10.1321	10.3196	10.373	10.2725	10.1512	9.78386	10.3824	10.8347	9.74578	10.2496
527	527	HILICp_HMDB0000479-GTT203-3-Methyl_C7H12N3O2_CH1+	HMDB0000479	3-Methylhistidine	Organic acids and derivatives	Carboxylic acids and derivatives	Amino acids, peptides, and analogues	Aromatic heteromonocyclic compounds	11.9181	12.8913	12.3152	13.169	10.4537	11.0436	11.9305	11.1317	11.9827	10.8779	10.7767	10.2278	11.3815	11.5827	9.76583	11.47
530	530	HILICp_HMDB0011756-ID3057-N-Acetyl_C8H16NO3_CH1+	HMDB0011756	N-Acetylleucine	Organic acids and derivatives	Carboxylic acids and derivatives	Amino acids, peptides, and analogues	Aliphatic acyclic compounds	11.6557	11.4477	11.7629	11.2649	11.3861	12.4478	10.3956	11.5368	10.8131	11.9851	10.7156	10.7212	12.1522	11.9886	10.8352	10.5249
531	531	HILICp_HMDB0034365-ID3016-Theanine_C7H15N2O3_CH1+	HMDB0034365	L-Theanine	Organic acids and derivatives	Carboxylic acids and derivatives	Amino acids, peptides, and analogues	Aliphatic acyclic compounds	7.57147	7.74197	7.71557	7.74197	7.58274	7.32185	7.46049	7.71557	7.46049	7.32185	7.58274	7.58274	7.71557	7.71557	7.74023	7.71557
532	532	HILICp_HMDB0003357-GTT303-N-Acetyl_C7H15N2O3_CH1+	HMDB0003357	N2-Acetylornithine	Organic acids and derivatives	Carboxylic acids and derivatives	Amino acids, peptides, and analogues	Aliphatic acyclic compounds	9.83996	10.2259	9.71372	9.89505	9.32438	9.59342	10.2302	9.55867	10.3055	9.5557	9.27921	9.20633	9.61414	9.63096	9.00626	9.71794
533	533	HILICp_HMDB0000517-GTT275-Arginine_C6H15N4O2_CH1+	HMDB0000517	L-Arginine	Organic acids and derivatives	Carboxylic acids and derivatives	Amino acids, peptides, and analogues	Aliphatic acyclic compounds	15.4851	15.7224	15.5344	15.8138	13.4828	13.5632	14.6745	13.8581	14.7166	13.8333	13.5889	13.4409	14.265	14.3206	12.9492	14.6155
534	534	HILICp_HMDB0013287-ID3079-N-epsilo_C8H19N2O2_CH1+	HMDB0013287	Ne,Ne dimethyllysine	Organic acids and derivatives	Carboxylic acids and derivatives	Amino acids, peptides, and analogues	Aliphatic acyclic compounds	9.81662	11.1255	10.3232	11.3124	8.43815	8.68355	9.48479	9.15905	9.28619	8.53758	8.37747	7.85632	9.43748	9.83387	7.86288	9.4838
537	537	HILICp_HMDB0000904-GTT271-Citrulli_C6H14N3O3_CH1+	HMDB0000904	Citrulline	Organic acids and derivatives	Carboxylic acids and derivatives	Amino acids, peptides, and analogues	Aliphatic acyclic compounds	13.2565	14.4964	13.0173	14.1039	11.8974	12.6751	12.5819	12.4694	13.1447	12.223	12.0098	11.7701	12.6249	13.316	10.6947	13.1949
539	539	HILICp_HMDB0000259-GTT307-Serotoni_C10H13N2O_CH1+	HMDB0000259	Serotonin	Organoheterocyclic compounds	Indoles and derivatives	Tryptamines and derivatives	Aromatic heteropolycyclic compounds	11.2173	11.1069	10.7291	11.212	10.2882	10.387	9.74759	10.3755	9.96204	10.5392	10.2405	10.0793	10.663	10.4238	9.40046	10.446
540	540	HILICp_HMDB0001046-GTT234-COTININE_C10H13N2O_CH1+	HMDB0001046	Cotinine	Organoheterocyclic compounds	Pyridines and derivatives	Pyrrolidinylpyridines	Aromatic heteromonocyclic compounds	9.85974	9.70491	9.45571	9.4163	9.50911	9.59818	9.49175	9.52076	9.67539	9.39325	9.59458	9.31199	9.6829	9.26492	9.69054	9.32999
541	541	HILICp_HMDB0000158-GTT283-Tyrosine_C9H12NO3_CH1+	HMDB0000158	L-Tyrosine	Organic acids and derivatives	Carboxylic acids and derivatives	Amino acids, peptides, and analogues	Aromatic homomonocyclic compounds	11.4689	11.4381	10.9913	11.8948	10.3691	10.2873	10.7263	10.1906	10.854	10.5266	10.4779	10.2997	10.4105	10.7145	9.82038	10.7173
542	542	HILICp_440274-ID3041-N-N-Dime_C8H14N3O2_CH1+	CID440274						10.5374	10.3945	10.1898	9.55916	10.3882	9.43076	10.1991	9.53792	10.4119	9.5293	9.628	9.44161	9.53467	9.47654	9.71728	9.4857
543	543	HILICp_HMDB0000272-GTT204-O-Phosph_C3H9NO6P_CH1+	HMDB0000272	Phosphoserine	Organic acids and derivatives	Carboxylic acids and derivatives	Amino acids, peptides, and analogues	Aliphatic acyclic compounds	7.88946	8.67505	6.99393	7.88946	7.6324	8.13886	6.61607	8.24302	7.53903	8.21636	7.55904	7.68156	8.21365	8.97614	7.68156	8.19533
544	544	HILICp_HMDB0001276-ID3161-N1-Acety_C9H22N3O_CH1+	HMDB0001276	N1-Acetylspermidine	Organic acids and derivatives	Carboximidic acids and derivatives	Carboximidic acids	Aliphatic acyclic compounds	12.9319	12.8366	11.7412	13.7538	11.225	11.785	10.7265	11.6175	11.1326	11.5256	10.8451	10.7476	11.9183	12.1797	10.6713	11.5478
547	547	HILICp_HMDB0000206-ID3066-N-epsilo_C8H17N2O3_CH1+	HMDB0000206	N6-Acetyl-L-lysine	Organic acids and derivatives	Carboxylic acids and derivatives	Amino acids, peptides, and analogues	Aliphatic acyclic compounds	9.63365	9.60952	8.95131	9.62132	8.18284	8.20276	7.73456	8.38366	8.50188	8.18284	8.31972	8.38503	8.52615	8.60667	8.38503	8.43403
548	548	HILICp_HMDB0029416-ID3026-Targinin_C7H17N4O2_CH1+	HMDB0029416	L-Targinine	Organic acids and derivatives	Carboxylic acids and derivatives	Amino acids, peptides, and analogues	Aliphatic acyclic compounds	10.6168	11.1693	10.4892	11.1236	9.86204	10.0034	10.3691	10.1392	10.4282	9.97572	9.94659	9.70443	10.2681	10.4676	9.70443	10.5119
549	549	HILICp_HMDB0001325-ID3149-N-N-N-Tr_C9H21N2O2_CH1+	HMDB0001325	N6,N6,N6-Trimethyl-L-lysine	Organic acids and derivatives	Carboxylic acids and derivatives	Amino acids, peptides, and analogues	Aliphatic acyclic compounds	13.5012	14.0875	14.3618	14.1562	12.5101	12.9913	13.5509	13.0655	13.6541	12.9289	12.5393	12.2973	12.9974	13.1657	12.0923	13.3926
552	552	HILICp_HMDB0032055-ID3034-N-Acetyl_C8H12N3O3_CH1+	HMDB0032055	N-Acetylhistidine	Organic acids and derivatives	Carboxylic acids and derivatives	Amino acids, peptides, and analogues	Aromatic heteromonocyclic compounds	9.6493	9.20854	8.9504	8.46989	8.70001	9.09594	7.97488	8.58691	8.07838	9.30574	8.51979	9.94016	9.25894	9.15472	7.50879	8.78432
555	555	HILICp_HMDB0001539-GTT237-NN-Dimet_C8H19N4O2_CH1+	HMDB0001539	Asymmetric dimethylarginine	Organic acids and derivatives	Carboxylic acids and derivatives	Amino acids, peptides, and analogues	Aliphatic acyclic compounds	12.3115	13.2365	13.0433	13.347	11.1337	11.8579	12.2588	11.7167	12.1314	11.5345	10.9253	10.7766	11.9835	12.2796	10.4129	11.9998
559	559	HILICp_HMDB0000201-GTT219-L-Acetyl_C9H18NO4_CH1+	HMDB0000201	L-Acetylcarnitine	Lipids and lipid-like molecules	Fatty Acyls	Fatty acid esters	Aliphatic acyclic compounds	17.1341	17.8217	17.4052	17.3289	16.792	17.2367	17.0368	17.1846	17.2442	17.0719	16.9794	16.8063	17.2454	17.2821	16.677	17.1375
560	560	HILICp_HMDB0000929-GTT257-L-Trypto_C11H13N2O2_CH1+	HMDB0000929	L-Tryptophan	Organoheterocyclic compounds	Indoles and derivatives	Indolyl carboxylic acids and derivatives	Aromatic heteropolycyclic compounds	13.3199	13.1787	12.8607	13.5984	12.1495	12.4119	12.1249	12.1213	12.3198	12.2768	12.2976	11.9727	12.3133	12.5027	11.939	12.6191
561	561	HILICp_HMDB0029049-ID3020-Ser-Thr_C7H15N2O5_CH1+	HMDB0029049	Serylthreonine	Organic acids and derivatives	Carboxylic acids and derivatives	Amino acids, peptides, and analogues	Aliphatic acyclic compounds	7.02465	7.02465	7.16085	7.02465	7.04316	7.0282	7.00851	7.39634	6.90575	6.91473	6.97073	7.46049	7.08003	7.36265	6.9489	7.83716
563	563	HILICp_HMDB0000684-ID2575-Kynureni_C10H13N2O3_CH1+	HMDB0000684	L-Kynurenine	Organic oxygen compounds	Organooxygen compounds	Carbonyl compounds	Aromatic homomonocyclic compounds	10.7347	10.0646	9.61133	10.893	8.37678	8.34925	8.36567	8.0762	7.95156	8.24538	8.19368	7.6014	9.03491	9.02317	7.69758	8.90544
564	564	HILICp_HMDB0028885-ID3040-His-Gly_C8H13N4O3_CH1+	HMDB0028885	Histidylglycine	Organic acids and derivatives	Carboxylic acids and derivatives	Amino acids, peptides, and analogues	Aromatic heteromonocyclic compounds	8.51959	8.95144	8.62515	9.56128	7.36834	7.46794	8.49331	7.64683	8.47387	7.74023	7.88194	7.40732	8.04559	7.83637	7.40732	8.50228
566	566	HILICp_HMDB0004620-ID3074-N-alpha-_C8H17N4O3_CH1+	HMDB0004620	N-a-Acetyl-L-arginine	Organic acids and derivatives	Carboxylic acids and derivatives	Amino acids, peptides, and analogues	Aliphatic acyclic compounds	8.39344	8.10168	7.94803	8.10168	7.31455	8.33926	7.94803	7.74889	7.94803	7.74889	7.31455	7.31455	8.78186	7.52672	7.31455	8.78186
567	567	HILICp_HMDB0028790-ID3054-Gln-Ala_C8H16N3O4_CH1+	HMDB0028790	Glutaminylalanine	Organic acids and derivatives	Carboxylic acids and derivatives	Amino acids, peptides, and analogues	Aliphatic acyclic compounds	8.19119	8.19119	8.2169	8.19119	7.41638	7.38895	8.25687	7.66011	8.36567	7.41638	7.66669	7.86519	7.38895	7.38895	7.62949	7.44892
568	568	HILICp_HMDB0000856-GTT228-Acetylci_C8H16N3O4_CH1+	HMDB0000856	N-alpha-Acetyl-L-citrulline	Organic acids and derivatives	Carboxylic acids and derivatives	Amino acids, peptides, and analogues	Aliphatic acyclic compounds	8.4457	7.24637	7.53369	7.24637	7.59136	7.85283	7.30988	7.14125	7.30988	7.14125	7.59136	7.59136	7.37023	8.4457	7.59136	7.95015
570	570	HILICp_HMDB0000824-GTT220-L-Propio_C10H20NO4_CH1+	HMDB0000824	Propionylcarnitine	Lipids and lipid-like molecules	Fatty Acyls	Fatty acid esters	Aliphatic acyclic compounds	15.2333	15.2974	14.2972	15.897	13.8361	14.0794	13.6652	13.9457	13.953	14.0629	13.8734	13.6662	14.6016	14.5278	13.7033	14.7807
573	573	HILICp_HMDB0001238-ID2709-N-Acetyl_C12H15N2O2_CH1+	HMDB0001238	N-Acetylserotonin	Organoheterocyclic compounds	Indoles and derivatives	Hydroxyindoles	Aromatic heteropolycyclic compounds	8.80777	7.51643	7.20266	8.80777	7.06647	7.18841	7.20266	7.06647	7.20266	7.06647	7.15305	7.15305	7.63046	7.63046	7.15305	7.79359
575	575	HILICp_HMDB0000210-GTT306-Pantothe_C9H18NO5_CH1+	HMDB0000210	Pantothenic acid	Organic oxygen compounds	Organooxygen compounds	Alcohols and polyols	Aliphatic acyclic compounds	16.5134	16.4105	15.4651	17.1954	15.0625	15.3222	14.9102	15.4785	15.3852	15.3153	15.2622	15.2579	15.6592	15.2678	14.8264	16.0498
580	580	HILICp_HMDB0028878-ID3106-His-Ala_C9H15N4O3_CH1+	HMDB0028878	Histidylalanine	Organic acids and derivatives	Carboxylic acids and derivatives	Amino acids, peptides, and analogues	Aromatic heteromonocyclic compounds	8.15191	8.46716	8.29029	9.49597	8.94664	8.89055	8.46126	9.10531	9.02256	9.08783	9.50092	9.51621	8.73504	8.80627	8.84419	9.25196
583	583	HILICp_HMDB0003045-GTT238-Ergothio_C9H16N3O2S_CH1+	HMDB0003045	Ergothioneine	Organic acids and derivatives	Carboxylic acids and derivatives	Amino acids, peptides, and analogues	Aromatic heteromonocyclic compounds	13.8571	14.1401	13.2174	14.7747	12.9576	13.4556	12.8259	13.1242	13.2947	13.2951	13.3833	13.1219	13.5279	13.6466	13.0576	14.0247
585	585	HILICp_HMDB0002335-ID3100-Asp-Pro_C9H15N2O5_CH1+	HMDB0002335	Aspartyl-L-proline	Organic acids and derivatives	Carboxylic acids and derivatives	Amino acids, peptides, and analogues	Aliphatic heteromonocyclic compounds	7.40123	8.76997	8.8301	9.00626	6.05912	7.18917	7.82124	7.32185	7.77695	7.18917	6.05912	6.05912	7.32185	7.04141	6.05912	7.46336
587	587	HILICp_HMDB0028835-ID3076-Gly-Arg_C8H18N5O3_CH1+	HMDB0028835	Glycyl-Arginine	Organic acids and derivatives	Carboxylic acids and derivatives	Amino acids, peptides, and analogues	Aliphatic acyclic compounds	8.5897	9.37263	9.60387	8.5897	7.90249	8.09986	8.71637	8.46041	8.49699	7.48156	8.2104	8.09773	8.41804	8.30672	7.49776	8.7216
588	588	HILICp_HMDB0002013-GTT222--R--Buty_C11H22NO4_CH1+	HMDB0002013	Butyrylcarnitine	Lipids and lipid-like molecules	Fatty Acyls	Fatty acid esters	Aliphatic acyclic compounds	15.8651	15.9177	14.875	16.6863	14.4104	14.7374	14.1247	14.4669	14.3161	14.2544	14.1807	14.0674	15.1037	14.9039	14.1065	14.8416
590	590	HILICp_HMDB0029038-ID3047-Ser-Glu_C8H15N2O6_CH1+	HMDB0029038	Serylglutamic acid	Organic acids and derivatives	Carboxylic acids and derivatives	Amino acids, peptides, and analogues	Aliphatic acyclic compounds	5.73979	7.14045	7.24423	6.79682	6.33859	5.87774	7.1869	5.56834	6.2106	5.87774	6.10702	6.17379	5.8944	6.13773	6.17379	5.87493
591	591	HILICp_HMDB0000038-ID3098-7-8-Dihy_C9H14N5O3_CH1+	HMDB0000038	Dihydrobiopterin	Organoheterocyclic compounds	Pteridines and derivatives	Pterins and derivatives	Aromatic heteropolycyclic compounds	7.00033	7.44073	7.02731	6.90776	6.96224	7.37463	5.71043	7.1507	6.16121	6.96224	6.4151	6.4151	6.81124	7.20192	6.6174	6.29157
594	594	HILICp_HMDB0000089-GTT235-Cytidine_C9H14N3O5_CH1+	HMDB0000089	Cytidine	Nucleosides, nucleotides, and analogues	Pyrimidine nucleosides	NA	Aromatic heteromonocyclic compounds	13.2903	12.0206	11.0298	13.2413	11.8975	12.1808	10.4529	12.2085	11.2536	12.0877	12.2684	11.8459	12.5317	12.7	11.6931	11.866
597	597	HILICp_HMDB0000030-ID2602-Biotin_C10H17N2O3S_CH1+	HMDB0000030	Biotin	Organoheterocyclic compounds	Biotin and derivatives	NA	Aliphatic heteropolycyclic compounds	11.1317	11.2498	9.76331	11.4934	9.80356	10.7815	9.6646	10.3192	9.89258	10.0562	10.2109	9.87029	10.5943	10.5186	9.9651	10.93
599	599	HILICp_HMDB0028702-ID3146-Arg-Ala_C9H20N5O3_CH1+	HMDB0028702	Arginylalanine	Organic acids and derivatives	Carboxylic acids and derivatives	Amino acids, peptides, and analogues	Aliphatic acyclic compounds	8.46737	9.91364	9.74478	9.48843	8.35232	7.86978	9.49987	8.41848	9.37118	8.12445	8.38503	8.46674	8.17752	8.35609	8.31336	9.40804
601	601	HILICp_HMDB0000688-GTT226-Isovaler_C12H24NO4_CH1+	HMDB0000688	Isovalerylcarnitine	Lipids and lipid-like molecules	Fatty Acyls	Fatty acid esters	Aliphatic acyclic compounds	15.34	14.8883	13.2749	16.2212	13.1228	13.2019	12.4347	12.9423	12.6775	12.8935	12.8445	12.4435	13.5881	13.3452	12.5785	13.5324
602	602	HILICp_HMDB0013713-ID2744-N-Acetyl_C13H15N2O3_CH1+	HMDB0013713	N-Acetyltryptophan	Organic acids and derivatives	Carboxylic acids and derivatives	Amino acids, peptides, and analogues	Aromatic heteropolycyclic compounds	8.01268	7.8501	8.07278	7.8501	8.36684	8.36684	8.07278	8.36684	8.07278	8.36684	8.36684	8.36684	8.36684	8.36684	8.36684	8.36684
603	603	HILICp_HMDB0029126-ID2626-Val-Glu_C10H19N2O5_CH1+	HMDB0029126	Valylglutamic acid	Organic acids and derivatives	Carboxylic acids and derivatives	Amino acids, peptides, and analogues	Aliphatic acyclic compounds	8.18869	8.41117	7.71021	8.57206	7.22694	7.52726	8.26591	8.02486	7.5989	7.47647	7.23129	7.19293	7.11477	7.69939	6.22654	7.1452
606	606	HILICp_HMDB0062592-GTT227-Malonyl-_C10H18NO6_CH1+	HMDB0062592						9.92206	10.8883	9.79629	11.0659	9.2009	9.8705	9.29044	9.519	9.56704	9.36837	9.29624	9.18891	9.81668	9.88522	8.71227	10.1603
610	610	HILICp_HMDB0062735-GTT221-3-Hydrox_C11H22NO5_CH1+	HMDB0062735	(R)-3-hydroxybutyrylcarnitine	Lipids and lipid-like molecules	Fatty Acyls	Fatty acid esters	Aliphatic acyclic compounds	12.5087	13.4509	12.8774	12.7033	12.6994	13.3743	12.4803	13.0455	12.7307	12.8857	12.7921	12.6253	13.0447	13.2442	12.3258	13.1974
612	612	HILICp_HMDB0001049-ID3045-gamma-Gl_C8H15N2O5S_CH1+	HMDB0001049	gamma-Glutamylcysteine	Organic acids and derivatives	Carboxylic acids and derivatives	Amino acids, peptides, and analogues	Aliphatic acyclic compounds	7.7293	8.18396	7.71468	7.7293	7.44015	8.23403	7.28756	7.89469	7.92805	7.8336	7.86978	7.11314	7.82525	8.08209	7.56476	8.60117
613	613	HILICp_HMDB0000071-ID2576-2--Deoxy_C10H13N4O4_CH1+	HMDB0000071	Deoxyinosine	Nucleosides, nucleotides, and analogues	Purine nucleosides	Purine 2'-deoxyribonucleosides	Aromatic heteropolycyclic compounds	7.91389	8.40156	7.04578	7.83122	7.24637	6.23441	5.70711	7.24637	5.70711	7.24637	7.24637	5.76832	8.38891	7.62168	5.76832	7.24637
614	614	HILICp_HMDB0028893-ID2671-His-Pro_C11H17N4O3_CH1+	HMDB0028893	Histidylproline	Organic acids and derivatives	Carboxylic acids and derivatives	Amino acids, peptides, and analogues	Aromatic heteromonocyclic compounds	7.24208	7.93093	7.39203	8.39818	7.1325	7.1325	6.67203	7.1325	7.39203	7.1325	7.1325	7.1325	7.1325	7.36771	7.1325	7.1325
615	615	HILICp_HMDB0000855-GTT304-Nicotina_C11H15N2O5_CH1+	HMDB0000855	Nicotinamide riboside	Organic oxygen compounds	Organooxygen compounds	Carbohydrates and carbohydrate conjugates	Aromatic heteromonocyclic compounds	12.72	11.3533	10.3136	12.594	9.65406	10.4902	9.31064	10.6911	9.86542	10.0925	10.5731	9.75759	11.1065	10.8974	9.06797	10.7132
616	616	HILICp_HMDB0029129-ID2678-Val-His_C11H19N4O3_CH1+	HMDB0029129	Valylhistidine	Organic acids and derivatives	Carboxylic acids and derivatives	Amino acids, peptides, and analogues	Aromatic heteromonocyclic compounds	7.66716	7.39572	7.59539	7.66716	6.98841	7.18159	7.31522	6.72263	7.7803	6.79459	6.48616	6.48616	7.28482	7.49942	6.48616	8.73311
617	617	HILICp_HMDB0028898-ID2677-His-Val_C11H19N4O3_CH1+	HMDB0028898	Histidylvaline	Organic acids and derivatives	Carboxylic acids and derivatives	Amino acids, peptides, and analogues	Aromatic heteromonocyclic compounds	6.97261	8.39638	8.09316	8.99888	8.13476	8.30771	8.24012	8.49903	8.74497	7.89878	8.01566	8.62712	8.26976	8.22229	7.90101	7.99159
618	618	HILICp_HMDB0029063-ID2611-Thr-His_C10H17N4O4_CH1+	HMDB0029063	Threonylhistidine	Organic acids and derivatives	Carboxylic acids and derivatives	Amino acids, peptides, and analogues	Aromatic heteromonocyclic compounds	7.29097	7.80303	7.97625	7.29097	5.97126	5.97126	7.00579	5.97126	6.48616	5.97126	5.97126	5.97126	5.97126	5.97126	5.97126	5.97126
619	619	HILICp_HMDB0028895-ID2610-His-Thr_C10H17N4O4_CH1+	HMDB0028895	Histidylthreonine	Organic acids and derivatives	Carboxylic acids and derivatives	Amino acids, peptides, and analogues	Aromatic heteromonocyclic compounds	8.08395	8.78829	8.10319	9.21989	7.26543	7.06561	7.9735	7.47364	8.21474	7.38461	7.36834	6.93731	7.14204	7.66809	6.93731	8.13973
620	620	HILICp_HMDB0000086-GTT296-sn-Glyce_C8H21NO6P_CH1+	HMDB0000086	Glycerophosphocholine	Lipids and lipid-like molecules	Glycerophospholipids	Glycerophosphocholines	Aliphatic acyclic compounds	17.1726	18.112	17.0018	17.787	16.2587	16.7905	15.7936	16.3109	16.3069	16.2372	15.9364	15.8442	16.4579	16.9556	15.3332	16.4625
622	622	HILICp_HMDB0062179-GTT206-5-Amino-_C9H15N4O5_CH1+	HMDB0062179	AICA-riboside	Nucleosides, nucleotides, and analogues	Imidazole ribonucleosides and ribonucleotides	NA	Aromatic heteromonocyclic compounds	6.96508	6.64249	7.3696	6.64249	7.11477	8.09377	7.3696	6.58893	7.3696	7.11477	7.11477	5.97635	7.21156	7.47477	5.97635	6.58893
624	624	HILICp_HMDB0000756-GTT223-Hexanoyl_C13H26NO4_CH1+	HMDB0000756	Hexanoylcarnitine	Lipids and lipid-like molecules	Fatty Acyls	Fatty acid esters	Aliphatic acyclic compounds	12.2531	13.1648	12.4252	12.6079	11.5081	12.0811	12.2427	11.8316	12.2799	11.5502	11.1596	11.094	12.4724	12.2064	11.1094	12.1901
626	626	HILICp_HMDB0001078-GTT236-D-Mannos_C6H14O9P_CH1+	HMDB0001078	Mannose 6-phosphate	Organic oxygen compounds	Organooxygen compounds	Carbohydrates and carbohydrate conjugates	Aliphatic heteromonocyclic compounds	5.40268	6.10032	5.87774	5.87212	5.22036	5.22036	5.22036	5.22036	5.22036	5.22036	5.22036	5.22036	5.39816	5.39816	5.22036	5.39363
630	630	HILICp_HMDB0011171-ID2683-gamma-Gl_C11H21N2O5_CH1+	HMDB0011171	gamma-Glutamylleucine	Organic acids and derivatives	Carboxylic acids and derivatives	Amino acids, peptides, and analogues	Aliphatic acyclic compounds	10.9242	11.2201	10.0758	11.4968	10.6623	10.542	10.5167	10.3689	10.0452	10.4598	10.3943	10.1384	10.5183	10.7915	9.69135	10.4643
631	631	HILICp_HMDB0029033-ID3147-Ser-Arg_C9H20N5O4_CH1+	HMDB0029033	Serylarginine	Organic acids and derivatives	Carboxylic acids and derivatives	Amino acids, peptides, and analogues	Aliphatic acyclic compounds	7.64348	7.8973	9.12063	7.64348	6.46925	7.16704	8.20139	7.42774	7.712	6.88653	7.66153	7.45761	6.83518	7.16472	6.80461	7.90507
633	633	HILICp_HMDB0061189-GTT225--2R--3-H_C12H24NO5_CH1+	HMDB0061189	3-Hydroxyisovalerylcarnitine	Lipids and lipid-like molecules	Fatty Acyls	Fatty acid esters	Aliphatic acyclic compounds	12.7752	12.772	12.0926	13.4086	11.6962	11.9347	11.9829	11.6981	12.0015	11.7511	11.7865	11.388	11.8497	12.0606	11.2398	12.2171
634	634	HILICp_HMDB0000235-GTT308-Thiamine_C12H17N4OS_CH1+	HMDB0000235	Thiamine	Organoheterocyclic compounds	Diazines	Pyrimidines and pyrimidine derivatives	Aromatic heteromonocyclic compounds	11.9026	12.1364	11.6209	11.9855	11.0289	11.8221	11.1473	11.719	11.7371	11.7373	11.6799	11.403	11.8549	11.7529	10.9946	11.496
636	636	HILICp_HMDB0000050-GTT243-Adenosin_C10H14N5O4_CH1+	HMDB0000050	Adenosine	Nucleosides, nucleotides, and analogues	Purine nucleosides	NA	Aromatic heteropolycyclic compounds	14.0496	14.1249	14.2657	15.1385	13.3447	13.7594	13.9158	13.7214	14.0914	13.6224	13.1506	12.8732	13.9464	13.6865	12.9712	14.1398
639	639	HILICp_HMDB0000195-ID2577-Inosine_C10H13N4O5_CH1+	HMDB0000195	Inosine	Nucleosides, nucleotides, and analogues	Purine nucleosides	NA	Aromatic heteropolycyclic compounds	15.9564	16.2538	15.7193	16.1467	15.258	15.3703	15.2946	15.4315	15.6952	15.4963	15.3488	15.0963	15.5266	15.6362	15.0379	15.7388
641	641	HILICp_HMDB0028909-ID2727-Ile-His_C12H21N4O3_CH1+	HMDB0028909	Isoleucyl-Histidine	Organic acids and derivatives	Carboxylic acids and derivatives	Amino acids, peptides, and analogues	Aromatic heteromonocyclic compounds	7.77654	7.72533	7.05272	7.77654	7.86327	7.85593	6.6695	7.73368	7.30988	7.49776	7.6014	7.5353	7.10579	8.61595	7.5353	8.26642
643	643	HILICp_HMDB0028717-ID2695-Arg-Pro_C11H22N5O3_CH1+	HMDB0028717	Arginylproline	Organic acids and derivatives	Carboxylic acids and derivatives	Amino acids, peptides, and analogues	Aliphatic heteromonocyclic compounds	7.56735	8.80747	6.69084	9.3061	6.98749	6.98749	8.15594	6.98749	8.51218	6.98749	6.98749	6.98749	6.98749	6.98749	6.98749	7.08255
645	645	HILICp_HMDB0029121-ID2705-Val-Arg_C11H24N5O3_CH1+	HMDB0029121	Valylarginine	Organic acids and derivatives	Carboxylic acids and derivatives	Amino acids, peptides, and analogues	Aliphatic acyclic compounds	7.67089	9.86235	8.79861	9.36169	9.14056	9.25923	9.01226	9.05637	9.47355	8.98281	9.27172	9.22474	9.31955	9.04169	8.47094	10.1654
646	646	HILICp_HMDB0011734-GTT245-D-Ribose_C5H10Na2O8P_CH1+	HMDB0011734	D-Arabinose 5-phosphate	Organic oxygen compounds	Organooxygen compounds	Carbohydrates and carbohydrate conjugates	Aliphatic acyclic compounds	8.71029	8.91436	8.1374	8.94024	8.94533	8.73633	8.4288	9.00896	8.85238	8.89809	8.96021	8.78814	8.49454	8.27944	8.84203	8.73247
648	648	HILICp_HMDB0028796-ID2615-Gln-Glu_C10H18N3O6_CH1+	HMDB0028796	Glutaminylglutamic acid	Organic acids and derivatives	Carboxylic acids and derivatives	Amino acids, peptides, and analogues	Aliphatic acyclic compounds	7.78239	8.08579	8.54461	7.78239	5.79301	5.99645	8.57641	5.99645	7.82963	5.79301	5.79301	5.79301	5.99645	5.99146	5.79301	6.4892
649	649	HILICp_HMDB0011738-ID2614-gamma-Gl_C10H18N3O6_CH1+	HMDB0011738	N2-gamma-Glutamylglutamine	Organic acids and derivatives	Carboxylic acids and derivatives	Amino acids, peptides, and analogues	Aliphatic acyclic compounds	7.37463	7.93666	7.73936	8.69918	7.88646	8.35279	7.79359	8.46632	7.79359	7.71378	7.05962	7.17242	8.20385	9.73613	7.41638	7.93666
653	653	HILICp_HMDB0028957-ID2702-Lys-Met_C11H24N3O3S_CH1+	HMDB0028957	Lysylmethionine	Organic acids and derivatives	Carboxylic acids and derivatives	Amino acids, peptides, and analogues	Aliphatic acyclic compounds	12.0636	12.2388	10.8976	13.0593	10.5367	10.8873	9.70143	12.4789	10.2916	11.8027	10.2388	10.6919	12.5333	12.0258	10.3692	11.0487
656	656	HILICp_HMDB0003331-GTT202-1-Methyl_C11H16N5O4_CH1+	HMDB0003331	1-Methyladenosine	Nucleosides, nucleotides, and analogues	Purine nucleosides	NA	Aromatic heteropolycyclic compounds	12.2706	12.5611	12.5279	12.772	11.3787	12.0209	11.3573	11.4453	11.3955	11.7184	10.7161	10.5317	12.1428	12.134	10.5184	11.3353
657	657	HILICp_HMDB0004044-ID2668-6-Methyl_C11H16N5O4_CH1+	HMDB0004044	N6-Methyladenosine	Nucleosides, nucleotides, and analogues	Purine nucleosides	NA	Aromatic heteropolycyclic compounds	9.31551	9.69739	9.00073	9.9168	8.71424	9.33105	7.89208	8.82849	8.4857	8.88655	8.86418	8.29754	8.94937	9.27968	8.43858	8.97853
663	663	HILICp_HMDB0000053-ID2846-4-Andros_C19H27O2_CH1+	HMDB0000053	Androstenedione	Lipids and lipid-like molecules	Steroids and steroid derivatives	Androstane steroids	Aliphatic homopolycyclic compounds	8.18004	7.67647	7.49109	7.87474	7.70481	8.20686	8.12622	7.94307	7.62706	8.35749	8.53228	8.16735	8.53562	7.95683	8.30276	7.99429
664	664	HILICp_HMDB0028923-ID2742-Leu-Arg_C12H26N5O3_CH1+	HMDB0028923	Leucyl-Arginine	Organic acids and derivatives	Carboxylic acids and derivatives	Amino acids, peptides, and analogues	Aliphatic acyclic compounds	8.47845	9.97762	9.03884	9.405	9.50174	9.56892	8.92252	9.53329	9.31668	9.41181	9.76043	9.54345	9.60083	9.55073	8.90164	10.193
665	665	HILICp_HMDB0028901-ID2741-Ile-Arg_C12H26N5O3_CH1+	HMDB0028901	Isoleucyl-Arginine	Organic acids and derivatives	Carboxylic acids and derivatives	Amino acids, peptides, and analogues	Aliphatic acyclic compounds	9.405	9.97762	9.31668	9.405	9.50174	9.41181	8.92252	9.53329	9.31668	9.41181	9.76043	9.76043	9.60083	9.55073	8.90164	10.193
666	666	HILICp_HMDB0000791-GTT224-Octanoyl_C15H30NO4_CH1+	HMDB0000791	Octanoylcarnitine	Lipids and lipid-like molecules	Fatty Acyls	Fatty acid esters	Aliphatic acyclic compounds	10.4724	11.748	10.9872	10.5264	9.40722	10.3608	11.4073	10.0094	11.1515	9.8466	9.45915	9.34732	10.4317	10.3548	9.25503	10.1891
667	667	HILICp_HMDB0005765-ID2679-Ophthalm_C11H20N3O6_CH1+	HMDB0005765	Ophthalmic acid	Organic acids and derivatives	Carboxylic acids and derivatives	Amino acids, peptides, and analogues	Aliphatic acyclic compounds	9.16461	9.04204	7.9452	9.57297	6.89467	7.67601	6.48768	7.42952	6.52796	7.05445	6.87833	7.19519	7.3994	7.26892	5.73334	7.1293
671	671	HILICp_HMDB0029000-ID2814-Phe-Lys_C15H24N3O3_CH1+	HMDB0029000	Phenylalanyllysine	Organic acids and derivatives	Carboxylic acids and derivatives	Amino acids, peptides, and analogues	Aromatic homomonocyclic compounds	8.18646	8.10107	7.28824	8.18646	7.66011	8.05102	6.72263	7.52941	7.31721	7.65397	7.78614	7.70571	7.46451	7.67786	7.33237	7.9848
673	673	HILICp_HMDB0001173-GTT207-5--S-Met_C11H16N5O3S_CH1+	HMDB0001173	b"5'-Methylthioadenosine"	Nucleosides, nucleotides, and analogues	5'-deoxyribonucleosides	5'-deoxy-5'-thionucleosides	Aromatic heteropolycyclic compounds	12.2086	12.9805	12.3348	12.8415	12.305	12.7757	12.3939	12.5499	12.5281	12.3474	12.5573	12.1846	12.4794	12.8237	12.0929	12.6258
675	675	HILICp_HMDB0000133-GTT248-Guanosin_C10H13N5NaO5_CH1+	HMDB0000133	Guanosine	Nucleosides, nucleotides, and analogues	Purine nucleosides	NA	Aromatic heteropolycyclic compounds	13.7439	13.1086	11.6171	14.0846	12.7697	13.1098	10.5275	12.8125	11.6237	12.7152	12.8732	12.5934	13.2548	13.4902	12.332	13.007
680	680	HILICp_HMDB0013205-GTT209-Decenoyl_C17H32NO4_CH1+	HMDB0013205	9-Decenoylcarnitine	Lipids and lipid-like molecules	Fatty Acyls	Fatty acid esters	Aliphatic acyclic compounds	10.138	11.3146	10.4636	10.1678	8.81061	9.89873	11.6707	9.67036	11.1705	9.33477	8.80463	8.94233	9.62977	9.68465	8.37448	9.88374
681	681	HILICp_HMDB0062631-GTT208-Decanoyl_C17H34NO4_CH1+	HMDB0062631						10.7439	11.7388	10.9638	10.77	9.63567	10.2535	11.416	9.83033	11.144	9.90204	9.62543	9.90524	10.1574	10.1647	8.84462	10.5419
682	682	HILICp_HMDB0029107-ID2803-Tyr-His_C15H19N4O4_CH1+	HMDB0029107	Tyrosyl-Histidine	Organic acids and derivatives	Carboxylic acids and derivatives	Amino acids, peptides, and analogues	Aromatic homomonocyclic compounds	8.23669	8.53031	7.71602	8.23669	7.33433	8.01599	7.25912	6.9575	7.62462	6.79234	6.81454	7.29912	7.68524	7.51152	7.29912	8.59286
683	683	HILICp_HMDB0028897-ID2802-His-Tyr_C15H19N4O4_CH1+	HMDB0028897	Histidyltyrosine	Organic acids and derivatives	Carboxylic acids and derivatives	Amino acids, peptides, and analogues	Aromatic heteromonocyclic compounds	9.07955	9.73891	8.12593	9.68738	7.28893	7.02731	8.15306	8.05738	8.91099	7.61776	7.24494	7.74673	8.18507	8.72291	5.99396	7.94697
684	684	HILICp_HMDB0028716-ID2817-Arg-Phe_C15H24N5O3_CH1+	HMDB0028716	Arginylphenylalanine	Organic acids and derivatives	Carboxylic acids and derivatives	Amino acids, peptides, and analogues	Aromatic homomonocyclic compounds	8.20931	7.76599	7.49165	8.20931	7.56216	7.92081	6.43935	8.015	7.37275	7.32844	7.58477	7.6587	7.71557	8.23244	6.03309	8.22416
686	686	HILICp_HMDB0012252-ID2851-Linoleoy_C20H38NO2_CH1+	HMDB0012252	Linoleoyl ethanolamide	Organic nitrogen compounds	Organonitrogen compounds	Amines	Aliphatic acyclic compounds	10.2655	9.66701	9.12184	9.20523	9.82628	9.34295	8.80117	10.226	10.3924	9.91532	9.09088	8.73424	9.83162	9.47662	10.0422	9.22326
690	690	HILICp_HMDB0005768-ID2819-Tyr-Arg_C15H24N5O4_CH1+	HMDB0005768	Kyotorphin	Organic acids and derivatives	Carboxylic acids and derivatives	Amino acids, peptides, and analogues	Aromatic homomonocyclic compounds	8.35538	7.72489	7.71378	9.08659	8.66389	8.86715	7.48268	9.39582	8.11313	8.90721	8.66285	8.50674	9.49009	9.44518	8.09803	9.31064
693	693	HILICp_HMDB0002250-GTT210-Lauroyl-_C19H38NO4_CH1+	HMDB0002250	Dodecanoylcarnitine	Lipids and lipid-like molecules	Fatty Acyls	Fatty acid esters	Aliphatic acyclic compounds	11.4705	12.4397	11.6101	11.6901	10.7622	11.1674	11.7111	10.7618	11.5288	10.8051	10.4772	10.4946	11.3837	11.218	9.7897	11.4122
694	694	HILICp_HMDB0002666-ID2722-Thiamine_C12H18N4O4PS_CH1+	HMDB0002666	Thiamine monophosphate	Organoheterocyclic compounds	Diazines	Pyrimidines and pyrimidine derivatives	Aromatic heteromonocyclic compounds	7.91169	8.34664	6.39859	7.97625	7.7293	7.87853	6.88449	8.00136	7.7003	7.97763	7.81722	7.61776	7.8018	7.97178	7.67322	8.01764
700	700	HILICp_HMDB0005066-GTT212-Tetradec_C21H42NO4_CH1+	HMDB0005066	Tetradecanoylcarnitine	Lipids and lipid-like molecules	Fatty Acyls	Fatty acid esters	Aliphatic acyclic compounds	12.5787	13.3274	12.8112	12.8921	12.3234	12.6935	12.7511	12.3364	12.6291	12.3805	12.0933	12.0776	12.9594	12.8757	11.6359	13.0835
701	701	HILICp_HMDB0000244-ID2830-Riboflav_C17H21N4O6_CH1+	HMDB0000244	Riboflavin	Organoheterocyclic compounds	Pteridines and derivatives	Alloxazines and isoalloxazines	Aromatic heteropolycyclic compounds	9.80621	8.81774	8.5033	8.67197	6.92658	8.60337	7.34213	6.71901	8.01301	7.63385	8.51739	7.06133	8.29079	8.71506	6.55108	8.16195
703	703	HILICp_HMDB0000939-GTT293-S-Adenos_C14H21N6O5S_CH1+	HMDB0000939	S-Adenosylhomocysteine	Organoheterocyclic compounds	Lactones	Gamma butyrolactones	Aliphatic heteromonocyclic compounds	10.1323	11.8712	10.2774	11.567	10.0514	11.0476	9.82059	10.3059	10.5865	10.4634	10.242	9.8676	10.6008	11.422	8.96508	10.7366
707	707	HILICp_HMDB0001185-ID2812-S-Adenos_C15H23N6O5S_CH1+	HMDB0001185	S-Adenosylmethionine	Nucleosides, nucleotides, and analogues	5'-deoxyribonucleosides	5'-deoxy-5'-thionucleosides	Aromatic heteropolycyclic compounds	8.704	10.8998	11.5705	9.9829	8.52417	9.07177	10.1448	8.9091	9.75539	8.76249	8.80597	8.45276	9.0142	9.28915	8.45212	9.30647
708	708	HILICp_HMDB0000222-GTT214-Palmitoy_C23H46NO4_CH1+	HMDB0000222	Palmitoylcarnitine	Lipids and lipid-like molecules	Fatty Acyls	Fatty acid esters	Aliphatic acyclic compounds	13.0265	13.7718	13.3594	13.3381	12.9061	13.2967	13.6255	13.0443	13.4464	13.1186	12.924	12.7846	13.5388	13.4842	12.3512	13.6482
709	709	HILICp_HMDB0061642-GTT213-3-Hydrox_C23H46NO5_CH1+	HMDB0061642	3-hydroxyhexadecanoyl carnitine	Lipids and lipid-like molecules	Fatty Acyls	Fatty acid esters	Aliphatic acyclic compounds	8.2169	9.43372	9.31317	8.77013	8.75084	9.66224	9.83156	9.24271	9.62026	9.45954	9.03967	8.47073	9.73323	9.42948	6.06379	10.2333
711	711	HILICp_HMDB0006469-GTT218-Linoleoy_C25H46NO4_CH1+	HMDB0006469	Linoleyl carnitine	Lipids and lipid-like molecules	Fatty Acyls	Fatty acid esters	Aliphatic acyclic compounds	12.728	13.9013	13.7026	12.7856	12.2474	12.8406	13.6714	12.4294	13.2766	12.6259	12.0671	11.9475	12.7469	12.6779	11.2623	12.6964
712	712	HILICp_HMDB0005065-GTT217-Oleoyl-L_C25H48NO4_CH1+	HMDB0005065	Oleoylcarnitine	Lipids and lipid-like molecules	Fatty Acyls	Fatty acid esters	Aliphatic acyclic compounds	12.9872	14.2714	13.5868	13.1669	12.3765	13.0424	13.5007	12.6468	13.1654	12.6482	12.2632	12.122	12.9332	12.9109	11.5249	13.0149
715	715	HILICp_HMDB0000848-GTT215-Stearoyl_C25H50NO4_CH1+	HMDB0000848	Stearoylcarnitine	Lipids and lipid-like molecules	Fatty Acyls	Fatty acid esters	Aliphatic acyclic compounds	11.3284	12.3824	11.317	11.9601	10.8025	11.3663	11.3738	11.0887	11.2873	11.1428	10.8965	10.5933	11.5639	11.4314	10.1974	11.5973
717	717	HILICp_HMDB0059653-GTT230-Adenylos_C14H19N5O11P_CH1+	HMDB0059653						6.16961	7.19444	7.08255	6.04737	6.7334	7.16781	7.78863	7.38088	7.41337	6.14419	7.00216	6.64118	7.33041	7.02465	6.86485	7.07072
719	719	HILICp_HMDB0001413-ID2792-Cytidine_C14H27N4O11P2_CH1+	HMDB0001413	Citicoline	Organoheterocyclic compounds	Pteridines and derivatives	Pterins and derivatives	Aromatic heteropolycyclic compounds	11.2866	12.1443	10.9121	11.5513	10.9294	11.2049	10.3666	11.004	10.6749	10.9265	10.9655	10.8024	11.3731	11.3724	10.7907	11.2488
720	720	HILICp_HMDB0000874-ID2866-Taurours_C26H46NO6S_CH1+	HMDB0000874	Tauroursodeoxycholic acid	Lipids and lipid-like molecules	Steroids and steroid derivatives	Bile acids, alcohols and derivatives	Aliphatic homopolycyclic compounds	7.57866	7.57866	8.30672	7.57866	8.24984	6.07535	7.90433	9.48395	7.90433	9.48395	6.35263	6.35263	8.86954	6.31716	6.2672	9.48395
727	727	HILICp_HMDB0001008-ID2878-Biliverd_C33H35N4O6_CH1+	HMDB0001008	Biliverdin	Organoheterocyclic compounds	Tetrapyrroles and derivatives	Bilirubins	Aromatic heteromonocyclic compounds	5.98645	6.21261	6.38012	5.98645	6.38012	6.38012	6.38012	6.38012	6.38012	6.38012	6.38012	6.38012	6.38012	6.38012	6.38012	6.38012
728	728	HILICp_HMDB0000054-ID2879-Bilirubi_C33H37N4O6_CH1+	HMDB0000054	Bilirubin	Organoheterocyclic compounds	Tetrapyrroles and derivatives	Bilirubins	Aromatic heteromonocyclic compounds	8.46569	8.7628	8.73085	9.0477	8.7397	9.26094	8.43098	8.71029	9.54588	9.64043	9.87447	9.39308	9.54781	9.55676	9.20794	8.48735
730	730	HILICp_HMDB0003337-GTT292-Glutathi_C20H33N6O12S2_CH1+	HMDB0003337	Oxidized glutathione	Organic acids and derivatives	Carboxylic acids and derivatives	Amino acids, peptides, and analogues	Aliphatic acyclic compounds	10.7765	11.0034	10.4121	11.1887	10.2594	10.466	10.0822	10.8254	10.5267	10.3814	10.5758	10.4586	10.8776	10.765	10.1389	10.6638
731	731	HILICp_HMDB0000902-GTT269-NAD_C21H28N7O14P2_CH1+	HMDB0000902	NAD	Nucleosides, nucleotides, and analogues	(5'->5')-dinucleotides	NA	Aromatic heteropolycyclic compounds	9.4219	10.6431	10.923	9.98225	8.70284	9.64988	10.4679	9.38244	10.6442	9.24106	9.79351	9.29569	9.68521	9.6611	8.71358	10.1052

## Sheet: 1e_Heart_LogImputed
Row	CompoundID	CompoundName	MATCH_accession	name	super_class	class	sub_class	molecular_framework	Cax-H70	Cax-H75	Cax-H67	Cax-H66	Non-cax-H83	Non-Cax-H88	Non-Cax-H86	Non-Cax-H87	Ctrl-H68	Ctrl-H59	Ctrl-H65	Ctrl-H74	Pre-cax-H60	Pre-cax-H69	Pre-cax-H73	Pre-cax-H76
1	1	HILICn_HMDB0060015-ID2981-Phenol-s_C6H5O4S_CH1-	HMDB0060015	Phenol sulphate	Organic acids and derivatives	Organic sulfuric acids and derivatives	Arylsulfates	Aromatic homomonocyclic compounds	13.4444	13.0634	12.273	13.7074	13.0069	12.7654	13.2809	12.9262	13.5323	12.5652	12.4266	13.4598	12.6794	12.543	12.4072	12.5368
2	2	HILICn_HMDB0000653-ID2871-Choleste_C27H45O4S_CH1-	HMDB0000653	Cholesterol sulfate	Lipids and lipid-like molecules	Steroids and steroid derivatives	Cholestane steroids	Aliphatic homopolycyclic compounds	10.1504	10.0056	11.0961	9.99132	10.0467	9.70668	9.66605	9.65252	9.42295	9.87179	9.80278	9.54058	9.70009	9.74062	9.64814	9.72466
7	7	HILICn_HMDB0000402-GTT003-2-Isopro_C7H9O4_CH1-	HMDB0000402	2-Isopropylmalic acid	Lipids and lipid-like molecules	Fatty Acyls	Fatty acids and conjugates	Aliphatic acyclic compounds	8.02715	8.08948	7.93344	8.11013	8.1778	8.60886	7.89544	7.95963	8.08487	8.17976	8.4076	8.08887	8.32942	8.20412	8.25946	8.00703
8	8	HILICn_HMDB0000682-ID3082-3-Indoxy_C8H6NO4S_CH1-	HMDB0000682	Indoxyl sulfate	Organic acids and derivatives	Organic sulfuric acids and derivatives	Arylsulfates	Aromatic heteropolycyclic compounds	12.5591	11.3536	10.8943	13.5751	10.9481	11.5047	11.6529	11.0788	11.5532	10.624	10.8817	11.8562	10.7487	10.8543	10.8629	11.15
9	9	HILICn_HMDB0303749-ID2723-Tuberoni_C12H17O4_CH1-	HMDB0303749	7-Epi-12-hydroxyjasmonic acid	Lipids and lipid-like molecules	Fatty Acyls	Lineolic acids and derivatives	Aliphatic homomonocyclic compounds	7.03615	6.50429	6.18002	6.2804	6.22059	6.51767	6.29342	6.34036	6.05912	6.36303	6.10479	5.52545	6.50129	6.40192	6.43294	6.07074
10	10	HILICn_HMDB0003426-ID2699-Pantethe_C11H21N2O4S_CH1-	HMDB0003426	Pantetheine	Organic acids and derivatives	Carboxylic acids and derivatives	Amino acids, peptides, and analogues	Aliphatic acyclic compounds	9.26341	8.91113	8.44699	9.05158	8.11403	8.11283	8.51077	8.05769	8.49126	8.21257	8.30672	8.10016	7.87093	8.00102	8.19423	7.99261
11	11	HILICn_HMDB0000011-GTT006-3-Hydrox_C4H7O3_CH1-	HMDB0000011	3-Hydroxybutyric acid	Organic acids and derivatives	Hydroxy acids and derivatives	Beta hydroxy acids and derivatives	Aliphatic acyclic compounds	12.714	13.0164	13.0995	12.5018	13.2342	13.9107	12.3046	12.9137	12.7404	13.3409	13.1455	12.8235	12.854	13.2509	12.1962	13.344
12	12	HILICn_HMDB0000701-ID3056-Hexanoyl_C8H14NO3_CH1-	HMDB0000701	Hexanoylglycine	Organic acids and derivatives	Carboxylic acids and derivatives	Amino acids, peptides, and analogues	Aliphatic acyclic compounds	9.36632	8.54714	8.44977	9.71607	9.33344	9.6893	8.88225	9.26672	8.55968	9.0043	8.66458	8.90205	8.92239	8.74513	8.72128	9.09324
13	13	HILICn_HMDB0059629-GTT071-Mevaloni_C6H11O4_CH1-	HMDB0059629						9.54445	9.5382	9.73038	9.98852	9.95982	10.1448	9.96143	9.50718	10.2637	10.1654	10.7211	10.9206	9.78718	10.3011	9.4503	9.76302
15	15	HILICn_HMDB0000661-ID2938-Glutaric_C5H7O4_CH1-	HMDB0000661	Glutaric acid	Organic acids and derivatives	Carboxylic acids and derivatives	Dicarboxylic acids and derivatives	Aliphatic acyclic compounds	13.7319	13.5975	13.4433	13.6418	13.5618	13.8546	13.3761	13.2699	13.3806	13.4158	13.4326	13.5409	13.2605	13.3842	13.2766	13.5284
16	16	HILICn_HMDB0000678-ID3011-N-Isoval_C7H12NO3_CH1-	HMDB0000678	Isovalerylglycine	Organic acids and derivatives	Carboxylic acids and derivatives	Amino acids, peptides, and analogues	Aliphatic acyclic compounds	11.4284	10.6043	9.91793	11.3946	10.3102	10.5853	10.2019	9.91956	10.0936	10.0582	9.43668	10.3742	9.55613	9.30027	9.12674	9.87822
17	17	HILICn_HMDB0000012-ID3092-2-Deoxyu_C9H11N2O5_CH1-	HMDB0000012	Deoxyuridine	Nucleosides, nucleotides, and analogues	Pyrimidine nucleosides	Pyrimidine 2'-deoxyribonucleosides	Aromatic heteromonocyclic compounds	9.02341	9.32322	8.85552	8.75084	8.54792	8.40916	8.27027	8.26256	7.87664	8.14787	8.11343	8.06558	8.48322	8.58261	8.30771	8.7149
18	18	HILICn_HMDB0000511-GTT025-Capric-a_C10H19O2_CH1-	HMDB0000511	Capric acid	Lipids and lipid-like molecules	Fatty Acyls	Fatty acids and conjugates	Aliphatic acyclic compounds	6.63332	6.66313	7.32712	5.0689	7.17702	7.32185	6.94505	7.11883	6.95177	7.34019	7.09423	7.05186	7.28619	7.11314	7.18159	7.07072
22	22	HILICn_HMDB0000254-GTT091-Succinic_C4H5O4_CH1-	HMDB0000254	Succinic acid	Organic acids and derivatives	Carboxylic acids and derivatives	Dicarboxylic acids and derivatives	Aliphatic acyclic compounds	14.5563	15.276	15.842	14.9692	16.1205	16.5004	16.03	16.3134	15.9266	16.1159	16.3776	16.3691	15.8493	16.4	16.107	16.0112
23	23	HILICn_HMDB0001015-ID2957-N-Formyl_C6H10NO3S_CH1-	HMDB0001015	N-Formyl-L-methionine	Organic acids and derivatives	Carboxylic acids and derivatives	Amino acids, peptides, and analogues	Aliphatic acyclic compounds	10.0003	9.72735	9.6453	9.89243	9.72185	9.74349	9.44581	9.336	9.68527	9.5699	9.55088	9.69067	9.72759	9.68371	9.85629	9.75296
26	26	HILICn_HMDB0000296-GTT101-Uridine_C9H11N2O6_CH1-	HMDB0000296	Uridine	Nucleosides, nucleotides, and analogues	Pyrimidine nucleosides	NA	Aromatic heteromonocyclic compounds	12.8518	13.0653	12.6549	12.6084	12.6561	12.8383	12.5248	12.6068	12.8244	12.8075	12.8805	13.0626	12.7558	12.6869	12.8981	12.7769
29	29	HILICn_HMDB0005923-ID2664-N-Acetyl_C11H14N3O6_CH1-	HMDB0005923	N4-Acetylcytidine	Nucleosides, nucleotides, and analogues	Pyrimidine nucleosides	NA	Aromatic heteromonocyclic compounds	7.61628	7.42357	7.46336	7.79647	6.87833	6.9594	6.73221	6.92854	6.49072	6.60394	6.39526	6.17587	6.67582	6.72143	6.86797	6.83626
31	31	HILICn_HMDB0000271-GTT088-Sarcosin_C3H6NO2_CH1-	HMDB0000271	Sarcosine	Organic acids and derivatives	Carboxylic acids and derivatives	Amino acids, peptides, and analogues	Aliphatic acyclic compounds	12.0868	11.6153	10.3891	12.041	9.37687	9.50376	8.8578	9.13659	8.63498	9.14729	8.43533	8.90164	9.64147	9.56226	8.69098	9.82509
33	33	HILICn_HMDB0005862-ID2669-N2-Methy_C11H14N5O5_CH1-	HMDB0005862	2-Methylguanosine	Nucleosides, nucleotides, and analogues	Purine nucleosides	NA	Aromatic heteropolycyclic compounds	6.54965	6.2804	6.35437	6.39024	5.51745	5.64191	5.05625	5.51745	5.40268	5.52146	5.05625	5.52146	5.0814	5.52943	5.0814	5.51745
36	36	HILICn_HMDB0028932-ID2734-Leu-Ile_C12H23N2O3_CH1-	HMDB0028932	Leucyl-Isoleucine	Organic acids and derivatives	Carboxylic acids and derivatives	Amino acids, peptides, and analogues	Aliphatic acyclic compounds	7.41156	6.62274	7.08506	7.70391	7.23273	7.43011	7.98446	7.73936	7.27586	7.69894	7.69848	7.76726	7.50659	7.60688	7.49053	7.04054
42	42	HILICn_HMDB0000277-ID2843-erythro-_C18H37NO5P_CH1-	HMDB0000277	Sphingosine 1-phosphate	Lipids and lipid-like molecules	Sphingolipids	Phosphosphingolipids	Aliphatic acyclic compounds	8.25401	8.24249	7.51152	8.39186	7.53849	7.71735	7.51043	7.50879	7.25418	7.49332	7.19594	7.63385	7.71378	7.71065	7.62315	8.04751
45	45	HILICn_HMDB0029134-ID2786-Val-Phe_C14H19N2O3_CH1-	HMDB0029134	Valylphenylalanine	Organic acids and derivatives	Carboxylic acids and derivatives	Amino acids, peptides, and analogues	Aromatic homomonocyclic compounds	5.2575	4.5326	4.5326	5.2575	4.5326	4.5326	5.2575	4.81218	3.8712	3.8712	3.8712	4.2485	4.5326	4.5326	4.5326	4.5326
48	48	HILICn_HMDB0000767-ID3093-Pseudour_C9H11N2O6_CH1-	HMDB0000767	Pseudouridine	Nucleosides, nucleotides, and analogues	Nucleoside and nucleotide analogues	NA	Aromatic heteromonocyclic compounds	10.9913	10.9103	10.6922	11.1804	10.6232	10.5224	10.7246	10.9416	10.3402	10.4956	10.5053	10.4205	10.4558	10.4049	10.6626	10.5149
59	59	HILICn_HMDB0029140-ID2642-Val-Val_C10H19N2O3_CH1-	HMDB0029140	Valylvaline	Organic acids and derivatives	Carboxylic acids and derivatives	Amino acids, peptides, and analogues	Aliphatic acyclic compounds	5.66296	4.74493	5.04986	5.66296	5.81413	5.73334	5.32301	5.63479	5.14749	5.59099	5.61677	5.66296	5.2575	5.56834	5.88888	5.1299
60	60	HILICn_HMDB0062557-ID2959-Acetylth_C6H10NO4_CH1-	HMDB0062557	N-Acetylthreonine	Organic acids and derivatives	Carboxylic acids and derivatives	Amino acids, peptides, and analogues	Aliphatic acyclic compounds	9.54079	9.07864	9.30082	9.46738	9.0293	8.92771	8.64734	9.02534	8.69618	8.92638	8.83492	8.85723	9.0392	8.97879	9.23308	9.16702
61	61	HILICn_HMDB0000660-GTT043-Fructose_C6H11O6_CH1-	HMDB0000660	D-Fructose	Organic oxygen compounds	Organooxygen compounds	Carbohydrates and carbohydrate conjugates	Aliphatic heteromonocyclic compounds	8.6105	8.5311	9.33371	9.10342	9.54717	9.4525	9.54388	9.58843	9.22572	9.392	9.53344	9.91902	9.6038	9.53864	9.61394	9.18769
66	66	HILICn_HMDB0000422-GTT004-2-Methyl_C6H9O4_CH1-	HMDB0000422	2-Methylglutaric acid	Lipids and lipid-like molecules	Fatty Acyls	Fatty acids and conjugates	Aliphatic acyclic compounds	6.27288	6.27288	6.52942	6.27288	6.52942	5.25227	6.59715	6.59715	5.04343	5.04343	5.04343	5.04343	5.25227	5.45104	5.63121	6.52942
67	67	HILICn_HMDB0000812-GTT072-N-Acetyl_C6H8NO5_CH1-	HMDB0000812	N-Acetyl-L-aspartic acid	Organic acids and derivatives	Carboxylic acids and derivatives	Amino acids, peptides, and analogues	Aliphatic acyclic compounds	10.0684	10.3097	10.5621	10.2932	10.6506	10.6218	10.5128	11.043	10.5044	10.2704	10.4752	10.3099	10.3614	10.3419	10.3105	10.5913
69	69	HILICn_HMDB0059655-GTT002-2-Hydrox_C5H7O5_CH1-	HMDB0059655	2-Hydroxyglutarate	Organic acids and derivatives	Hydroxy acids and derivatives	Short-chain hydroxy acids and derivatives	Aliphatic acyclic compounds	8.9363	9.21722	9.97073	8.93393	9.77951	9.64154	9.48052	9.72907	9.31524	9.48227	9.24009	9.4318	9.69067	9.65752	9.6176	9.94616
70	70	HILICn_HMDB0001138-ID2994-N-Acetyl_C7H10NO5_CH1-	HMDB0001138	N-Acetyl-L-glutamic acid	Organic acids and derivatives	Carboxylic acids and derivatives	Amino acids, peptides, and analogues	Aliphatic acyclic compounds	4.54329	4.66344	4.74493	4.54329	7.54961	6.69208	6.80128	6.80128	6.62672	6.62672	6.62672	6.33505	5.96615	6.59441	5.96615	7.54961
71	71	HILICn_HMDB0000122-GTT048-Glucose_C6H11O6_CH1-	HMDB0000122	D-Glucose	Organic oxygen compounds	Organooxygen compounds	Carbohydrates and carbohydrate conjugates	Aliphatic heteromonocyclic compounds	12.571	10.1149	11.6381	10.7582	12.0397	11.5253	11.1857	10.9142	12.141	10.5983	10.0094	11.1496	11.3255	11.4641	11.3036	12.1115
72	72	HILICn_HMDB0000251-GTT093-Taurine_C2H6NO3S_CH1-	HMDB0000251	Taurine	Organic acids and derivatives	Organic sulfonic acids and derivatives	Organosulfonic acids and derivatives	Aliphatic acyclic compounds	16.7363	16.6852	16.6918	16.632	16.8247	16.7622	16.7209	16.774	16.72	16.603	16.7214	16.6008	16.7326	16.7542	16.6858	16.7893
73	73	HILICn_HMDB0002931-ID2949-N-Acetyl_C5H8NO4_CH1-	HMDB0002931	N-Acetylserine	Organic acids and derivatives	Carboxylic acids and derivatives	Amino acids, peptides, and analogues	Aliphatic acyclic compounds	9.66472	9.25884	9.4809	9.70424	9.44026	9.26936	9.24329	9.12467	9.25789	8.97677	9.13368	9.14099	9.48986	9.71788	9.71716	9.72639
82	82	HILICn_HMDB0000912-ID2770-N6-Succi_C14H16N5O8_CH1-	HMDB0000912	Succinyladenosine	Nucleosides, nucleotides, and analogues	Purine nucleosides	NA	Aromatic heteropolycyclic compounds	6.11147	7.01481	8.00336	6.11147	8.12059	7.91279	8.13827	7.98071	7.98548	7.88533	7.82244	7.55224	7.9505	7.51262	7.68432	8.07745
86	86	HILICn_HMDB0028854-ID3014-Gly-Val_C7H13N2O3_CH1-	HMDB0028854	Glycylvaline	Organic acids and derivatives	Carboxylic acids and derivatives	Amino acids, peptides, and analogues	Aliphatic acyclic compounds	7.73412	7.34859	7.67601	7.77317	7.72489	7.61481	7.8148	7.93773	7.70886	7.70481	7.86327	7.794	7.73805	7.81238	7.86749	7.6212
90	90	HILICn_HMDB0001051-GTT053-GLYCERAL_C3H5O3_CH1-	HMDB0001051	Glyceraldehyde	Organic oxygen compounds	Organooxygen compounds	Carbohydrates and carbohydrate conjugates	Aliphatic acyclic compounds	11.7381	11.6784	12.2234	12.4089	12.6524	12.6426	12.6833	12.7065	12.645	12.6606	12.8601	12.7434	12.5906	12.6282	12.6561	12.6274
91	91	HILICn_HMDB0028927-ID2694-Leu-Gln_C11H20N3O4_CH1-	HMDB0028927	Leucyl-Glutamine	Organic acids and derivatives	Carboxylic acids and derivatives	Amino acids, peptides, and analogues	Aliphatic acyclic compounds	7.97831	7.18159	8.03041	8.20111	8.30177	8.23721	8.47073	8.32918	8.37101	8.44074	8.69266	8.64347	8.01698	8.30894	8.37517	8.01928
92	92	HILICn_HMDB0028916-ID3136-Ile-Ser_C9H17N2O4_CH1-	HMDB0028916	Isoleucyl-Serine	Organic acids and derivatives	Carboxylic acids and derivatives	Amino acids, peptides, and analogues	Aliphatic acyclic compounds	8.56617	7.96693	8.12326	8.74783	8.11373	8.54247	8.70151	8.55314	8.34569	8.50532	8.59508	8.69249	8.40872	8.68237	8.5796	8.06117
93	93	HILICn_HMDB0028903-ID2624-Ile-Asp_C10H17N2O5_CH1-	HMDB0028903	Isoleucyl-Aspartate	Organic acids and derivatives	Carboxylic acids and derivatives	Amino acids, peptides, and analogues	Aliphatic acyclic compounds	8.4038	8.14931	8.21933	8.51719	8.25972	8.22898	8.37194	8.46758	8.36823	8.35373	8.38206	8.48239	8.0183	8.56713	8.27487	8.2918
98	98	HILICn_HMDB0001322-GTT077-Oleoyl-C_C39H66N7O17P3S_CH2-	HMDB0001322	Oleoyl-CoA	Lipids and lipid-like molecules	Fatty Acyls	Fatty acyl thioesters	Aromatic heteropolycyclic compounds	9.46723	9.69301	10.3085	8.47595	9.97544	9.84618	8.54032	9.22296	9.50077	9.78313	9.03038	9.46125	9.96801	10.0149	9.9416	10.4779
99	99	HILICn_HMDB0029052-ID3069-Ser-Val_C8H15N2O4_CH1-	HMDB0029052	Serylvaline	Organic acids and derivatives	Carboxylic acids and derivatives	Amino acids, peptides, and analogues	Aliphatic acyclic compounds	7.34666	6.42487	6.99026	7.2807	7.19068	7.36265	7.7437	7.24351	7.05359	7.32647	7.68891	7.41337	7.49053	7.4061	7.44833	7.06133
100	100	HILICn_HMDB0001064-GTT068-Linoleoy_C39H64N7O17P3S_CH2-	HMDB0001064	Linoleoyl-CoA	Lipids and lipid-like molecules	Fatty Acyls	Fatty acyl thioesters	Aromatic heteropolycyclic compounds	9.23406	9.39058	10.4479	8.22604	10.1895	9.99497	8.63693	9.38966	9.84257	10.2596	9.32045	9.52639	10.1333	10.1773	10.2173	10.5249
101	101	HILICn_HMDB0001338-GTT080-Palmitoy_C37H62N7O17P3S_CH2-	HMDB0001338	Palmityl-CoA	Organic oxygen compounds	Organooxygen compounds	Carbohydrates and carbohydrate conjugates	Aliphatic heteromonocyclic compounds	8.96008	8.99801	9.65046	7.51425	9.35539	9.39557	8.41228	8.97487	9.15947	9.31037	8.86007	9.21742	9.65483	9.41809	9.31317	9.85535
102	102	HILICn_HMDB0028924-ID2636-Leu-Asn_C10H18N3O4_CH1-	HMDB0028924	Leucyl-Asparagine	Organic acids and derivatives	Carboxylic acids and derivatives	Amino acids, peptides, and analogues	Aliphatic acyclic compounds	5.44242	5.44242	4.90527	5.11199	5.12396	4.72739	4.62497	5.17615	5.29832	5.29832	5.04343	5.40268	5.6058	5.1358	4.44265	5.12396
104	104	HILICn_HMDB0000167-GTT094-Threonin_C4H8NO3_CH1-	HMDB0000167	L-Threonine	Organic acids and derivatives	Carboxylic acids and derivatives	Amino acids, peptides, and analogues	Aliphatic acyclic compounds	13.1214	13.1321	12.9483	13.3011	12.8116	12.9293	12.7416	13.0098	12.983	12.9459	12.7295	12.7402	12.651	12.9731	12.7706	12.6205
[truncated: 266 more rows]

## Sheet: 1f_GC_LogImputed
Row	CompoundID	CompundName	MATCH_accession	name	super_class	class	sub_class	molecular_framework	Cax-G70	Cax-G75	Cax-G67	Cax-G66	Non-cax-G83	Non-Cax-G88	Non-Cax-G86	Non-Cax-G87	Ctrl-G68	Ctrl-G59	Ctrl-G65	Ctrl-G74	Pre-cax-G60	Pre-cax-G69	Pre-cax-G73	Pre-cax-G76
[truncated: 285 more rows]

[truncated: 20 more sheets: 1g_Soleus_LogImputed, 1h_Tumor_LogImputed, 1i_Plasma_Log imputed scaled, 1j_Liver_Log imputed scaled, 1k_eWAT_Log imputed scaled, 1l_iWAT_Log imputed scaled, 1m_Heart_Log imputed scaled, 1n_GC_Log imputed scaled, 1o_Soleus_Log imputed scaled, 1p_Tumor_Log imputed scaled, 1q_List_significant_Plasma, 1r_List_significant_Liver, 1s_List_significant_eWAT, 1t_List_significant_iWAT, 1u_List_significant_Heart, 1v_List_significant_GC, 1w_List_significant_Soleus, 1x_List_significant_Tumor, 1y_List_Heatmap, Table legend]
