# Supplementary material for: Multi-omics profiling of cachexia-targeted tissues reveals a spatio-temporally coordinated response to cancer
Source: Nat Metab. 2026 Jan 15;8(1):237–59. doi: 10.1038/s42255-025-01434-3 (PMC12855018; doi:10.1038/s42255-025-01434-3)
Supplement: Supplementary file 5 — Morigny et al. Supplementary Table 2. [file 42255_2025_1434_MOESM5_ESM.xlsx]

## Sheet:  GC muscles - fluxes
Reaction	Reaction ID	Equation	Reaction stoichiometry	State	Free/Fixed	Ctrl	StdErr	LB	UB	Pre-cax	StdErr	LB	UB	Cax	StdErr	LB	UB
HK	V1	Glucose → G6P	Glucose (ABCDEF) → G6P (ABCDEF)	Source	Free	4.6746	0.0691	4.5401	4.8778	4.6995	0.25	4.2179	5.2303	14.2221	0.4558	13.3237	15.1703
PYGM	V2	Glycogen → G6P	Glycogen (ABCDEF) → G6P (ABCDEF)	Source	Free	1e-07	0.0426	0	4.8869	3.8567e-06	0	0	29.2264	1e-07	0	0	4.7112
Aldo	V3	G6P → DHAP + GAP	G6P (ABCDEF) → DHAP (CBA) + GAP (DEF)	Balanced	Free	4.6746	0.0678	4.5401	8.4706	4.6995	0.25	4.2179	34.6784	14.2221	0.4558	13.3237	18.9106
TPI	V4	DHAP ↔ GAP	DHAP (ABC) ↔ GAP (ABC)	Balanced	Free	4.6746	0.0678	4.5401	8.4706	4.6995	0.25	4.2179	34.6784	14.2221	0.4558	13.3237	18.9106
PK	V5	GAP → Pyr	GAP (ABC) → Pyr (ABC)	Balanced	Free	9.3493	0.1356	9.0802	16.9411	9.399	0.4999	8.4359	69.3568	28.4443	0.9116	26.6475	37.8211
LDH	V6	Pyr ↔ Lac	Pyr (ABC) ↔ Lac (ABC)	Balanced	Free	-8.5419e-07	0.0513	-17.7529	-3.772e-07	-0.00055229	29.2345	-58.4134	-4.2633e-14	-0.00012696	13.3788	-9.4229	-8.4973e-05
Lac.src	V7	Lac.source → Lac	Lac.source (ABC) → Lac (ABC)	Source	Free	8.5419e-07	0.0513	3.772e-07	17.7529	0.00055229	29.2345	0	58.4134	0.00012696	13.3788	8.4973e-05	9.4229
ME	V8	Mal → Pyr + CO2	Mal (ABCD) → Pyr (ABC) + CO2 (D)	Balanced	Free	3.2086	0.0739	1.5379	9.8164	7.2195	4.1557	0	16.3472	11.1127	6.8204	0	24.8461
PC	V9	Pyr + CO2 → Oac	Pyr (ABC) + CO2 (D) → Oac (ABCD)	Balanced	Free	2.7986	0.115	1.5663	9.2767	2.1081	4.1104	0.0882	18.4218	13.7564	6.1413	8.0638	22.1919
PDH	V10	Pyr → AcCoA + CO2	Pyr (ABC) → AcCoA (BC) + CO2 (A)	Balanced	Free	9.7592	0.0763	8.6605	29.2558	14.5109	26.6198	7.7221	60	25.8007	10.0091	18.3984	34.5108
FFA.src	V11	FFA → AcCoA	FFA (AB) → AcCoA (AB)	Source	Free	90.2408	0.0763	70.7442	91.3395	85.4891	26.6198	40	92.2779	74.1993	10.0091	65.4892	81.6016
CS	V12	AcCoA + Oac → Cit	AcCoA (AB) + Oac (CDEF) → Cit (FEDBAC)	Balanced	Fixed	100	0	100	100	100	0	100	100	100	0	100	100
ACO	V13	Cit → Acon	Cit (ABCDEF) → Acon (ABCDEF)	Balanced	Free	100	0	100	100	100	0	100	100	100	0	100	100
ACO	V14	Acon → Isocit	Acon (ABCDEF) → Isocit (ABCDEF)	Balanced	Free	100	0	100	100	100	0	100	100	100	0	100	100
IDH	V15	Isocit → Akg + CO2	Isocit (ABCDEF) → Akg (ABCDE) + CO2 (F)	Balanced	Free	100	0	100	100	100	0	100	100	100	0	100	100
GDH	V16	Glu ↔ Akg	Glu (ABCDE) ↔ Akg (ABCDE)	Balanced	Free	0.4099	0.0688	7.1054e-15	4.9222	9.5698	4.0937	2.3292e-06	17.221	19.0381	4.7159	14.0117	24.4865
Gln.src	V17	Gln → Glu	Gln (ABCDE) → Glu (ABCDE)	Source	Free	0.4099	0.0688	0	4.9222	9.5698	4.0937	2.3292e-06	17.221	19.0381	4.7159	14.0117	24.4865
OGDH	V18	Akg → Suc + CO2	Akg (ABCDE) → Suc (BCDE) + CO2 (A)	Balanced	Free	100.41	0.0688	100	104.922	109.57	4.0937	100	117.221	119.038	4.7159	114.012	124.487
SDH	V19	Suc ↔ Fum	Suc (ABCD) ↔ Fum (ABCD)	Balanced	Free	100.41	0.0688	100	104.922	109.57	4.0937	100	117.221	119.038	4.7159	114.012	124.487
FH	V20	Fum ↔ Mal	Fum (ABCD) ↔ Mal (ABCD)	Balanced	Free	100.41	0.0688	100	104.922	109.57	4.0937	100	117.221	119.038	4.7159	114.012	124.487
MDH	V21	Mal ↔ Oac	Mal (ABCD) ↔ Oac (ABCD)	Balanced	Free	97.2014	0.0731	90.7826	98.5096	102.35	4.3815	87.909	107.373	107.925	7.1475	96.6086	117.365
Asp.exch	V22	Oac ↔ Asp	Oac (ABCD) ↔ Asp (ABCD)	Balanced	Free	1e-07	0.1071	0	0.7724	4.4584	2.5504	0	9.6401	21.6819	2.752	16.2461	27.244
Asp.snk	V23	Asp → Sink	Asp (ABCD) → Sink (ABCD)	Sink	Free	1e-07	0.1071	4.3121e-13	0.7724	4.4584	2.5504	-2.3093e-14	9.6401	21.6819	2.752	16.2461	27.244
CO2.src	VH1	0*BICARB.source → CO2	0*BICARB.source (A) → CO2 (A)	Source	Free	177.344	0.0559	0	Inf	38.0878	80.9468	0	Inf	22.1213	40.477	0	Inf
CO2.snk	VH2	CO2 → BICARB.sink	CO2 (A) → BICARB.sink (A)	Sink	Fixed	100	0	100	100	100	0	100	100	100	0	100	100
			SSR			131				132				373
			Expected SSR range			84.6-143.2				84.6-143.2				84.6-143.2
			DOF			112				112				112

## Sheet:  GC muscles - MDVs
	Group	Ctrl							Pre-cax							Cax
Metabolite name	ID	M+0	M+1	M+2	M+3	M+4	M+5	M+6	M+0	M+1	M+2	M+3	M+4	M+5	M+6	M+0	M+1	M+2	M+3	M+4	M+5	M+6
citrate	MDV 1	0.6557	0.1615	0.1263	0.0386	0.0146	0.0032	0.0001	0.7613	0.1228	0.0834	0.0221	0.0088	0.0015	0	0.4153	0.1316	0.2001	0.1176	0.0789	0.0392	0.0173
	MDV 2	0.6466	0.1671	0.1179	0.0458	0.018	0.0036	0.001	0.6614	0.1197	0.1538	0.0418	0.0187	0.0038	0.0007	0.4396	0.1739	0.1894	0.1125	0.055	0.0231	0.0065
	MDV 3	0.6768	0.145	0.129	0.0343	0.0127	0.0023	0	0.7035	0.1261	0.1187	0.0327	0.0147	0.0034	0.001	0.2953	0.1121	0.2241	0.1487	0.1178	0.0691	0.0329
fumarate	MDV 1	0.7024	0.1692	0.0946	0.0282	0.0057			0.8059	0.1205	0.0596	0.0115	0.0025			0.5292	0.176	0.1496	0.1013	0.0438
	MDV 2	0.7771	0.1456	0.0573	0.0162	0.0038			0.6869	0.1456	0.1238	0.0349	0.0088			0.4215	0.2371	0.1875	0.1164	0.0374
	MDV 3	0.7222	0.1515	0.0948	0.0265	0.005			0.752	0.1359	0.081	0.0245	0.0065			0.392	0.1872	0.1925	0.1503	0.078
succinate	MDV 1	0.7463	0.1308	0.0851	0.0188	0.019			0.8458	0.0927	0.0522	0.0093	0			0.7096	0.1091	0.1158	0.065	0.0006
	MDV 2	0.6888	0.1768	0.0985	0.0309	0.005			0.7388	0.1259	0.1094	0.026	0			0.4778	0.2098	0.174	0.1042	0.0342
	MDV 3	0.7651	0.1234	0.0851	0.0179	0.0085			0.7867	0.1127	0.0834	0.0172	0			0.5883	0.123	0.1473	0.0982	0.0432
aspartate	MDV 1	0.7499	0.1621	0.088	0	0			0.8517	0.1099	0.0384	0	0			0.6238	0.1517	0.1293	0.0754	0.0198
	MDV 2	0.7368	0.1967	0.052	0.0145	0			0.7364	0.1521	0.0927	0.0188	0			0.4859	0.2492	0.1612	0.0904	0.0134
	MDV 3	0.8099	0.1254	0.0647	0	0			0.7777	0.1322	0.0891	0	0.0009			0.5181	0.1641	0.1562	0.1188	0.0427
glutarate	MDV 1	0.8085	0.092	0.0773	0.0181	0.0029	0.0012		0.8128	0.0862	0.0798	0.0162	0.0035	0.0016		0.717	0.1282	0.1172	0.0288	0.007	0.0019
	MDV 2	0.6994	0.1331	0.1233	0.0328	0.0091	0.0023		0.6655	0.1229	0.1534	0.0409	0.0138	0.0036		0.5915	0.1034	0.1457	0.0858	0.0468	0.0268
	MDV 3	0.7784	0.1194	0.0767	0.02	0.004	0.0015		0.757	0.1087	0.101	0.0258	0.0057	0.0018		0.8318	0.0767	0.0698	0.0166	0.0036	0.0015
isocitrate	MDV 1	0.6922	0.1541	0.1517	0.002	0	0	0	0.6607	0.1345	0.1735	0.0313	0	0	0	0.4237	0.1165	0.2279	0.1118	0.0964	0.0238	0
	MDV 2	0.725	0.126	0.1125	0.0365	0	0	0	0.7441	0.1212	0.1162	0.0186	0	0	0	0.4102	0.1651	0.1919	0.1462	0.0674	0.0192	0
	MDV 3	0.6452	0.1995	0.1399	0.0154	0	0	0	0.5799	0.1544	0.188	0.0696	0.0081	0	0	0.2997	0.1215	0.257	0.1625	0.1281	0.0312	0
aconitate	MDV 1	0.6759	0.1517	0.1292	0.0401	0.003	0	0	0.7645	0.1198	0.0931	0.0225	0	0	0	0.402	0.1271	0.2035	0.1284	0.082	0.0405	0.0165
	MDV 2	0.6658	0.1701	0.1278	0.0363	0	0	0	0.6735	0.118	0.1599	0.0392	0.0094	0	0	0.4474	0.1661	0.1941	0.109	0.0551	0.0256	0.0027
	MDV 3	0.6966	0.1437	0.1232	0.0319	0.0046	0	0	0.6955	0.1367	0.128	0.0345	0.0053	0	0	0.2883	0.1099	0.2313	0.142	0.1253	0.07	0.0332
malate	MDV 1	0.707	0.169	0.0911	0.0271	0.0058			0.8062	0.1245	0.0541	0.0124	0.0027			0.5488	0.1713	0.1437	0.0948	0.0414
	MDV 2	0.7879	0.1402	0.0538	0.014	0.0039			0.6952	0.1452	0.1176	0.0339	0.0081			0.4208	0.2378	0.1861	0.1172	0.0381
	MDV 3	0.7294	0.1475	0.0931	0.0251	0.0049			0.7574	0.1326	0.0813	0.0227	0.006			0.4005	0.189	0.19	0.1485	0.072
lactate	MDV 1	0.9255	0.0045	0.0042	0.0658				0.9255	0.0045	0.0042	0.0658				0.7337	0.0104	0.0149	0.241
	MDV 2	0.9117	0.0043	0.0106	0.0735				0.9117	0.0043	0.0106	0.0735				0.7899	0.0093	0.0131	0.1878
	MDV 3	0.8929	0.0063	0.0065	0.0942				0.8929	0.0063	0.0065	0.0942				0.9096	0.0049	0.0107	0.0747

## Sheet: ANOVA
Reaction ID	F value	p value
V1	344.685	6.42401e-07
V2	1.93954	0.224029
V3	344.749	6.42046e-07
V4	344.749	6.42046e-07
V5	344.783	6.41859e-07
V6	0.250495	0.786168
V7	0.250519	0.78615
V8	2.61217	0.152746
V9	4.87206	0.0553475
V10	0.713756	0.527137
V11	0.260196	0.779171
V12	-	-
V13	-	-
V14	-	-
V15	-	-
V16	10.2957	0.0114875
V17	10.2957	0.0114875
V18	10.2957	0.0114875
V19	10.2957	0.0114875
V20	10.2957	0.0114875
V21	3.46353	0.0999896
V22	33.4951	0.000555471
V23	33.4951	0.000555471

## Sheet: Tukey_HSD
Reaction ID	group1	group2	meandiff	p-adj	lower	upper	reject
V1	Ctrl	Pre-cax	0.137	0.9477	-1.2034	1.4774	FALSE
V1	Cax	Ctrl	-10.0014	0	-11.3418	-8.6609	TRUE
V1	Cax	Pre-cax	-9.8644	0	-11.2048	-8.5239	TRUE
V2	Ctrl	Pre-cax	-0.0247	0.2782	-0.0693	0.0198	FALSE
V2	Cax	Ctrl	0.0247	0.2781	-0.0198	0.0693	FALSE
V2	Cax	Pre-cax	0	1	-0.0445	0.0445	FALSE
V3	Ctrl	Pre-cax	0.1378	0.9471	-1.2026	1.4781	FALSE
V3	Cax	Ctrl	-10.0021	0	-11.3425	-8.6618	TRUE
V3	Cax	Pre-cax	-9.8644	0	-11.2047	-8.524	TRUE
V4	Ctrl	Pre-cax	0.1378	0.9471	-1.2026	1.4781	FALSE
V4	Cax	Ctrl	-10.0021	0	-11.3425	-8.6618	TRUE
V4	Cax	Pre-cax	-9.8644	0	-11.2047	-8.524	TRUE
V5	Ctrl	Pre-cax	0.2753	0.9472	-2.4052	2.9559	FALSE
V5	Cax	Ctrl	-20.0042	0	-22.6848	-17.3236	TRUE
V5	Cax	Pre-cax	-19.7289	0	-22.4094	-17.0483	TRUE
V9	Ctrl	Pre-cax	1.7457	0.9575	-17.2567	20.7482	FALSE
V9	Cax	Ctrl	-17.5469	0.067	-36.5493	1.4556	FALSE
V9	Cax	Pre-cax	-15.8011	0.0956	-34.8036	3.2013	FALSE
V16	Ctrl	Pre-cax	11.6128	0.1453	-4.4128	27.6384	FALSE
V16	Cax	Ctrl	-23.6993	0.0094	-39.7249	-7.6737	TRUE
V16	Cax	Pre-cax	-12.0865	0.1294	-28.112	3.9391	FALSE
V17	Ctrl	Pre-cax	11.6128	0.1453	-4.4128	27.6384	FALSE
V17	Cax	Ctrl	-23.6993	0.0094	-39.7249	-7.6737	TRUE
V17	Cax	Pre-cax	-12.0865	0.1294	-28.112	3.9391	FALSE
V18	Ctrl	Pre-cax	11.6128	0.1453	-4.4128	27.6384	FALSE
V18	Cax	Ctrl	-23.6993	0.0094	-39.7249	-7.6737	TRUE
V18	Cax	Pre-cax	-12.0865	0.1294	-28.112	3.9391	FALSE
V19	Ctrl	Pre-cax	11.6128	0.1453	-4.4128	27.6384	FALSE
V19	Cax	Ctrl	-23.6993	0.0094	-39.7249	-7.6737	TRUE
V19	Cax	Pre-cax	-12.0865	0.1294	-28.112	3.9391	FALSE
V20	Ctrl	Pre-cax	11.6128	0.1453	-4.4128	27.6384	FALSE
V20	Cax	Ctrl	-23.6993	0.0094	-39.7249	-7.6737	TRUE
V20	Cax	Pre-cax	-12.0865	0.1294	-28.112	3.9391	FALSE
V22	Ctrl	Pre-cax	5.9493	0.2197	-3.6747	15.5732	FALSE
V22	Cax	Ctrl	-24.6023	0.0006	-34.2262	-14.9783	TRUE
V22	Cax	Pre-cax	-18.653	0.0024	-28.277	-9.0291	TRUE
V23	Ctrl	Pre-cax	5.9493	0.2197	-3.6747	15.5732	FALSE
V23	Cax	Ctrl	-24.6023	0.0006	-34.2262	-14.9783	TRUE
V23	Cax	Pre-cax	-18.653	0.0024	-28.277	-9.0291	TRUE

## Sheet: Supplemental Data Tab. 2 Legend
Supplemental Data Table 2: Numerical values of the mathematical modelling of the fluxes of glucose feeding the TCA cycle in GC muscles of Ctrl (grey lines) and Cax mice (statistically significant red lines) presented in Extended Data Fig. 8g-h. For mathematical modelling, please refer to Methods.
