# Supplementary material for: Multi-omics profiling of cachexia-targeted tissues reveals a spatio-temporally coordinated response to cancer
Source: Nat Metab. 2026 Jan 15;8(1):237–59. doi: 10.1038/s42255-025-01434-3 (PMC12855018; doi:10.1038/s42255-025-01434-3)
Supplement: Supplementary file 6 — Morigny et al. Supplementary Table 3. [file 42255_2025_1434_MOESM6_ESM.xlsx]

## Sheet: Sheet1
Supplemental Data Table 3. Patients' data
	No sarcopenia	Sarcopenia
Patients (n)	9	19
Men (n)	2	13
Women (n)	7	6
Age (years)	65 ± 4	66 ± 15
Cancer type
Pancreatic ductal adenocarcinoma	6	10
Colorectal adenocarcinoma	2	2
Esophageal cancer	0	3
Cholangiocarcinoma	0	2
Carcinoma of the papilla of Vater	0	1
Gastric adenocarcinoma	1	1
Cancer stage (UICC)
1	2	2
2	1	7
3	3	6
4	3	4
Skeletal muscle area (cm²)
Men	172.9 ± 5.2	138.7 ± 6.4 *
Women	106.5 ± 2.5	94.1 ± 4.0 *
Skeletal muscle area index (cm²/m²)
Men	55.2 ± 0.4	44.5 ± 1.8 *
Women	41.4 ± 0.9	35.1 ± 0.7 ***

## Sheet: Supplemental Data Table 3Legend
Supplemental Data Table 3: Clinical data of cancer patients, with or without sarcopenia. UICC, Union Internationale Contre le Cancer. Data are mean ± s.e.m. Statistical analysis: unpaired Student’s t test and Mann and Whitney’s test. *p < 0.05, ***p < 0.001.
