# Supplementary material for: Multi-omics profiling of cachexia-targeted tissues reveals a spatio-temporally coordinated response to cancer
Source: Nat Metab. 2026 Jan 15;8(1):237–59. doi: 10.1038/s42255-025-01434-3 (PMC12855018; doi:10.1038/s42255-025-01434-3)
Supplement: Supplementary file 7 — Morigny et al. Supplementary Table 4. [file 42255_2025_1434_MOESM7_ESM.xlsx]

## Sheet: (a) Overview_published_studies
Study	DOI	Model	Sex	Tissue	Extraction method	Analytic method	N metabolites reported	Access dataset	Altered metabolites in cachexia
QuanJun 2015 RSC Advances	10.1039/C5RA19004E	C26 (Balb/c)	Male mice	Serum	No specific extraction	NMR	43	No	23 metabolites shown. Increase in some metabolites related with urea cycle (arginine, creatine) and methylated metabolite (3-methylhistidine).
				Muscle (GC)	Intact muscle		13	No	11 metabolites shown. Decrease in some amino acids (valine, isoleucine). Increase in glycine, 3-methylhistidine, taurine (downstream product of methionine cycle/transsulfuration pathway), creatine.
Lautaoja 2019 Am J Physio Endocrinol Metab	10.1152/ajpendo.00526.2018	C26 (Balb/c)	Male mice	Serum	Methanol/Chloroform	GC/TOF-MS	13 signigicant	No	Altered energy metabolites (TCA, ketones, carbohydrates).
				Muscle (GC)	Methanol/Chloroform/Water		19 significant	No	Altered amino acids and nucleosides. Increased tryptophan, trimethyllysine, polyamines.
Cui 2019 J Proteome Res	10.1021/acs.jproteome.9b00088	Human BCG823 gastric cancer (Balb/c nude)	Male mice	Serum	No specific extraction	NMR	26 identified; 13 significant	No	Few lipid species and glucose downregulated. Increase in some amino acids (lysine, glutamine, creatine), glutamate, lactate.
				Muscle (GC)	Methanol/Chloroform/Water		27 identified; 14 significant	No	Decreased levels of glycine, glucose, lactate. Increase in amino acids and methylated amino acids (arginine, 3-methylhistidine).
O'Connell 2021 Front Cell Dev Biol	10.3389/fcell.2021.720096	C26 (CD2F1)	Male mice	Plasma	10 kDa filters	Untargeted (NMR) + Targeted (Biocrates LC-MS/MS)	24 significant (non-lipid species)	No	Progressive decrease in many amino acids. Very strong increase in taurine (derivative of the methionine cycle/transsulfuration pathway).
Pötgens 2021 J Cachexia Sarcopenia Muscle	10.1002/jcsm.12684	C26 (CD2F1)	Male mice	Serum	No specific extraction	NMR	25; 18 significant	No	Decrease in energy-related metabolites and amino acids.
				Liver	Methanol/Chloroform/Water		35; 27 significant	No	Decrease in glucose metabolism. Increase in amino acids and derivatives (taurine).
Ballaro 2021 Cancers (Basel)	10.3390/cancers13040850	C26 (Balb/c) + oxaliplatin/ 5-fluorouracil	Female mice	Serum	10 kDa filters	NMR	17 significant	No	Decrease in energy and amino acid-related metabolites. 1 metabolite increased: dimethylglycine (product of 1C-metabolism).
				Liver	Methanol/Chloroform/Water		19 significant	No	Decreased energy-related metabolites & glutathione. Increase in amino acids & derivatives (product of 1C-metabolism: sarcosine, taurine).
				Muscle	Methanol/Chloroform/Water		13 significant	No	Decreased energy-related metabolites. Increase in amino acids & derivatives (product of 1C-metabolism: dimethylglycine).
Mizuno 2022 Nat Commun	10.1038/s41467-022-30926-z	4T1 (Balb/c)	Female mice	Liver	Methanol/Chloroform	LC-MS/MS; IC-MS/MS	176	Yes	Mostly altered amino acid metabolism with upregulation of numerous metabolites related with 1C-metabolism and nucleotide metabolism (kynurenine, MNAM, 1-methylhistidine, hypotaurine, deoxyuridine, thymidine).
Lin 2025 Cell metab	10.1016/j.cmet.2024.10.017	C26 (Balb/c)	Male mice	Muscle	Methanol extraction + protein precipitation plate	ESI-MS	74 reported; 30 significant	No	Increase in amino acids & derivatives. Among the upregulated metabolites: methionine, tryptophan, kynurenine, 1-methylhistidine, dimethylglycine.
Liang 2025 Preprint BioRx	10.1101/2025.04.24.650538	C26 (CD2F1)	Male mice	Serum	Acetonitrile/methanol/water	LC/MS		No	Decrease in energy-related metabolites (glycolysis, TCA) but increase in amino acids and derivatives (dimethylglycine, MNAM, kynurenine, taurine) and nucleosides (deoxyuridine, thymidine, ureidopropionic acid).
Cala 2018 J Cachexia Sarcopenia Muscle	10.1002/jcsm.12270	Various cancers	Patients; males and females	Plasma	Protein precipitation by acetonitrile	GC-MS, CE-MS, LC-MS	48 significant	No	Mostly decrease in amino acids and lysophospholipids, increased cortisol.
Miller 2019 Cancers (Basel)	10.3390/cancers11101594	Gastrointestinal cancer	Patients; males and females	Plasma	Protein precipitation by acetonitrile	LC-MS	42 significant	No	Mostly increase in lysophospholipids and fatty acids.
More 2024 Front Oncol	10.3389/fonc.2024.1286896	Various cancers	Patients; males and females	Serum	Methanol/Water	GC-MS	38 significant	No	Mostly decrease in amino acids; increase in glucose and other carbohydrates.
Sun 2024 Metabolism	10.1016/j.metabol.2024.156034	Various cancers	Patients; males and females	Serum	Spatial metabolomics	MALDI-FTICR mass spec imaging	157	No	Some metabolites related to 1C-metabolism are among the most discriminant metabolites in serum: homocystine, kynurenine, taurine.
				Liver			600		Some metabolites related to 1C metabolism are enhanced in livers of cax patients: deoxyuridine, thymidine, uridine, kynurenine, hypotaurine (derivative of the transsulfuration pathway).
				Muscle			254		Some metabolites related to 1C-metabolism are among the most discriminant metabolites in muscle: taurine, glutathione (transsulfuration pathway, downstream derivatives of methionine cycle).
				Subcutaneous adipose tissue			1976		In SAT, based on correlation network, fatty acid metabolism is reduced; tryptophan metabolism is altered. Pyrimidine and purine metabolism seems altered (involved metabolites are not reported). Some metabolites related to 1C are among the most discriminant metabolites in SAT: taurine, homocystine, glutathione.
				Visceral adipose tissue			2054		In VAT, based on correlation network, fatty acid metabolism is reduced; tryptophan metabolism is altered. SAM, SAH and homocyteine are enhanced. Pyrimidine and purine metabolism seems altered (involved metabolites are not reported). Some metabolites related to 1C are among the most discriminant metabolites in VAT: taurine, homocystine.
							s

## Sheet: (b) Plasma
	Up		Morigny	Morigny	Morigny	QuanJun 2015	Lautaoja 2019	O' Connell 2021	Pötgens 2021	Ballaro 2021	Liang (preprint)	Cala 2018	Miller 2019	More 2024	Sun 2024
	Down		Mouse	Mouse	Mouse	Mouse	Mouse	Mouse	Mouse	Mouse	Mouse	Patients	Patients	Patients	Patients
			C26	8025	SW480	C26	C26	C26	C26	C26	C26	Various cancers	GI cancer	Various cancers	Various cancers
1-C metabolism
Methionine cycle	Substrates	Methionine	NS	NS	NS	NS or NA	Positive correl WL				NS or NA		NS or NA		NS or NA
		SAM	NS		NA	NS or NA	NS or NA	NS or NA	NS or NA	NS or NA	NS or NA	NS or NA	NS or NA	NS or NA	NS or NA
		Homocysteine	ND	ND	NA	NS or NA	NS or NA	NS or NA	NS or NA	NS or NA	NS or NA	NS or NA	NS or NA		NS or NA
		Tryptophan		NS		NS or NA					NS or NA		NS or NA	NS or NA	NS or NA
		Kynurenine				NS or NA	NS or NA	NS	NS or NA	NS or NA		NS or NA	NS or NA	NS or NA
		NAM	ND	NA	NA	NS or NA	NS or NA	NS or NA	NS or NA	NS or NA	NS or NA	NS or NA	NS or NA	NS or NA	NS or NA
		Glycine			NS		NS or NA	NS				NS or NA	NS or NA		NS or NA
		SAH	NS	NA	NA	NS or NA	NS or NA	NS or NA	NS or NA	NS or NA		NS or NA	NS or NA	NS or NA	NS or NA
		SAH/SAM	Trend	NA	NA	NS or NA	NS or NA	NS or NA	NS or NA	NS or NA	NS or NA	NS or NA	NS or NA	NS or NA	NS or NA
		Betaine	NS	NA	NA	NS or NA	NS or NA	NS or NA	NS or NA	NS or NA	NS or NA	NS or NA	NS or NA	NS or NA	NS or NA
	Products	MNAM	Trend	NS	NS	NS or NA	NS or NA	NS or NA	NS or NA	NS or NA		NS or NA	NS or NA	NS or NA	NS or NA
		Sarcosine		NS		NS or NA	NS or NA	NS	NS or NA	NS or NA	NS or NA	NS or NA	NS or NA	NS or NA	NS or NA
		Dimethyllysine				NS or NA	NS or NA	NS or NA	NS or NA	NS or NA	NS or NA	NS or NA	NS or NA	NS or NA	NS or NA
		Trimethyllysine				NS or NA	NS or NA	NS or NA	NS or NA	NS or NA	NS or NA	NS or NA	NS or NA	NS or NA	NS or NA
		1-methyladenosine		NS		NS or NA	NS or NA	NS or NA	NS or NA	NS or NA	NS or NA	NS or NA	NS or NA	NS or NA	NS or NA
		2-methylguanosine				NS or NA	NS or NA	NS or NA	NS or NA	NS or NA	NS or NA	NS or NA	NS or NA	NS or NA	NS or NA
		gamma-butyrobetaine	NS	NS		NS or NA	NS or NA	NS or NA	NS or NA	NS or NA	NS or NA	NS or NA	NS or NA	NS or NA	NS or NA
		Dimethylglycine				NS or NA	NS or NA	NS or NA	NS or NA			NS or NA	NS or NA	NS or NA	NS or NA
		Cysteine	ND	NA	NA	NS or NA	NS or NA	NS or NA	NS or NA	NS or NA	NS or NA	NS or NA	NS or NA	NS or NA	NS or NA
		Cystathione	ND	NA	NA	NS or NA	NS or NA	NS or NA	NS or NA	NS or NA	NS or NA	NS or NA	NS or NA	NS or NA	NS or NA
		Hypotaurine		NA	NA	NS or NA	NS or NA	NS or NA	NS or NA	NS or NA	NS or NA	NS or NA	NS or NA	NS or NA	NS or NA
		Taurine	Trend	NA	NA	NS	NS		NS	NS or NA		NS or NA	NS or NA	NS or NA
		Glutathione		NA	NA	NS or NA	NS or NA	NS or NA	NS or NA	NS or NA	NS or NA	NS or NA	NS or NA	NS or NA	NS or NA
Folate cycle	Substrates	5-methyl folate	ND	NA	NA	NS or NA	NS or NA	NS or NA	NS or NA	NS or NA	NS or NA	NS or NA	NS or NA	NS or NA	NS or NA
		Tetrahydrofolate	ND	NA	NA	NS or NA	NS or NA	NS or NA	NS or NA	NS or NA	NS or NA	NS or NA	NS or NA	NS or NA	NS or NA
		THF/5-meTHF	ND	NA	NA	NS or NA	NS or NA	NS or NA	NS or NA	NS or NA	NS or NA	NS or NA	NS or NA	NS or NA	NS or NA
		10-formyl THF	ND	NA	NA	NS or NA	NS or NA	NS or NA	NS or NA	NS or NA	NS or NA	NS or NA	NS or NA	NS or NA	NS or NA
		5,10 methylene folate	ND	NA	NA	NS or NA	NS or NA	NS or NA	NS or NA	NS or NA	NS or NA	NS or NA	NS or NA	NS or NA	NS or NA
		Serine	Trend	NS	NS	NS or NA	Positive correl WL		NS or NA		NS or NA		NS or NA		NS or NA
		Deoxyuridine		NS		NS or NA	NS or NA	NS or NA	NS or NA	NS or NA		NS or NA	NS or NA	NS or NA	NS or NA
	Products	Thymidine				NS or NA	NS or NA	NS or NA	NS or NA	NS or NA		NS or NA	NS or NA	NS or NA	NS or NA
		Thymine		NS	NS	NS or NA	NS or NA	NS or NA	NS or NA	NS or NA	NS or NA	NS or NA	NS or NA	NS or NA	NS or NA
		Ureidopropionic acid		NS		NS or NA	NS or NA	NS or NA	NS or NA	NS or NA		NS or NA	NS or NA	NS or NA	NS or NA
Salvage pathway		Citrulline	ND	NA	NA	NS or NA	NS or NA	NS or NA	NS or NA	NS or NA	NS or NA		NS or NA	NS or NA	NS or NA
	Polyamines	Arginine	NS	Trend			NS or NA	NS	NS or NA	NS or NA	NS or NA		NS or NA	NS or NA	NS or NA
		Ornithine	NS	Trend			Positive correl WL		NS or NA		NS or NA		NS or NA		NS or NA
		Putrescine	NS	NA	NA	NS or NA	NS or NA		NS or NA	NS or NA	NS or NA	NS or NA	NS or NA	NS or NA	NS or NA
		Spermidine	ND	NA	NA	NS or NA	NS or NA	NS	NS or NA	NS or NA	NS or NA	NS or NA	NS or NA	NS or NA	NS or NA
		Spermine	ND	NA	NA	NS or NA	NS or NA	NS	NS or NA	NS or NA	NS or NA	NS or NA	NS or NA	NS or NA	NS or NA
		Acetylspermidine				NS or NA	NS or NA	NS or NA	NS or NA	NS or NA	NS or NA	NS or NA	NS or NA	NS or NA	NS or NA
		Methylthioadenosine	NS	NA	NA	NS or NA	NS or NA	NS or NA	NS or NA	NS or NA	NS or NA	NS or NA	NS or NA	NS or NA	NS or NA

## Sheet: (c) Liver
	Up		Morigny	Morigny	Morigny	Morigny	Morigny	Morigny	Pötgens 2021	Ballaro 2021	Mizuno 2022	Sun 2024
	Down		Mouse	Mouse	Mouse	Mouse	Mouse	Mouse	Mouse	Mouse	Mouse	Patitents
			C26	8025	SW480	APCMin	LLC	KPP	C26	C26	4T1	Various cancers
1-C metabolism
Methionine cycle	Substrates	Methionine	NS		NS		Trend	NS	NA or NS	NA or NS		NA or NS
		SAM	Trend	NA	NA	NA	NA	NA	NA or NS	NA or NS	Trend	NA or NS
		Homocysteine	ND	NA	NA	NA	NA	NA	NA or NS	NA or NS	NA	NA or NS
		Tryptophan	NS	NS			NS	NS	NA or NS	NA or NS	Trend	NA or NS
		Kynurenine	Trend	NS	NS	NS	Trend		NA or NS	NA or NS	Trend
		NAM	ND	NA	NA	NA	NA	NA	NA or NS	NA or NS	NA	NA or NS
		Glycine	NS	NS	NS					NA or NS	NS	NA or NS
		SAH	NS	NA	NA	NA	NA	NA	NA or NS	NA or NS	Trend	NA or NS
		SAH/SAM	NS	NA	NA	NA	NA	NA	NA or NS	NA or NS	NA	NA or NS
		Betaine	Trend	NA	NA	NA	NA	NA	NA or NS	NA or NS		NA or NS
	Products	MNAM					NS	Trend	NA or NS	NA or NS		NA or NS
		Sarcosine		NS	NS		NS	NS	NA or NS		NA	NA or NS
		Dimethyllysine						NS	NA or NS	NA or NS	NA	NA or NS
		Trimethyllysine	NS		NS	NS	NS	NS	NA or NS	NA or NS		NA or NS
		1-methyladenosine		Trend			NS	NS	NA or NS	NA or NS	NA	NA or NS
		2-methylguanosine	NS	NS			NS	NS	NA or NS	NA or NS	NA	NA or NS
		1-methylhistidine		NA	NA	NA	NA	NA	NA or NS	NA or NS		NA or NS
		gamma-butyrobetaine						NS	NA or NS	NA or NS	NA	NA or NS
		Dimethylglycine					Trend		NA or NS	NA or NS	Trend	NA or NS
		Cysteine	ND	NA	NA	NA	NA	NA	NA or NS	NA or NS		NA or NS
		Cystathionine	ND	NA	NA	NA	NA	NA	NA or NS	NA or NS		NA or NS
		Hypotaurine		NA	NA	NA	NA	NA	NA or NS	NA or NS
		Taurine	NS	NA	NA	NA	NA	NA				NA or NS
		Glutathione	NS	NA	NA	NA	NA	NA			GSSG (oxidized)	NA or NS
Folate cycle	Substrates	5-methyl folate	NS	NA	NA	NA	NA	NA	NA or NS	NA or NS	NA	NA or NS
		Tetrahydrofolate	NS	NA	NA	NA	NA	NA	NA or NS	NA or NS	NA	NA or NS
		THF/5-meTHF		NA	Trend	NA	NA	NA	NA or NS	NA or NS	NA	NA or NS
		10-formyl THF	ND	NA	NA	NA	NA	NA	NA or NS	NA or NS	NA	NA or NS
		5,10 methylene folate	ND	NA	NA	NA	NA	NA	NA or NS	NA or NS	NA	NA or NS
		Serine	NS		NS		NS		NA or NS	NA or NS	NS	NA or NS
		Deoxyuridine							NA or NS	NA or NS	NA
	Products	Thymidine							NA or NS	NA or NS	NA
		Thymine	NS		NS	Trend	NS	NS	NA or NS	NA or NS	NA	NA or NS
		Ureidopropionic acid			NS		Trend	NS	NA or NS	NA or NS	NA	NA or NS
Salvage pathway		Citrulline	NS	NA	NA	NA	NA	NA	NA or NS	NA or NS		NA or NS
	Polyamines	Arginine		Trend	NS	NS	NS	NS	NA or NS	NA or NS		NA or NS
		Ornithine	Trend	NS	NS		NS	Trend	NA or NS	NA or NS		NA or NS
		Putrescine		NA	NA	NA	NA	NA	NA or NS	NA or NS	NA	NA or NS
		Spermidine	NS	NA	NA	NA	NA	NA	NA or NS	NA or NS	NA	NA or NS
		Spermine	ND	NA	NA	NA	NA	NA	NA or NS	NA or NS	NA	NA or NS
		Acetylspermidine		NS		NS	NS	NS	NA or NS	NA or NS	NA	NA or NS
		Methylthioadenosine	Trend	NA	NA	NA	NA	NA	NA or NS	NA or NS	NA	NA or NS

## Sheet: (d) Muscle
	Up		Morigny	Morigny	Morigny	Morigny	Morigny	Morigny	Morigny	Morigny	QuanJun 2015	Lautaoja 2019	Cui 2019	Ballaro 2021	Lin 2025	Sun 2024
	Down		Mouse	Mouse	Mouse	Mouse	Mouse	Mouse	Mouse	Mouse	Mouse	Mouse	Mouse	Mouse	Mouse	Patients
			C26 - GC/soleus	8025 - GC/soleus	SW480 - GC/soleus	APCMin	LLC	KPP	C26 - Heart	SW480 - Heart	C26	C26	Human BCG823	C26	C26	Various cancers
1-C metabolism
Methionine cycle	Substrates	Methionine	NS	NS		NS		NS	NS	NS	NS or NA	Positive correl WL	NS or NA	NS or NA		NS or NA
		SAM	NS	NA	NA	NA	NA	NA	NS	NA	NS or NA	NS or NA	NS or NA	NS or NA	NS or NA	NS or NA
		Homocysteine	ND	NA	NA	NA	NA	NA	ND	NA	NS or NA	NS or NA	NS or NA	NS or NA	ELISA	NS or NA
		Tryptophan						NS			NS or NA		NS or NA	NS or NA		NS or NA
		Kynurenine	NS	NS						NS	NS or NA	NS or NA	NS or NA	NS or NA		NS or NA
		NAM	ND	NA	NA	NA	NA	NA	ND	NA	NS or NA	NS or NA	NS or NA	NS or NA	NS or NA	NS or NA
		Glycine	NS		NS					NS			NS or NA	NS or NA	NS or NA	NS or NA
		SAH	NS	NA	NA	NA	NA	NA	NS	NA	NS or NA	NS or NA	NS or NA	NS or NA	NS or increase (ELISA)	NS or NA
		SAH/SAM	NS	NA	NA	NA	NA	NA	NS	NA	NS or NA	NS or NA	NS or NA	NS or NA	ELISA	NS or NA
		Betaine	NS	NA	NA	NA	NA	NA	NS	NA	NS or NA	NS or NA	NS or NA	NS or NA	NS or NA	NS or NA
	Products	MNAM	NS	NS		NS	NS	NS	Trend	NS	NS or NA	NS or NA	NS or NA	NS or NA	NS or NA	NS or NA
		Sarcosine	Trend	NS		NS	NS	NS			NS or NA	NS or NA	NS or NA	NS or NA	NS or NA	NS or NA
		Dimethyllysine		NS				NS			NS or NA	NS or NA	NS or NA	NS or NA		NS or NA
		Trimethyllysine						NS		NS	NS or NA		NS or NA	NS or NA	NS or NA	NS or NA
		1-methyladenosine	NS				NS				NS or NA	NS or NA	NS or NA	NS or NA	NS or NA	NS or NA
		2-methylguanosine	NS	NS			NS	NS			NS or NA	NS or NA	NS or NA	NS or NA	NS or NA	NS or NA
		1-methylhistidine	NS	NA	NA	NA	NA	NA	NS	NA	NS or NA	NS or NA	3-methylhistidine	NS or NA		NS or NA
		gamma-butyrobetaine	NS	NS	NS		NS	NS		NS	NS or NA	NS or NA	NS or NA	NS or NA	NS or NA	NS or NA
		Dimethylglycine	NS				NS				NS or NA	NS or NA	NS or NA		NS or NA	NS or NA
		Cysteine	ND	NA	NA	NA	NA	NA	ND	NA	NS or NA	NS or NA	NS or NA	NS or NA	NS or NA	NS or NA
		Cystathionine	ND	NA	NA	NA	NA	NA	ND	NA	NS or NA	NS or NA	NS or NA	NS or NA	NS or NA	NS or NA
		Hypotaurine	NS	NA	NA	NA	NA	NA	NS	NA	NS or NA	NS or NA	NS or NA	NS or NA	NS or NA	NS or NA
		Taurine	NS	NA	NA	NA	NA	NA	NS	NA		NS or NA	NS or NA		NS or NA
		Glutathione	NS	NA	NA	NA	NA	NA	NS	NA	NS or NA	NS or NA	NS or NA	NS or NA	NS or NA
Folate cycle	Substrates	5-methyl folate	ND	NA	NA	NA	NA	NA	ND	NA	NS or NA	NS or NA	NS or NA	NS or NA	NS or NA	NS or NA
		Tetrahydrofolate	ND	NA	NA	NA	NA	NA	ND	NA	NS or NA	NS or NA	NS or NA	NS or NA	NS or NA	NS or NA
		THF/5-meTHF	ND	NA	NA	NA	NA	NA	ND	NA	NS or NA	NS or NA	NS or NA	NS or NA	NS or NA	NS or NA
		10-formyl THF	ND	NA	NA	NA	NA	NA	ND	NA	NS or NA	NS or NA	NS or NA	NS or NA	NS or NA	NS or NA
		5,10 methylene folate	ND	NA	NA	NA	NA	NA	ND	NA	NS or NA	NS or NA	NS or NA	NS or NA	NS or NA	NS or NA
		Serine	NS	NS	NS	NS	NS	NS	NS		NS or NA		NS or NA	NS or NA		NS or NA
		Deoxyuridine	Trend	NS							NS or NA	NS or NA	NS or NA	NS or NA	NS or NA	NS or NA
	Products	Thymidine							NS		NS or NA	NS or NA	NS or NA	NS or NA	NS or NA	NS or NA
		Thymine	Trend	NS	NS		NS	Trend		NS	NS or NA	NS or NA	NS or NA	NS or NA	NS or NA	NS or NA
		Ureidopropionic acid	Trend	NS		NS	NS	NS			NS or NA	NS or NA	NS or NA	NS or NA	NS or NA	NS or NA
Salvage pathway		Citrulline	NS	NA	NA	NA	NA	NA	NS	NA	NS or NA	NS or NA	NS or NA	NS or NA	NS or NA	NS or NA
	Polyamines	Arginine			Trend			NS			NS or NA	NS or NA		NS or NA		NS or NA
		Ornithine	NS	NS	Trend				NS	NS	NS or NA	NS or NA	NS or NA	NS or NA		NS or NA
		Putrescine	NS	NA	NA	NA	NA	NA	NS	NA	NS or NA	Positive correl WL	NS or NA	NS or NA	NS or NA	NS or NA
		Spermidine	NS	NA	NA	NA	NA	NA		NA	NS or NA		NS or NA	NS or NA	NS or NA	NS or NA
		Spermine	ND	NA	NA	NA	NA	NA	ND	NA	NS or NA	NS or NA	NS or NA	NS or NA	NS or NA	NS or NA
		Acetylspermidine	NS	NS	NS	NS	NS	NS		NS	NS or NA	NS or NA	NS or NA	NS or NA	NS or NA	NS or NA
		Methylthioadenosine	NS	NA	NA	NA	NA	NA	NS	NA	NS or NA	NS or NA	NS or NA	NS or NA	NS or NA	NS or NA

## Sheet: (e) Adipose tissue
	Up		Morigny	Morigny	Morigny	Morigny	Morigny	Sun 2024
	Down		Mouse	Mouse	Mouse	Mouse	Mouse	Patients
			C26 eWAT	C26 iWAT	8025 eWAT	SW480 eWAT	SW480 iWAT	Various cancers
1-C metabolism
Methionine cycle	Substrates	Methionine						NS or NA
		SAM	NS	NS	NA	NA	NA
		Homocysteine	ND	ND	NA	NA	NA
		Tryptophan						NS or NA
		Kynurenine			NS	NS	NS	NS or NA
		NAM	NS		NA	NA	NA	NS or NA
		Glycine	NS	NS				NS or NA
		SAH	NS	NS	NA	NA	NA
		SAM/SAH	Trend	NS	NS	NS	NS	NS or NA
		Betaine	NS	NS	NA	NA	NA	NS or NA
	Products	MNAM	Trend	Trend		Trend	NS	NS or NA
		Sarcosine						NS or NA
		Dimethyllysine						NS or NA
		Trimethyllysine						NS or NA
		1-methyladenosine						NS or NA
		2-methylguanosine	Trend					NS or NA
		1-methylhistidine	NS	NS	NA	NA	NA	NS or NA
		gamma-butyrobetaine			NS			NS or NA
		Dimethylglycine						NS or NA
		Cysteine	ND	ND	NA	NA	NA	NS or NA
		Cystathionine	ND	ND	NA	NA	NA	NS or NA
		Hypotaurine	NS		NA	NA	NA	NS or NA
		Taurine	NS	NS	NA	NA	NA
		Glutathione	NS		NA	NA	NA
Folate cycle	Substrates	5-methyl folate	ND	ND	NA	NA	NA	NS or NA
		Tetrahydrofolate	ND	ND	NA	NA	NA	NS or NA
		THF/5-meTHF	ND	ND	NA	NA	NA	NS or NA
		10-formyl THF	ND	ND	NA	NA	NA	NS or NA
		5,10 methylene folate	ND	ND	NA	NA	NA	NS or NA
		Serine	Trend					NS or NA
		Deoxyuridine						NS or NA
	Products	Thymidine						NS or NA
		Thymine			NS		Trend	NS or NA
		Ureidopropionic acid			NS			NS or NA
Salvage pathway		Citrulline		NS	NA	NA	NA	NS or NA
	Polyamines	Arginine						NS or NA
		Ornithine	Trend				Trend	NS or NA
		Putrescine	NS	NS	NA	NA	NA	NS or NA
		Spermidine	NS	NS	NA	NA	NA	NS or NA
		Spermine	ND	ND	NA	NA	NA	NS or NA
		Acetylspermidine			NS			NS or NA
		Methylthioadenosine			NA	NA	NA	NS or NA

## Sheet: Sup Data Table 4 Legend
Supplemental Data Table 4: Comparison of our metabolomics with already published datasets. (a) Overview of the studies selected for comparison. (b-e) Comparison of plasma (b), liver (c), skeletal muscle (d) and adipose tissue (e) datasets. ND: non-determined; NA: non-assessed; NS: non-significant.
