# Supplementary material for: Multi-omics profiling of cachexia-targeted tissues reveals a spatio-temporally coordinated response to cancer
Source: Nat Metab. 2026 Jan 15;8(1):237–59. doi: 10.1038/s42255-025-01434-3 (PMC12855018; doi:10.1038/s42255-025-01434-3)
Supplement: Supplementary file 8 — Morigny et al. Supplementary Table 5. [file 42255_2025_1434_MOESM8_ESM.xlsx]

## Sheet: (a) Overview_published_studies
Study	DOI	Model	Sex	Tissue
Thibaut 2021 J Cachexia Sarcopenia Muscle	10.1002/jcsm.12652	C26 (CD2F1)	Male mice	Liver
Kaltenecker 2025 Cell	10.1016/j.cell.2025.06.039	C26 (Balb/c)	Male mice	Liver
		8025 (C57Bl6/N)	Male mice	Liver
Mizuno 2022 Nat Commun	10.1038/s41467-022-30926-z	4T1 (Balb/c)	Female mice	Liver
Talbert 2019 Cell Rep	10.1016/j.celrep.2019.07.016	C26 (CD2F1)	Male mice	Muscle
		LLC (C57Bl6/J)	Male mice	Muscle
		KPP (C57Bl6/J)	Male and female mice	Muscle
Blackwell 2018 Physiol Genomics	10.1152/physiolgenomics.00061.2018	LLC (C57Bl6/J)	Male mice	Muscle
Morena 2024 Am J Physiol Cell Physiol	10.1152/ajpcell.00647.2024 (re-analysis of previously published datasets)	LLC (C57Bl6/J)	Male mice	Muscle
		KPC (genetic model)	Male mice	Muscle
		APCMin	Male mice	Muscle
Lehnehan 2021 Immunother Adv	10.1093/immadv/ltab011	KPC (orthotopic implantation, C57Bl6/J)	Female mice	Adipose tissue
Ruppert 2021 J Exp Med	10.1084/jem.20190450	KPC (orthotopic implantation, C57Bl6/J)	Male mice	Adipose tissue
CacaOdb	http://cacaodb-ohsuknight.ohsu.edu/	Comparison of all models	Male and female mice	Comparison of all tissues

## Sheet: (b) Liver
Comparisons with other datasets
Liver	Morigny	Thibaut 2021	Kaltenecker 2025	Kaltenecker 2025	Mizuno 2022
	Mouse	Mouse	Mouse	Mouse	Mouse
	C26	C26	C26	8025	4T1
Mthfr
Mtrr
Shmt1 (cytoplasm)
Shmt2 (mitochondria)
Mat1a
Mat2a
Mat2b
Ahcy
Mtr
Bhmt
Bhmt2
Cbs
Cth
Nnmt
Gnmt
Kmt2a
Kmt2b
Kmt2c
Kmt2d
Kmt2e
Kmt5a
Kmt5b
Kmt5c
Prmt1
Prmt2
Prmt3
Prmt5
Prmt6
Prmt7
Prmt9
Dnmt1
Dnmt3a
Dnmt3b
Pemt
Gclc
Gss
Mgst1
Mgst2
Mgst3
Gstp1
Gstp2
Gstp3
Gsta2
Gsta3
Gsta4
Gstm1
Gstm2
Gstm3
Gstm4
Gstm5
Gstm6
Gstm7
Gpx1
Gpx3
Gpx4
Gpx7
Gpx8
Ass1
Asl
Arg1
Arg2
Otc
Odc1
Srm
Sat1
Sat2
Paox
Sms
Amd1
Amd2
Mtap

## Sheet: (c) Muscle
Comparisons with other datasets
Muscle	Morigny	Talbert 2019	Morena 2024	Blackwell 2018	Morena 2024	Talbert 2019	Morena 2024	Talbert 2019	Morena 2024
	Mouse	Mouse	Mouse	Mouse	Mouse	Mouse	Mouse	Mouse	Mouse
	C26	C26	C26	LLC 4wk	LLC 4 wk	LLC	KPC	KPP	ApcMin
Mthfr
Mtrr
Shmt1 (cytoplasm)
Shmt2 (mitochondria)
Mat1a
Mat2a
Mat2b
Ahcy
Mtr
Bhmt
Bhmt2
Cbs
Cth
Nnmt
Gnmt
Kmt2a
Kmt2b
Kmt2c
Kmt2d
Kmt2e
Kmt5a
Kmt5b
Kmt5c
Prmt1
Prmt2
Prmt3
Prmt5
Prmt6
Prmt7
Prmt9
Dnmt1
Dnmt3a
Dnmt3b
Pemt
Gclc
Gss
Mgst1
Mgst2
Mgst3
Gstp1
Gstp2
Gstp3
Gsta2
Gsta3
Gsta4
Gstm1
Gstm2
Gstm3
Gstm4
Gstm5
Gstm6
Gstm7
Gpx1
Gpx3
Gpx4
Gpx7
Gpx8
Ass1
Asl
Arg1
Arg2
Otc
Odc1
Srm
Sat1
Sat2
Paox
Sms
Amd1
Amd2
Mtap

## Sheet: (d) Adipose tissue
Comparisons with other datasets
Fat	Morigny	Morigny	Lehnehan 2021	Ruppert 2021
	Mouse	Mouse	Mouse	Mouse
	C26	C26	KPC	KPC
	eWAT	iWAT	VAT	VAT
Mthfr
Mtrr
Shmt1 (cytoplasm)
Shmt2 (mitochondria)
Mat1a
Mat2a
Mat2b
Ahcy
Mtr
Bhmt
Bhmt2
Cbs				Trend
Cth
Nnmt
Gnmt
Kmt2a
Kmt2b			Trend
Kmt2c
Kmt2d
Kmt2e
Kmt5a
Kmt5b
Kmt5c
Prmt1
Prmt2
Prmt3
Prmt5
Prmt6
Prmt7
Prmt9
Dnmt1
Dnmt3a
Dnmt3b
Pemt
Gclc
Gss
Mgst1
Mgst2
Mgst3
Gstp1
Gstp2
Gstp3
Gsta2
Gsta3
Gsta4
Gstm1				Trend
Gstm2
Gstm3
Gstm4
Gstm5
Gstm6
Gstm7
Gpx1
Gpx3
Gpx4
Gpx7
Gpx8
Ass1
Asl
Arg1
Arg2
Otc
Odc1
Srm
Sat1
Sat2
Paox
Sms
Amd1
Amd2
Mtap

## Sheet: (e) CaCaOdb_Signature_Genes
	Signature genes: comparative expression from different RNA-seq datasets of cachectic mice (figures obtained from the CaCaOdb; http://cacaodb-ohsuknight.ohsu.edu/ )
	Mthfr: significantly increased in liver (n=1 dataset), muscle (n=5)
	Nnmt: significantly increased in liver (n=3 datasets), decreased in muscle (n=1)
	Gnmt: significantly decreased in liver (n=1 dataset), increased (n=7) or decreased (n=2) in muscle
	Kmt2a: significantly increased in muscle (n=6 datasets) and liver (n=1)
	Kmt2b: significantly increased in muscle (n=7 datasets)
	Sat1: significantly increased in liver (n=2 datasets), muscle (n=5) and heart (n=2)
	Gpx3: significantly increased in liver (n=1 dataset), muscle (n=11)
	Gsta4: significantly decreased (n=1 dataset) or increased (n=1) in liver, decreased in muscle (n=8)

## Sheet: Sup Data Table 5 Legend
Supplemental Data Table 5: Comparison of our transcriptomics with already published datasets. (a) Overview of the studies selected for comparison. (b-d) Comparison of liver (b), skeletal muscle (c) and adipose tissue (d) datasets. (e) Overview of the expression of our signature genes from multiple RNA-seq datasets from cachectic mouse tissues. Plots were obtained from the publicly available websi…
