# Supplementary material for: Multi-omics profiling of cachexia-targeted tissues reveals a spatio-temporally coordinated response to cancer
Source: Nat Metab. 2026 Jan 15;8(1):237–59. doi: 10.1038/s42255-025-01434-3 (PMC12855018; doi:10.1038/s42255-025-01434-3)
Supplement: Supplementary file 9 — Morigny et al. Supplementary Table 6. [file 42255_2025_1434_MOESM9_ESM.xlsx]

## Sheet: Sheet1
Mouse and Human Taqman gene expression assays (Thermo Fisher #4331182)
Gene	Reference		Supplemental Table 6: Taqman gene expression assays used in the study.
Tbp	Mm01277042_m1
Hprt	Mm03024075_m1
Mthfr	Mm00487784_m1
Mat1a	Mm00522563_m1
Mat2a	Mm00728688_s1
Nnmt	Mm00447994_m1
Gnmt	Mm00494688_m1
Kmt2a	Mm01179235_m1
Kmt2b	Mm01175393_g1
Gpx3	Mm00492427_m1
Sat1	Mm00485911_g1
Gsta4	Mm00494803_m1
Foxo3	Mm01185722_m1
Trim63	Mm01185221_m1
Fbxo32	Mm00499523_m1
GAPDH	Hs02786624_g1
NNMT	Hs00196287_m1
GNMT	Hs00219089_m1
KMT2A	Hs00610538_m1
KMT2B	Hs00207065_m1
GPX3	Hs01078668_m1
SAT1	Hs00971739_g1
GSTA4	Hs01119249_m1
