# Supplementary material for: Multi-omics profiling of cachexia-targeted tissues reveals a spatio-temporally coordinated response to cancer
Source: Nat Metab. 2026 Jan 15;8(1):237–59. doi: 10.1038/s42255-025-01434-3 (PMC12855018; doi:10.1038/s42255-025-01434-3)
Supplement: Supplementary file 10 — Statistical source data. [file 42255_2025_1434_MOESM10_ESM.xlsx]

## Sheet: 1b
	% of initial body weight
Days	Ctrl				Non-cax				Pre-cax				Cax
-9	99.2	99.6	100.8	102.3	100	100	101.3	101.2	100	100.4	101.6	101.2	100	100	100.4	98.8
-8	100	100.4	101.2	103.4	100	101.2	102.2	101.6	99.2	100.8	101.6	102	99.6	100.7	102.5	96
-7	100.8	100.8	101.2	103.1	100.8	102.3	101.7	102	99.2	101.9	103.6	100	99.6	100.7	102.2	98.4
-6	101.1	102	100.4	103.4	102	101.9	103.1	101.6	100.8	100.4	103.2	100.8	100	101.4	101.8	94.4
-5	101.1	102	101.2	103.1	101.6	103.1	103.1	102	101.1	102.3	103.6	98.8	100.4	101.1	100	94
-4	103.1	104	101.2	103.4	102.4	103.1	103.5	102.4	102.3	102.3	106	99.6	99.1	100.4	100.4	98
-3	102.3	105.1	100.8	104.6	102	103.5	103.9	104.1	101.5	103.4	108	102	98.3	100.4	97.5	100.4
-2	101.9	105.1	102	104.2	102.8	103.9	104.4	105.7	104.5	103.4	105.6	104.9	97.9	97.8	98.9	96.8
-1	101.9	105.9	101.6	104.6	102.8	104.7	104.8	104.9	105.3	104.6	107.2	107	96.1	97.1	95.3	96.4
0	103.1	105.5	100.8	106.1	104.8	104.3	105.2	106.1	106	105.4	107.2	107.8	92.7	92.1	94.3	89.2
Paired two-way ANOVA
P=0.0003 (Group effect)
Dunnett's post-hoc test (vs Ctrl)
Day -9
Non-cax	0.9945
Pre-cax	0.9519
Cax	0.7339
Day -8
Non-cax	>0,9999
Pre-cax	0.9679
Cax	0.6615
Day -7
Non-cax	0.9687
Pre-cax	0.9858
Cax	0.4947
Day -6
Non-cax	0.8847
Pre-cax	0.9347
Cax	0.5159
Day -5
Non-cax	0.6515
Pre-cax	0.9673
Cax	0.3301
Day -4
Non-cax	0.9988
Pre-cax	0.9866
Cax	0.0152
Day -3
Non-cax	0.9968
Pre-cax	0.9813
Cax	0.0466
Day -2
Non-cax	0.7121
Pre-cax	0.436
Cax	0.0058
Day -1
Non-cax	0.8333
Pre-cax	0.2048
Cax	0.0079
Day 0
Non-cax	0.6833
Pre-cax	0.2247
Cax	0.0009

## Sheet: 1c
Tumor weight (g)
Ctrl	Non-cax	Pre-cax	Cax
	0.954	0.447	0.464
	0.363	0.447	0.562
	0.648	0.67	0.578
	0.642	0.975	1.261
Unpaired Kruskal-Wallis
P=0,9834
Dunn's post-hoc test:
Non-cax vs. Pre-cax	>0,9999
Non-cax vs. Cax	>0,9999
Pre-cax vs. Cax	>0,9999
