# Supplementary material for: Multi-omics profiling of cachexia-targeted tissues reveals a spatio-temporally coordinated response to cancer
Source: Nat Metab. 2026 Jan 15;8(1):237–59. doi: 10.1038/s42255-025-01434-3 (PMC12855018; doi:10.1038/s42255-025-01434-3)
Supplement: Supplementary file 11 — Statistical source data. [file 42255_2025_1434_MOESM11_ESM.xlsx]

## Sheet: 3c
Plasma: Metabolite levels (Fold changes)
#1				#2				#3				#4				#5				#6				#7				#8				#9				#10				#11				#12				#13
Ctrl	Non-cax	Pre-cax	Cax	Ctrl	Non-cax	Pre-cax	Cax	Ctrl	Non-cax	Pre-cax	Cax	Ctrl	Non-cax	Pre-cax	Cax	Ctrl	Non-cax	Pre-cax	Cax	Ctrl	Non-cax	Pre-cax	Cax	Ctrl	Non-cax	Pre-cax	Cax	Ctrl	Non-cax	Pre-cax	Cax	Ctrl	Non-cax	Pre-cax	Cax	Ctrl	Non-cax	Pre-cax	Cax	Ctrl	Non-cax	Pre-cax	Cax	Ctrl	Non-cax	Pre-cax	Cax	Ctrl	Non-cax
1.00738	0.810378	1.21236	0.79515	0.998089	0.945345	1.02261	0.583267	0.978804	0.919749	1.06138	0.779692	0.844605	1.4443	1.12738	1.36701	0.847054	1.69974	1.69026	4.8597	1.01828	1.30301	1.5191	2.2888	1.15214	1.29072	1.13606	1.85121	0.709761	1.21273	2.741	1.4464	1.24998	1.47251	2.23396	23.1268	0.838975	0.836178	0.970242	11.1828	1.08217	1.475	1.44425	3.63998	1.08664	1.23174	1.35048	2.00272	0.88358	1.15649
0.847618	0.878449	0.683402	0.914857	0.863277	1.00152	0.829088	0.730124	0.846705	0.86217	0.775155	0.788038	1.09066	0.936155	0.861028	1.69098	0.995308	1.32668	1.68917	3.15038	0.854535	1.52158	1.57699	3.41873	0.767851	0.694306	0.9289	0.763063	1.29605	0.515914	0.682657	1.75219	0.698878	0.88553	1.75382	5.04225	0.91726	1.09858	0.832404	1.65705	0.903362	1.11803	1.02384	1.6523	0.825973	1.1508	0.954703	1.33864	1.00686	1.13199
1.13416	0.825683	0.732097	0.718583	1.253	1.23496	0.936842	0.513611	1.28973	1.01919	0.928436	0.645297	1.4172	1.01084	1.2434	1.79142	1.18258	1.22268	1.95101	5.38624	1.01285	1.21665	1.43391	1.59163	1.39016	1.34157	1.05248	2.30553	1.52035	0.773119	1.2139	2.20404	0.995615	1.30361	1.14752	25.3049	1.19419	0.858421	0.889847	5.41706	1.17501	1.63876	1.63175	3.13599	1.19902	1.37184	1.32959	1.75884	0.992853	1.09378
1.01084	1.09817	0.923653	0.828297	0.885629	1.17465	0.88949	0.663069	0.884763	1.14868	0.914668	0.80151	0.647534	1.86835	1.06343	1.89388	0.97506	2.55005	1.29873	3.61282	1.11433	1.22267	1.63996	1.89704	0.689847	1.62024	1.00034	1.10771	0.473832	1.62659	0.762532	1.5925	1.05553	2.09701	2.87659	17.5402	1.04957	0.66865	1.22572	1.22977	0.839461	1.35958	1.74594	1.77994	0.888359	1.00903	1.05612	1.70315	1.11671	1.36628
Raw data (MS intensities, arbitrary units)
#1				#2				#3				#4				#5				#6				#7				#8				#9				#10				#11				#12				#13
Ctrl	Non-cax	Pre-cax	Cax	Ctrl	Non-cax	Pre-cax	Cax	Ctrl	Non-cax	Pre-cax	Cax	Ctrl	Non-cax	Pre-cax	Cax	Ctrl	Non-cax	Pre-cax	Cax	Ctrl	Non-cax	Pre-cax	Cax	Ctrl	Non-cax	Pre-cax	Cax	Ctrl	Non-cax	Pre-cax	Cax	Ctrl	Non-cax	Pre-cax	Cax	Ctrl	Non-cax	Pre-cax	Cax	Ctrl	Non-cax	Pre-cax	Cax	Ctrl	Non-cax	Pre-cax	Cax	Ctrl	Non-cax
274401	220739	330236	216591	62560	59254	64097	36559	106143	99739	115098	84551	705555	1206519	941775	1141953	8576	17209	17113	49202	8619	11029	12858	19373	45478	50948	44843	73072	1600025	2733886	6179087	3260644	29647	34925	52985	548521	434596	433147	502593	5792769	45809	62438	61136	154083	384744	436117	478159	709095	73372	96034
230883	239281	186152	249198	54110	62775	51967	45764	91818	93495	84059	85456	911106	782033	719275	1412588	10077	13432	17102	31896	7233	12879	13348	28937	30309	27406	36666	30120	2921718	1163034	1538926	3950000	16576	21003	41597	119592	475148	569073	431192	858367	38240	47327	43340	69943	292449	407461	338028	473967	83609	94000
308933	224908	199416	195735	78538	77407	58721	32193	139860	110522	100681	69977	1183879	844422	1038697	1496496	11973	12379	19753	54533	8573	10298	12137	13472	54873	52955	41544	91005	3427355	1742856	2736508	4968601	23614	30919	27217	600182	618601	444669	460948	2806081	49739	69370	69073	132749	424534	485723	470761	622745	82446	90827
275344	299130	251594	225620	55511	73627	55753	41561	95945	124565	99188	86917	540929	1560755	888359	1582082	9872	25818	13149	36578	9432	10349	13881	16057	27230	63955	39486	43724	1068168	3666857	1718988	3589996	25035	49737	68227	416018	543687	346366	634935	637031	35535	57552	73907	75346	314538	357264	373937	603027	92731	113455
Unpaired one-way ANOVA				Unpaired one-way ANOVA				Unpaired Kruskal-Wallis				Unpaired one-way ANOVA				Unpaired one-way ANOVA				Unpaired one-way ANOVA				Unpaired one-way ANOVA				Unpaired one-way ANOVA				Unpaired one-way ANOVA				Unpaired one-way ANOVA				Unpaired one-way ANOVA				Unpaired one-way ANOVA				Unpaired one-way ANOVA
P=0,4364				P=0,0015				P=0,0596				P=0,0327				P<0,0001				P=0,0050				P=0,3661				P=0,3213				P=0,0005				P=0,0794				P=0,0089				P=0,0024				P=0,0005
Dunnett's post-hoc test (vs Ctrl)				Dunnett's post-hoc test (vs Ctrl)				Dunn's post-hoc test (vs Ctrl)				Dunnett's post-hoc test (vs Ctrl)				Dunnett's post-hoc test (vs Ctrl)				Dunnett's post-hoc test (vs Ctrl)				Dunnett's post-hoc test (vs Ctrl)				Dunnett's post-hoc test (vs Ctrl)				Dunnett's post-hoc test (vs Ctrl)				Dunnett's post-hoc test (vs Ctrl)				Dunnett's post-hoc test (vs Ctrl)				Dunnett's post-hoc test (vs Ctrl)				Dunnett's post-hoc test (vs Ctrl)
Non-cax	0.7123			Non-cax	0.6522			Non-cax	>0,9999			Non-cax	0.3671			Non-cax	0.3032			Non-cax	0.5827			Non-cax	0.785			Non-cax	0.9997			Non-cax	0.9981			Non-cax	0.9996			Non-cax	0.6056			Non-cax	0.4402			Non-cax	0.6789
Pre-cax	0.6215			Pre-cax	0.7136			Pre-cax	>0,9999			Pre-cax	0.9727			Pre-cax	0.348			Pre-cax	0.2007			Pre-cax	0.9993			Pre-cax	0.7614			Pre-cax	0.9791			Pre-cax	>0,9999			Pre-cax	0.5001			Pre-cax	0.5142			Pre-cax	0.2708
Cax	0.2587			Cax	0.0037			Cax	0.0938			Cax	0.0208			Cax	<0,0001			Cax	0.0021			Cax	0.2793			Cax	0.2474			Cax	0.0006			Cax	0.0864			Cax	0.004			Cax	0.0011			Cax	0.0003
[truncated: 30 more columns]

## Sheet: 3d
Liver: Metabolite levels (Fold changes)
#1				#2				#3				#4				#5				#6				#7				#8				#9				#10				#11				#12				#13
Ctrl	Non-cax	Pre-cax	Cax	Ctrl	Non-cax	Pre-cax	Cax	Ctrl	Non-cax	Pre-cax	Cax	Ctrl	Non-cax	Pre-cax	Cax	Ctrl	Non-cax	Pre-cax	Cax	Ctrl	Non-cax	Pre-cax	Cax	Ctrl	Non-cax	Pre-cax	Cax	Ctrl	Non-cax	Pre-cax	Cax	Ctrl	Non-cax	Pre-cax	Cax	Ctrl	Non-cax	Pre-cax	Cax	Ctrl	Non-cax	Pre-cax	Cax	Ctrl	Non-cax	Pre-cax	Cax	Ctrl	Non-cax
1.18552	0.833302	0.797316	1.05589	1.1285	1.31808	0.704238	0.470559	1.19335	1.07093	0.749612	1.55263	1.16165	1.25011	0.891878	1.46436	1.55194	1.34018	0.601069	2.53804	1.15921	1.63844	1.3339	2.29749	1.12674	1.3997	1.41406	6.88285	1.08725	1.3496	1.40969	6.31991	1.05615	1.1113	1.42667	4.20424	1.11368	5.02388	5.72005	113,2778*	1.03968	1.51162	1.45789	3.84474	0.844766	0.782847	1.02106	1.8083	1.26455	1.35362
0.494371	0.819671	0.3813	1.03053	0.698852	1.04015	0.4507	0.952845	0.670097	0.889131	0.472444	0.732324	0.675009	0.949077	0.457479	1.34566	0.69334	1.24634	0.692715	1.3822	1.25745	1.03492	1.00715	4.79402	0.67094	0.80934	0.360409	1.27277	0.531632	1.67142	0.422931	2.01868	0.969425	0.556119	0.811143	1.90115	1.07573	3.48374	6.60832	24.1014	0.872357	1.41943	0.660748	2.41055	0.868473	0.83554	0.786407	0.807532	0.618804	1.2283
1.25865	1.03912	0.650102	0.686454	1.24541	1.11019	0.893645	0.364873	1.16911	0.972053	0.55143	1.96408	1.2232	1.01295	0.880927	1.41981	0.863183	0.88049	0.981624	3.03579	0.689375	1.21217	1.42531	2.26716	1.34673	1.08463	0.670059	11.782	1.4532	2.25773	1.05562	3.71596	0.991471	0.690973	0.711562	8.21889	0.911161	2.85031	6.1951	35.677	1.07429	1.24308	1.14392	2.95499	0.96354	0.991354	0.989515	1.59765	1.08698	1.18601
1.06146	0.768764	1.1532	0.937677	0.927236	1.41448	1.17232	0.76705	0.967439	1.34098	0.942059	0.731373	0.94014	1.12623	1.80139	1.04872	0.891542	1.76098	1.63941	1.06357	0.893967	1.26257	1.96519	2.44955	0.855589	3.18697	1.37876	2.59573	0.927914	1.95738	1.59875	2.97961	0.982952	1.27052	2.06014	11.3069	0.899432	1.85744	18.0662	23.367	1.01368	2.23068	1.85134	2.48912	1.32322	1.25564	0.958976	1.23728	1.02967	1.0596
Raw data (MS intensities, arbitrary units)
#1				#2				#3				#4				#5				#6				#7				#8				#9				#10				#11				#12				#13
Ctrl	Non-cax	Pre-cax	Cax	Ctrl	Non-cax	Pre-cax	Cax	Ctrl	Non-cax	Pre-cax	Cax	Ctrl	Non-cax	Pre-cax	Cax	Ctrl	Non-cax	Pre-cax	Cax	Ctrl	Non-cax	Pre-cax	Cax	Ctrl	Non-cax	Pre-cax	Cax	Ctrl	Non-cax	Pre-cax	Cax	Ctrl	Non-cax	Pre-cax	Cax	Ctrl	Non-cax	Pre-cax	Cax	Ctrl	Non-cax	Pre-cax	Cax	Ctrl	Non-cax	Pre-cax	Cax	Ctrl	Non-cax
411566	289291	276798	366564	468651	547381	292461	195417	252162	226293	158397	328079	476387	512665	365755	600529	14885	12854	5765	24343	2714	3836	3123	5379	162376	201713	203782	991896	58423	72520	75749	339597	28265	29741	38181	112515	218105	983889	1120229	22184599*	12676	18430	17775	46876	466267	432091	563575	998086	367306	393179
171627	284559	132373	357760	290224	431962	187170	395704	141595	187878	99830	154744	276818	389212	187610	551851	6650	11954	6644	13257	2944	2423	2358	11224	96690	116635	51939	183420	28567	89813	22726	108473	25944	14883	21708	50879	210674	682264	1294189	4720078	10636	17306	8056	29390	479352	461175	434056	445716	179741	356778
436956	360743	225691	238311	517204	461046	371119	151527	247039	205400	116520	415021	501629	415407	361264	582257	8279	8445	9415	29117	1614	2838	3337	5308	194079	156307	96563	1697924	78087	121318	56723	199675	26534	18492	19043	219956	178444	558211	1213264	6987077	13098	15156	13947	36028	531824	547176	546161	881819	315729	344494
368500	266886	400348	325526	385069	587417	486850	318546	204425	283357	199062	154543	385547	461863	738741	430074	8551	16890	15724	10201	2093	2956	4601	5735	123300	459278	198695	374074	49861	105179	85908	160108	26306	34002	55134	302599	176147	363765	3538138	4576258	12359	27197	22572	30348	730350	693049	529305	682914	299084	307777
Unpaired one-way ANOVA				Unpaired one-way ANOVA				Unpaired one-way ANOVA				Unpaired one-way ANOVA				Unpaired one-way ANOVA				Unpaired Kruskal-Wallis				Unpaired one-way ANOVA				Unpaired one-way ANOVA				Unpaired Kruskal-Wallis				Unpaired Kruskal-Wallis				Unpaired one-way ANOVA				Unpaired one-way ANOVA				Unpaired one-way ANOVA
P=0,5707				P=0,0353				P=0,2163				P=0,5072				P=0,0938				P=0,0025				P=0,0559				P=0,0071				P=0,0078				P<0,0001				P=0,0004				P=0,1507				P=0,0214
Dunnett's post-hoc test (vs Ctrl)				Dunnett's post-hoc test (vs Ctrl)				Dunnett's post-hoc test (vs Ctrl)				Dunnett's post-hoc test (vs Ctrl)				Dunnett's post-hoc test (vs Ctrl)				Dunn's post-hoc test (vs Ctrl)				Dunnett's post-hoc test (vs Ctrl)				Dunnett's post-hoc test (vs Ctrl)				Dunn's post-hoc test (vs Ctrl)				Dunn's post-hoc test (vs Ctrl)				Dunnett's post-hoc test (vs Ctrl)				Dunnett's post-hoc test (vs Ctrl)				Dunnett's post-hoc test (vs Ctrl)
Non-cax	0.8034			Non-cax	0.487			Non-cax	0.9863			Non-cax	0.9677			Non-cax	0.8011			Non-cax	0.8955			Non-cax	0.9689			Non-cax	0.542			Non-cax	0.9998			Non-cax	0.7043			Non-cax	0.2185			Non-cax	0.9961			Non-cax	0.9734
Pre-cax	0.399			Pre-cax	0.5774			Pre-cax	0.4757			Pre-cax	>0,9999			Pre-cax	0.9999			Pre-cax	0.4748			Pre-cax	>0,9999			Pre-cax	0.9962			Pre-cax	0.9965			Pre-cax	0.0525			Pre-cax	0.7425			Pre-cax	0.978			Pre-cax	>0,9999
Cax	0.9587			Cax	0.1541			Cax	0.6636			Cax	0.4118			Cax	0.078			Cax	0.0042			Cax	0.0509			Cax	0.0054			Cax	0.0095			Cax	0.0011			Cax	0.0002			Cax	0.1954			Cax	0.0203
[truncated: 30 more columns]

## Sheet: 3e
eWAT: Metabolite levels (Fold changes)
#1				#2				#3				#4				#5				#6				#7				#8				#9				#10				#11				#12				#13
Ctrl	Non-cax	Pre-cax	Cax	Ctrl	Non-cax	Pre-cax	Cax	Ctrl	Non-cax	Pre-cax	Cax	Ctrl	Non-cax	Pre-cax	Cax	Ctrl	Non-cax	Pre-cax	Cax	Ctrl	Non-cax	Pre-cax	Cax	Ctrl	Non-cax	Pre-cax	Cax	Ctrl	Non-cax	Pre-cax	Cax	Ctrl	Non-cax	Pre-cax	Cax	Ctrl	Non-cax	Pre-cax	Cax	Ctrl	Non-cax	Pre-cax	Cax	Ctrl	Non-cax	Pre-cax	Cax	Ctrl	Non-cax
1.51218	0.773012	0.405276	3.77717	0.695941	0.49142	0.265868	1.99014	1.04338	0.78252	0.367654	2.09603	1.32499	1.16231	0.637002	4.94283	1.94756	2.13419	0	21.6028	1.08436	1.15746	0.448875	7.05931	1.41235	0.886436	0.553431	1.67259	1.07273	0.777633	0.172279	6.0227	2.10236	1.43853	0.645384	51.4316	1.24863	0.716897	0.38121	8.27142	2.24533	1.88179	0	14.6469	1.11907	1.5257	0.256038	6.64936	1.16127	1.08942
0.601857	0.736078	0.836074	1.46997	0.646874	0.651996	0.6047	0.831204	0.770471	0.754726	0.912833	0.989316	0.860683	1.12738	1.15563	2.93814	0	2.29394	2.99798	6.6742	1.59765	1.3364	1.87219	6.89622	0.57653	0.719461	0.828807	0.859868	0.49728	0.592197	0.909377	1.22556	0.366474	0.710044	2.70275	6.92166	0.965532	0.931478	0.726435	1.27858	0	1.40893	1.63188	2.92043	0.770799	1.96799	1.23723	2.55406	0.712855	1.03279
1.32826	0.838417	0.439326	2.66752	2.23277	0.638045	0.342771	1.23795	1.40087	1.0012	0.419859	1.44744	1.16715	1.13758	0.827522	5.19197	2.05244	0	1.34893	25.3172	0.637526	1.18456	0.725971	3.15849	1.47361	0.734992	0.616264	2.36107	2.05395	0.792823	0.402419	5.2558	0.941522	0.982872	0.583764	73.7939	0.90924	1.01599	0.48049	4.34593	1.75466	2.15048	0	11.0702	1.27537	1.58794	0.783503	5.64228	1.35955	1.31561
0.557701	0.987781	1.14261	2.47422	0.424419	0.655039	1.02233	1.19075	0.78528	0.949141	1.0536	1.69672	0.647178	1.68233	1.62159	3.54874	0	1.82332	2.93236	7.53099	0.68047	1.07413	2.31697	4.88037	0.537506	1.04324	0.882337	2.31661	0.376037	0.698872	1.51991	3.09137	0.589642	1.65379	2.51829	36.0784	0.876599	0.719886	1.38121	1.98078	0	1.59095	2.76201	7.53726	0.834758	1.45396	2.69462	4.14922	0.766324	1.37338
Raw data (MS intensities, arbitrary units)
#1				#2				#3				#4				#5				#6				#7				#8				#9				#10				#11				#12				#13
Ctrl	Non-cax	Pre-cax	Cax	Ctrl	Non-cax	Pre-cax	Cax	Ctrl	Non-cax	Pre-cax	Cax	Ctrl	Non-cax	Pre-cax	Cax	Ctrl	Non-cax	Pre-cax	Cax	Ctrl	Non-cax	Pre-cax	Cax	Ctrl	Non-cax	Pre-cax	Cax	Ctrl	Non-cax	Pre-cax	Cax	Ctrl	Non-cax	Pre-cax	Cax	Ctrl	Non-cax	Pre-cax	Cax	Ctrl	Non-cax	Pre-cax	Cax	Ctrl	Non-cax	Pre-cax	Cax	Ctrl	Non-cax
94863	48493	25424	236951	62904	44418	24031	179883	219608	164703	77383	441167	142965	125412	68732	533328	3621	3968	0	40165	2121	2264	878	13808	17915	11244	7020	21216	450565	326619	72360	2529636	10372	7097	3184	253738	1031055	591978	314784	6830124	4663	3908	0	30418	256063	349107	58586	1521489	27539	25835
37756	46176	52449	92215	58469	58932	54657	75130	162167	158853	192131	208229	92867	121643	124692	317023	0	4265	5574	12409	3125	2614	3662	13489	7313	9126	10513	10907	208866	248733	381954	514756	1808	3503	13334	34148	797288	769168	599854	1055783	0	2926	3389	6065	176372	450311	283100	584412	16905	24492
83325	52596	27560	167340	201813	57671	30982	111895	294852	210731	88371	304653	125935	122744	89289	560210	3816	0	2508	47071	1247	2317	1420	6178	18692	9323	7817	29949	862695	332999	169023	2207525	4645	4849	2880	364062	750805	838957	396765	3588649	3644	4466	0	22990	291827	363349	179279	1291050	32241	31199
34986	61966	71679	155214	38362	59207	92405	107628	165284	199773	221760	357122	69830	181522	174968	382906	0	3390	5452	14002	1331	2101	4532	9546	6818	13233	11192	29385	157942	293538	638387	1298429	2909	8159	12424	177993	723852	594446	1140530	1635627	0	3304	5736	15653	191007	332692	616575	949414	18173	32569
Unpaired one-way ANOVA				Unpaired Kruskal-Wallis				Unpaired one-way ANOVA				Unpaired Kruskal-Wallis				Unpaired Kruskal-Wallis				Unpaired one-way ANOVA				Unpaired one-way ANOVA				Unpaired one-way ANOVA				Unpaired one-way ANOVA				Unpaired one-way ANOVA				Unpaired one-way ANOVA				Unpaired one-way ANOVA				Unpaired one-way ANOVA
P=0,0015				P=0,0689				P=0,0162				P=0,0137				P=0,0105				P=0,0001				P=0,0213				P=0,0065				P=0,0028				P=0,0398				P=0,0026				P=0,0009				P=0,0041
Dunnett's post-hoc test (vs Ctrl)				Dunn's post-hoc test (vs Ctrl)				Dunnett's post-hoc test (vs Ctrl)				Dunn's post-hoc test (vs Ctrl)				Dunn's post-hoc test (vs Ctrl)				Dunnett's post-hoc test (vs Ctrl)				Dunnett's post-hoc test (vs Ctrl)				Dunnett's post-hoc test (vs Ctrl)				Dunnett's post-hoc test (vs Ctrl)				Dunnett's post-hoc test (vs Ctrl)				Dunnett's post-hoc test (vs Ctrl)				Dunnett's post-hoc test (vs Ctrl)				Dunnett's post-hoc test (vs Ctrl)
Non-cax	0.9527			Non-cax	>0,9999			Non-cax	0.903			Non-cax	>0,9999			Non-cax	>0,9999			Non-cax	0.9884			Non-cax	0.9292			Non-cax	0.9734			Non-cax	>0,9999			Non-cax	0.9981			Non-cax	0.9571			Non-cax	0.732			Non-cax	0.9987
Pre-cax	0.8037			Pre-cax	0.7043			Pre-cax	0.4321			Pre-cax	>0,9999			Pre-cax	>0,9999			Pre-cax	0.9391			Pre-cax	0.7143			Pre-cax	0.9818			Pre-cax	0.9998			Pre-cax	0.9914			Pre-cax	0.9999			Pre-cax	0.9757			Pre-cax	0.9998
Cax	0.0046			Cax	0.6204			Cax	0.0841			Cax	0.0428			Cax	0.0134			Cax	0.0002			Cax	0.0655			Cax	0.0127			Cax	0.0037			Cax	0.055			Cax	0.0029			Cax	0.0008			Cax	0.005
[truncated: 30 more columns]

## Sheet: 3f
Heart: Metabolite levels (Fold changes)
#1				#2				#3				#4				#5				#6				#7				#8				#9				#10				#11				#12				#13
Ctrl	Non-cax	Pre-cax	Cax	Ctrl	Non-cax	Pre-cax	Cax	Ctrl	Non-cax	Pre-cax	Cax	Ctrl	Non-cax	Pre-cax	Cax	Ctrl	Non-cax	Pre-cax	Cax	Ctrl	Non-cax	Pre-cax	Cax	Ctrl	Non-cax	Pre-cax	Cax	Ctrl	Non-cax	Pre-cax	Cax	Ctrl	Non-cax	Pre-cax	Cax	Ctrl	Non-cax	Pre-cax	Cax	Ctrl	Non-cax	Pre-cax	Cax	Ctrl	Non-cax	Pre-cax	Cax	Ctrl	Non-cax
1.35923	0.86377	0.91563	0.903602	1.06474	0.983951	0.872507	0.765625	1.18197	0.846726	0.78217	0.866545	1.09874	1.37762	1.19154	1.56648	1.12498	1.4746	1.2643	2.05726	0.835646	1.63514	1.5327	2.63062	ND	ND	ND	ND	1.1122	1.14037	0.898232	2.43657	1.39277	1.7522	2.28296	25.1529	1.07062	0.824775	0.7464	7.48452	1.2414	1.33861	1.4753	2.54628	0.901837	0.971616	1.08911	2.0119	1.03188	1.49009
0.961867	1.0091	1.03051	1.06992	0.995493	1.11242	0.912742	0.897266	0.987904	0.957792	0.967152	0.69627	1.06676	1.08944	1.21332	1.64659	1.06016	1.30775	1.31415	1.78862	1.09601	1.42329	1.69286	3.5503					1.02457	1.44965	0.93362	3.40822	0.683404	1.04269	2.1091	4.82151	0.902553	1.13174	0.832536	1.3904	0.944626	1.24643	1.35012	2.74647	1.11926	1.1455	1.03242	1.38434	0.923999	1.44058
0.640052	1.02328	0.689901	0.817031	0.972607	1.33643	0.713707	0.710959	0.912887	1.20807	0.589239	0.604427	0.927325	1.09291	1.19065	1.62176	0.902431	1.02311	1.19732	2.06974	1.05891	1.23872	1.28598	2.22405					0.975104	1.31814	0.7317	1.12908	0.834415	1.37793	0.882477	26.3337	1.03474	1.05742	0.582056	5.18272	0.739495	2.15904	0.922323	1.65615	0.877358	1.27294	0.871625	1.18688	1.01523	1.48254
1.03885	1.10644	1.00692	1.19462	0.967159	1.1345	0.946992	0.841604	0.917234	0.827422	1.03297	0.903607	0.90717	1.56966	1.57392	1.58878	0.912434	1.25566	1.33832	1.47644	1.00944	1.22921	1.93229	2.00301					0.88813	0.952084	1.27435	1.69921	1.08941	1.98924	2.74311	16.4332	0.992078	0.656451	1.10597	1.39475	1.07448	1.74051	2.03413	2.50698	1.10155	1.21049	1.20155	1.57495	1.0289	1.28316
Raw data (MS intensities, arbitrary units)
#1				#2				#3				#4				#5				#6				#7				#8				#9				#10				#11				#12				#13
Ctrl	Non-cax	Pre-cax	Cax	Ctrl	Non-cax	Pre-cax	Cax	Ctrl	Non-cax	Pre-cax	Cax	Ctrl	Non-cax	Pre-cax	Cax	Ctrl	Non-cax	Pre-cax	Cax	Ctrl	Non-cax	Pre-cax	Cax	Ctrl	Non-cax	Pre-cax	Cax	Ctrl	Non-cax	Pre-cax	Cax	Ctrl	Non-cax	Pre-cax	Cax	Ctrl	Non-cax	Pre-cax	Cax	Ctrl	Non-cax	Pre-cax	Cax	Ctrl	Non-cax	Pre-cax	Cax	Ctrl	Non-cax
348743	221620	234926	231840	106910	98798	87608	76876	337131	241509	223096	247162	267222	335046	289791	380979	14058	18427	15799	25708	2635	5156	4833	8295	0	0	0	7507	2762131	2832083	2230750	6051197	9389	11812	15390	169562	714743	550615	498292	4996620	13804	14885	16405	28314	967154	1041987	1167995	2157614	179928	259826
246789	258909	264401	274513	99957	111698	91648	90094	281777	273188	275858	198595	259444	264959	295089	400463	13248	16342	16422	22351	3456	4488	5338	11195	0	0	0	7660	2544502	3600177	2318635	8464279	4607	7029	14218	32503	602539	755545	555796	928220	10504	13860	15013	30540	1200320	1228466	1107197	1484609	161117	251193
164220	262545	177010	209628	97659	134190	71663	71387	260380	344574	168067	172399	225532	265804	289574	394423	11277	12785	14962	25864	3339	3906	4055	7013	0	7865	0	0	2421660	3273580	1817168	2804046	5625	9289	5949	177522	690789	705930	388577	3459953	8223	24008	10256	18416	940902	1365137	934754	1272840	177024	258510
266540	283882	258348	306507	97112	113915	95087	84505	261620	236003	294632	257733	220630	381753	382788	386403	11402	15691	16724	18450	3183	3876	6093	6316	0	0	0	0	2205661	2364489	3164839	4219982	7344	13410	18492	110780	662305	438243	738341	931127	11948	19354	22619	27877	1181331	1298163	1288578	1689020	179408	223743
Unpaired one-way ANOVA				Unpaired one-way ANOVA				Unpaired one-way ANOVA				Unpaired Kruskal-Wallis				Unpaired one-way ANOVA				Unpaired one-way ANOVA								Unpaired one-way ANOVA				Unpaired one-way ANOVA				Unpaired one-way ANOVA				Unpaired one-way ANOVA				Unpaired one-way ANOVA				Unpaired Kruskal-Wallis
P=0,8889				P=0,0021				P=0,2176				P=0,0018				P=0,0002				P=0,0005								P=0,0207				P=0,0009				P=0,0390				P=0,0038				P=0,0136				P<0,0001
Dunnett's post-hoc test (vs Ctrl)				Dunnett's post-hoc test (vs Ctrl)				Dunnett's post-hoc test (vs Ctrl)				Dunn's post-hoc test (vs Ctrl)				Dunnett's post-hoc test (vs Ctrl)				Dunnett's post-hoc test (vs Ctrl)								Dunnett's post-hoc test (vs Ctrl)				Dunnett's post-hoc test (vs Ctrl)				Dunnett's post-hoc test (vs Ctrl)				Dunnett's post-hoc test (vs Ctrl)				Dunnett's post-hoc test (vs Ctrl)				Dunn's post-hoc test (vs Ctrl)
Non-cax	>0,9999			Non-cax	0.1638			Non-cax	0.9715			Non-cax	0.4748			Non-cax	0.1392			Non-cax	0.394							Non-cax	0.8857			Non-cax	0.9973			Non-cax	0.9997			Non-cax	0.1243			Non-cax	0.6306			Non-cax	0.064
Pre-cax	0.8523			Pre-cax	0.1766			Pre-cax	0.4165			Pre-cax	0.1901			Pre-cax	0.117			Pre-cax	0.1067							Pre-cax	0.999			Pre-cax	0.9837			Pre-cax	0.9963			Pre-cax	0.3231			Pre-cax	0.9757			Pre-cax	0.6204
Cax	>0,9999			Cax	0.0442			Cax	0.1575			Cax	0.0033			Cax	<0,0001			Cax	0.0002							Cax	0.0203			Cax	0.0011			Cax	0.0501			Cax	0.0013			Cax	0.009			Cax	0.0011
[truncated: 30 more columns]

## Sheet: 3g
Muscle: Metabolite levels (Fold changes)
#1				#2				#3				#4				#5				#6				#7				#8				#9				#10				#11				#12				#13
Ctrl	Non-cax	Pre-cax	Cax	Ctrl	Non-cax	Pre-cax	Cax	Ctrl	Non-cax	Pre-cax	Cax	Ctrl	Non-cax	Pre-cax	Cax	Ctrl	Non-cax	Pre-cax	Cax	Ctrl	Non-cax	Pre-cax	Cax	Ctrl	Non-cax	Pre-cax	Cax	Ctrl	Non-cax	Pre-cax	Cax	Ctrl	Non-cax	Pre-cax	Cax	Ctrl	Non-cax	Pre-cax	Cax	Ctrl	Non-cax	Pre-cax	Cax	Ctrl	Non-cax	Pre-cax	Cax	Ctrl	Non-cax
0.926315	0.904621	1.26138	1.47387	0.937567	0.67148	0.49823	0.484072	1.05843	0.780078	0.769416	0.699222	0.782128	1.7815	1.94687	2.33343	0	0	5.37912	6.48353	1.17249	2.05064	1.44693	1.03273	1.25916	1.3156	1.7503	0.985619	0.975258	2.35562	4.08138	2.95788	0.824164	1.46802	3.59048	4.04947	0.902633	0.813134	1.77558	1.95218	1.05202	2.39931	2.6044	1.38644	1.11213	0.944726	1.39862	1.65882	0.883661	1.14752
1.18019	0.988788	0.76197	1.45931	1.15059	0.83429	0.564501	0.356327	1.19929	0.6743	0.834286	0.835014	1.11854	1.45675	1.00024	2.30859	0	4.04049	0	6.95832	0.859575	1.00951	0.880142	4.14949	1.11429	0.994863	1.46179	1.17242	1.28039	0.999831	2.44687	3.42131	2.55838	1.23844	0.676879	4.69036	1.58156	0.878395	0.985381	1.24612	0.900041	0.868535	1.59094	2.72608	1.0354	0.944083	1.59583	1.48477	1.37658	1.15103
1.16569	1.04516	1.07351	1.09873	1.48559	0.843312	0.707058	0.962895	1.22377	0.820672	0.741266	1.10222	1.16785	1.19942	1.64387	0.892365	4	0	5.42279	0	1.06745	1.23176	1.69726	3.49049	1.02039	1.44897	1.11295	1.61851	0.913254	1.41593	2.04465	1.21223	0.367717	0.903186	3.24373	0.315778	0.849115	0.871869	1.14208	0.699395	0.864034	1.43761	1.91141	1.36484	1.02476	0.976153	0.958608	1.15819	1.03428	1.14952
0.727801	0.738129	0.774988	1.46899	0.426259	0.442178	0.575153	0.403636	0.518503	0.496435	0.606458	0.721952	0.931479	1.39667	1.52174	2.8579	0	0	3.842	13.5006	0.900487	1.00796	1.22158	1.34211	0.606156	0.967074	0.744473	1.36571	0.831102	1.54799	1.71461	3.18568	0.249741	0.924704	0.435733	6.72149	0.666692	0.450647	0.627956	1.91448	1.1839	1.38299	1.40715	1.55358	0.827706	0.801903	1.01571	1.6949	0.705488	1.13569
Raw data (MS intensities, arbitrary units)
#1				#2				#3				#4				#5				#6				#7				#8				#9				#10				#11				#12				#13
Ctrl	Non-cax	Pre-cax	Cax	Ctrl	Non-cax	Pre-cax	Cax	Ctrl	Non-cax	Pre-cax	Cax	Ctrl	Non-cax	Pre-cax	Cax	Ctrl	Non-cax	Pre-cax	Cax	Ctrl	Non-cax	Pre-cax	Cax	Ctrl	Non-cax	Pre-cax	Cax	Ctrl	Non-cax	Pre-cax	Cax	Ctrl	Non-cax	Pre-cax	Cax	Ctrl	Non-cax	Pre-cax	Cax	Ctrl	Non-cax	Pre-cax	Cax	Ctrl	Non-cax	Pre-cax	Cax	Ctrl	Non-cax
292652	285798	398511	465642	1190981	852974	632896	614912	429150	316290	311967	283506	125014	284752	311185	372972	0	0	6775	8166	5302	9273	6543	4670	43997	45969	61158	34439	1059768	2559739	4435048	3214189	13329	23742	58068	65491	1059170	954149	2083511	2290735	7012	15992	17359	9241	1546371	1313599	1944717	2306519	251797	326983
372860	312389	240730	461043	1461577	1059789	717080	452638	486265	273401	338269	338564	178786	232845	159876	369001	0	5089	0	8764	3887	4565	3980	18764	38935	34762	51077	40966	1391336	1086470	2658903	3717779	41376	20029	10947	75856	1855837	1030728	1156268	1462229	5999	5789	10604	18170	1439674	1312705	2218932	2064514	392252	327983
368278	330197	339157	347123	1887127	1071250	898168	1223155	496190	332749	300553	446905	186667	191713	262754	142634	5038	0	6830	0	4827	5570	7675	15784	35654	50629	38888	56553	992391	1538629	2221831	1317273	5947	14607	52460	5107	996371	1023071	1340145	820686	5759	9582	12740	9097	1424888	1357298	1332902	1610407	294714	327553
229935	233198	244843	464099	541472	561694	730611	512734	210232	201284	245894	292722	148886	223242	243233	456802	0	0	4839	17004	4072	4558	5524	6069	21180	33791	26013	47720	903120	1682125	1863192	3461731	4039	14955	7047	108705	782311	528799	736857	2246497	7891	9218	9379	10355	1150889	1115010	1412295	2356678	201027	323613
Unpaired Kruskal-Wallis				Unpaired one-way ANOVA				Unpaired one-way ANOVA				Unpaired one-way ANOVA				Unpaired Kruskal-Wallis				Unpaired one-way ANOVA				Unpaired one-way ANOVA				Unpaired one-way ANOVA				Unpaired one-way ANOVA				Unpaired Kruskal-Wallis				Unpaired Kruskal-Wallis				Unpaired one-way ANOVA				Unpaired Kruskal-Wallis
P=0,0623				P=0,1551				P=0,2160				P=0,0537				P=0,1129				P=0,1069				P=0,5783				P=0,0288				P=0,0962				P=0,2845				P=0,0312				P=0,0082				P=0,3490
Dunn's post-hoc test (vs Ctrl)				Dunnett's post-hoc test (vs Ctrl)				Dunnett's post-hoc test (vs Ctrl)				Dunnett's post-hoc test (vs Ctrl)				Dunn's post-hoc test (vs Ctrl)				Dunnett's post-hoc test (vs Ctrl)				Dunnett's post-hoc test (vs Ctrl)				Dunnett's post-hoc test (vs Ctrl)				Dunnett's post-hoc test (vs Ctrl)				Dunn's post-hoc test (vs Ctrl)				Dunn's post-hoc test (vs Ctrl)				Dunnett's post-hoc test (vs Ctrl)				Dunn's post-hoc test (vs Ctrl)
Non-cax	>0,9999			Non-cax	0.3379			Non-cax	0.1389			Non-cax	0.4362			Non-cax	>0,9999			Non-cax	0.9021			Non-cax	0.7574			Non-cax	0.6102			Non-cax	0.9989			Non-cax	>0,9999			Non-cax	0.4125			Non-cax	0.8962			Non-cax	>0,9999
Pre-cax	>0,9999			Pre-cax	0.1425			Pre-cax	0.227			Pre-cax	0.332			Pre-cax	0.7023			Pre-cax	0.912			Pre-cax	0.5116			Pre-cax	0.0387			Pre-cax	0.7431			Pre-cax	>0,9999			Pre-cax	0.0225			Pre-cax	0.2826			Pre-cax	>0,9999
Cax	0.1901			Cax	0.1066			Cax	0.5785			Cax	0.0206			Cax	0.1175			Cax	0.0634			Cax	0.4629			Cax	0.0261			Cax	0.0694			Cax	0.7043			Cax	0.1128			Cax	0.0143			Cax	0.1901
[truncated: 30 more columns]
