# Supplementary material for: Multi-omics profiling of cachexia-targeted tissues reveals a spatio-temporally coordinated response to cancer
Source: Nat Metab. 2026 Jan 15;8(1):237–59. doi: 10.1038/s42255-025-01434-3 (PMC12855018; doi:10.1038/s42255-025-01434-3)
Supplement: Supplementary file 12 — Statistical source data. [file 42255_2025_1434_MOESM12_ESM.xlsx]

## Sheet: 4h
Liver: mRNA levels (Fold changes)
Mat1a			Nnmt			Sat1			Gpx3			Gsta4
Ctrl	C26-scr	C26-IL6-KO	Ctrl	C26-scr	C26-IL6-KO	Ctrl	C26-scr	C26-IL6-KO	Ctrl	C26-scr	C26-IL6-KO	Ctrl	C26-scr	C26-IL6-KO
1.37972	3.62363	1.15081	1.89264	34.7439	3.61572	1.06452	1.55562	1.18103	1.12693	10.9505	1.27554	0.952063	0.146018	0.521589
0.80512	4.72116	1.23737	0.816546	68.5794	10.221	0.915049	1.48706	1.47856	0.826625	10.322	2.31889	0.981429	0.123571	1.06643
0.815157	4.22089	0.931306	0.290811	49.7534	3.58257	1.02043	1.57888	0.992516	1.04644	15.7183	1.10836	1.06651	0.0579952	0.869339
Raw data (2-ΔCt values)
Mat1a			Nnmt			Sat1			Gpx3			Gsta4
Ctrl	C26-scr	C26-IL6-KO	Ctrl	C26-scr	C26-IL6-KO	Ctrl	C26-scr	C26-IL6-KO	Ctrl	C26-scr	C26-IL6-KO	Ctrl	C26-scr	C26-IL6-KO
160.413	421.3	133.798	1.998	36.678	3.817	5.263	7.691	5.839	0.364	3.537	0.412	12.936	1.984	7.087
93.607	548.904	143.862	0.862	72.397	10.79	4.524	7.352	7.31	0.267	3.334	0.749	13.335	1.679	14.49
94.774	490.74	108.278	0.307	52.523	3.782	5.045	7.806	4.907	0.338	5.077	0.358	14.491	0.788	11.812
Unpaired Kruskal-Wallis			Unpaired Kruskal-Wallis			Unpaired one-way ANOVA			Unpaired one-way ANOVA			Unpaired one-way ANOVA
P=0,0500			P=0,0036			P=0,0130			P=0,0003			P=0,0013
Dunn's post-hoc test			Dunn's post-hoc test			Tukey's post-hoc test			Tukey's post-hoc test			Tukey's post-hoc test
Ctrl vs C26-scr	0.076		Ctrl vs C26-scr	0.0219		Ctrl vs C26-scr	0.011		Ctrl vs C26-scr	0.0005		Ctrl vs C26-scr	0.0014
Ctrl vs C26-IL6-KO	>0,9999		Ctrl vs C26-IL6-KO	0.5391		Ctrl vs C26-IL6-KO	0.2586		Ctrl vs C26-IL6-KO	0.9176		Ctrl vs C26-IL6-KO	0.4252
C26-scr vs C26-IL6-KO	0.2209		C26-scr vs C26-IL6-KO	0.5391		C26-scr vs C26-IL6-KO	0.0871		C26-scr vs C26-IL6-KO	0.0007		C26-scr vs C26-IL6-KO	0.0045
Fold changes displayed on the graph have been calculated from exact 2-ΔCt values.
Statistical analysis was performed on rounded 2-ΔCt values displayed here.

## Sheet: 4i
Muscle: mRNA levels (Fold changes)
Mat2a			Gnmt			Kmt2a			Kmt2b			Sat1			Gpx3			Gsta4
Ctrl	C26-scr	C26-IL6-KO	Ctrl	C26-scr	C26-IL6-KO	Ctrl	C26-scr	C26-IL6-KO	Ctrl	C26-scr	C26-IL6-KO	Ctrl	C26-scr	C26-IL6-KO	Ctrl	C26-scr	C26-IL6-KO	Ctrl	C26-scr	C26-IL6-KO
1.03096	0.564721	0.926865	0.561404	8.40156	0.2846	1.10914	1.28829	1.01443	1.07664	1.47384	1.10122	0.893313	2.7453	1.04583	1.15817	2.78871	1.21017	0.811894	0.160293	0.790485
1.01974	0.599003	0.904426	1.4386	3.59844	0.892788	1.16743	1.15714	1.00971	1.04175	1.39773	1.00132	1.11796	3.12322	1.05935	1.34501	2.6333	1.20616	0.742177	0.195974	0.755352
0.949304	0.629545	1.74901		4.37037	0.608187	0.723429	0.938143	0.915	0.881607	1.31369	1.06316	0.98873	3.06011	0.964688	0.49682	1.77321	0.934723	1.44593	0.0971638	0.656542
Raw data (2-ΔCt values)
Mat2a			Gnmt			Kmt2a			Kmt2b			Sat1			Gpx3			Gsta4
Ctrl	C26-scr	C26-IL6-KO	Ctrl	C26-scr	C26-IL6-KO	Ctrl	C26-scr	C26-IL6-KO	Ctrl	C26-scr	C26-IL6-KO	Ctrl	C26-scr	C26-IL6-KO	Ctrl	C26-scr	C26-IL6-KO	Ctrl	C26-scr	C26-IL6-KO
1.654	0.906	1.487	0.144	2.155	0.073	2.588	3.006	2.367	1.358	1.859	1.389	1.189	3.654	1.392	17.908	43.12	18.712	1.479	0.292	1.44
1.636	0.961	1.451	0.369	0.923	0.229	2.724	2.7	2.356	1.314	1.763	1.263	1.488	4.157	1.41	20.797	40.717	18.65	1.352	0.357	1.376
1.523	1.01	2.806		1.121	0.156	1.688	2.189	2.135	1.112	1.657	1.341	1.316	4.073	1.284	7.682	27.418	14.453	2.634	0.177	1.196
Unpaired Kruskal-Wallis			Unpaired one-way ANOVA			Unpaired one-way ANOVA			Unpaired one-way ANOVA			Unpaired one-way ANOVA			Unpaired one-way ANOVA			Unpaired one-way ANOVA
P=0,0500			P=0,0313			P=0,5661			P=0,0020			P<0,0001			P=0,0113			P=0,0104
Dunn's post-hoc test			Tukey's post-hoc test			Tukey's post-hoc test			Tukey's post-hoc test			Tukey's post-hoc test			Tukey's post-hoc test			Tukey's post-hoc test
Ctrl vs C26-scr	0.076		Ctrl vs C26-scr	0.0711		Ctrl vs C26-scr	0.6651		Ctrl vs C26-scr	0.0024		Ctrl vs C26-scr	<0,0001		Ctrl vs C26-scr	0.0149		Ctrl vs C26-scr	0.0094
Ctrl vs C26-IL6-KO	>0,9999		Ctrl vs C26-IL6-KO	0.962		Ctrl vs C26-IL6-KO	0.9891		Ctrl vs C26-IL6-KO	0.6979		Ctrl vs C26-IL6-KO	0.9765		Ctrl vs C26-IL6-KO	0.9377		Ctrl vs C26-IL6-KO	0.3895
C26-scr vs C26-IL6-KO	0.2209		C26-scr vs C26-IL6-KO	0.0357		C26-scr vs C26-IL6-KO	0.5854		C26-scr vs C26-IL6-KO	0.0052		C26-scr vs C26-IL6-KO	<0,0001		C26-scr vs C26-IL6-KO	0.022		C26-scr vs C26-IL6-KO	0.0472
Fold changes displayed on the graph have been calculated from exact 2-ΔCt values.
Statistical analysis was performed on rounded 2-ΔCt values displayed here.

## Sheet: 4j
Liver: Metabolite levels (Fold changes)
#1			#2			#3			#4			#5			#6			#7			#8			#9			#10			#11			#12			#13			#14			#15			#16			#17
Ctrl	C26-scr	C26-IL6-KO	Ctrl	C26-scr	C26-IL6-KO	Ctrl	C26-scr	C26-IL6-KO	Ctrl	C26-scr	C26-IL6-KO	Ctrl	C26-scr	C26-IL6-KO	Ctrl	C26-scr	C26-IL6-KO	Ctrl	C26-scr	C26-IL6-KO	Ctrl	C26-scr	C26-IL6-KO	Ctrl	C26-scr	C26-IL6-KO	Ctrl	C26-scr	C26-IL6-KO	Ctrl	C26-scr	C26-IL6-KO	Ctrl	C26-scr	C26-IL6-KO	Ctrl	C26-scr	C26-IL6-KO	Ctrl	C26-scr	C26-IL6-KO	Ctrl	C26-scr	C26-IL6-KO	Ctrl	C26-scr	C26-IL6-KO	Ctrl	C26-scr
1.96006	0.495288	0.448235	1.2011	0.601168	0.528072	1.70452	0.327448	0.308024	1.42438	0.699643	0.824162	2.06537	0.292882	0.403361	1.69277	1.74595	0.818896	1.47063	0.310428	0.043329	0.513439	0.770933	0.310644	1.10432	1.14149	0.747002	0.746392	17.2902	2.3597	1.46949	1.20535	0.173865	0.707538	2.05958	0.26587	1.9169	1.16318	0.570757	1.3607	0.993271	1.17497	0.62204	0.38991	0.509895	0.918596	0.753587	0.533161	0.818842	7.52097
0.604749	0.931786	0.352479	0.828602	0.813341	0.368074	0.482755	0.413153	0.259364	0.888874	1.805	0.758972	0.55351	1.18784	0.554622	0.6604	2.1529	0.732865	0.90792	0.222766	0.202891	1.12807	0.592201	0.38788	1.17386	2.41846	0.653477	1.87331	18.4686	2.90074	0.713848	0.873502	0.142101	1.32964	0.990107	0.158705	0.597744	1.24594	0.376996	0.81965	1.80485	0.81965	1.35396	1.09841	0.489111	1.20168	0.750778	0.480301	1.42546	3.88799
0.435196	1.24739	0.306017	0.970299	0.591026	0.397466	0.812728	0.704237	0.231554	0.686745	2.36166	0.639613	0.381117	4.19303	0.610974	0.646835	1.48429	0.28772	0.621448	0.321815	0.125905	1.35849	0.666716	0.141853	0.721823	2.20623	0.460432	0.380297	20.3836	0.485389	0.816662	0.691279	0.083589	0.962817	1.24872	0.179331	0.485353	1.98515	0.286433	0.81965	4.45357	0.589502	1.024	1.02378	0.450309	0.879723	0.798268	0.425734	0.755696	3.65224
Raw data (MS intensities, arbitrary units)
#1			#2			#3			#4			#5			#6			#7			#8			#9			#10			#11			#12			#13			#14			#15			#16			#17
Ctrl	C26-scr	C26-IL6-KO	Ctrl	C26-scr	C26-IL6-KO	Ctrl	C26-scr	C26-IL6-KO	Ctrl	C26-scr	C26-IL6-KO	Ctrl	C26-scr	C26-IL6-KO	Ctrl	C26-scr	C26-IL6-KO	Ctrl	C26-scr	C26-IL6-KO	Ctrl	C26-scr	C26-IL6-KO	Ctrl	C26-scr	C26-IL6-KO	Ctrl	C26-scr	C26-IL6-KO	Ctrl	C26-scr	C26-IL6-KO	Ctrl	C26-scr	C26-IL6-KO	Ctrl	C26-scr	C26-IL6-KO	Ctrl	C26-scr	C26-IL6-KO	Ctrl	C26-scr	C26-IL6-KO	Ctrl	C26-scr	C26-IL6-KO	Ctrl	C26-scr
258854	65410	59196	199910	100058	87892	260616	50066	47096	203204	99812	117576	11142	1580	2176	4742	4891	2294	99448	20992	2930	332944	499918	201440	921	952	623	19446	450468	61478	3516	2884	416	291164	847554	109410	187238	113616	55750	337	246	291	286000	179272	234438	276722	227014	160612	31122	285852
79866	123056	46550	137912	135372	61262	73812	63170	39656	126808	257504	108276	2986	6408	2992	1850	6031	2053	61396	15064	13720	731508	384018	251524	979	2017	545	48806	481168	75574	1708	2090	340	547172	407446	65310	58386	121700	36824	203	447	203	622518	505022	224882	362000	226168	144688	54178	147772
57474	164736	40414	161496	98370	66154	124264	107676	35404	97972	336918	91248	2056	22620	3296	1812	4158	806	42024	21762	8514	880924	432338	91986	602	1840	384	9908	531062	12646	1954	1654	200	396216	513868	73798	47408	193904	27978	203	1103	146	470814	470710	207042	265012	240474	128250	28722	138812
Unpaired one-way ANOVA			Unpaired one-way ANOVA			Unpaired one-way ANOVA			Unpaired one-way ANOVA			Unpaired one-way ANOVA			Unpaired one-way ANOVA			Unpaired one-way ANOVA			Unpaired one-way ANOVA			Unpaired one-way ANOVA			Unpaired one-way ANOVA			Unpaired one-way ANOVA			Unpaired one-way ANOVA			Unpaired one-way ANOVA			Unpaired Kruskal-Wallis			Unpaired one-way ANOVA			Unpaired one-way ANOVA			Unpaired one-way ANOVA
P=0,3617			P=0,0071			P=0,1308			P=0,2009			P=0,4692			P=0,0385			P=0,0123			P=0,0448			P=0,0244			P<0,0001			P=0,0168			P=0,0177			P=0,1303			P=0,1857			P=0,1929			P=0,0030			P=0,0080
Tukey's post-hoc test			Tukey's post-hoc test			Tukey's post-hoc test			Tukey's post-hoc test			Tukey's post-hoc test			Tukey's post-hoc test			Tukey's post-hoc test			Tukey's post-hoc test			Tukey's post-hoc test			Tukey's post-hoc test			Tukey's post-hoc test			Tukey's post-hoc test			Tukey's post-hoc test			Dunn's post-hoc test			Tukey's post-hoc test			Tukey's post-hoc test			Tukey's post-hoc test
Ctrl vs C26-scr	0.9663		Ctrl vs C26-scr	0.0608		Ctrl vs C26-scr	0.2948		Ctrl vs C26-scr	0.3919		Ctrl vs C26-scr	0.693		Ctrl vs C26-scr	0.1382		Ctrl vs C26-scr	0.0324		Ctrl vs C26-scr	0.3636		Ctrl vs C26-scr	0.0854		Ctrl vs C26-scr	<0,0001		Ctrl vs C26-scr	0.9412		Ctrl vs C26-scr	0.3854		Ctrl vs C26-scr	0.5683		Ctrl vs C26-scr	0.5172		Ctrl vs C26-scr	0.8023		Ctrl vs C26-scr	0.0838		Ctrl vs C26-scr	0.0192
Ctrl vs C26-IL6-KO	0.3743		Ctrl vs C26-IL6-KO	0.0059		Ctrl vs C26-IL6-KO	0.1242		Ctrl vs C26-IL6-KO	0.8307		Ctrl vs C26-IL6-KO	0.896		Ctrl vs C26-IL6-KO	0.5474		Ctrl vs C26-IL6-KO	0.0135		Ctrl vs C26-IL6-KO	0.0379		Ctrl vs C26-IL6-KO	0.5553		Ctrl vs C26-IL6-KO	0.6597		Ctrl vs C26-IL6-KO	0.0217		Ctrl vs C26-IL6-KO	0.0856		Ctrl vs C26-IL6-KO	0.4231		Ctrl vs C26-IL6-KO	>0,9999		Ctrl vs C26-IL6-KO	0.1817		Ctrl vs C26-IL6-KO	0.0025		Ctrl vs C26-IL6-KO	0.7988
C26-scr vs C26-IL6-KO	0.4928		C26-scr vs C26-IL6-KO	0.1735		C26-scr vs C26-IL6-KO	0.7786		C26-scr vs C26-IL6-KO	0.1919		C26-scr vs C26-IL6-KO	0.4491		C26-scr vs C26-IL6-KO	0.0349		C26-scr vs C26-IL6-KO	0.7328		C26-scr vs C26-IL6-KO	0.2432		C26-scr vs C26-IL6-KO	0.0228		C26-scr vs C26-IL6-KO	<0,0001		C26-scr vs C26-IL6-KO	0.032		C26-scr vs C26-IL6-KO	0.0155		C26-scr vs C26-IL6-KO	0.1145		C26-scr vs C26-IL6-KO	0.2065		C26-scr vs C26-IL6-KO	0.3972		C26-scr vs C26-IL6-KO	0.0382		C26-scr vs C26-IL6-KO	0.0095
[truncated: 10 more columns]

## Sheet: 4k
Muscle: Metabolite levels (Fold changes)
#1			#2			#3			#4			#5			#6			#7			#8			#9			#10			#11			#12			#13			#14			#15			#16			#17
Ctrl	C26-scr	C26-IL6-KO	Ctrl	C26-scr	C26-IL6-KO	Ctrl	C26-scr	C26-IL6-KO	Ctrl	C26-scr	C26-IL6-KO	Ctrl	C26-scr	C26-IL6-KO	Ctrl	C26-scr	C26-IL6-KO	Ctrl	C26-scr	C26-IL6-KO	Ctrl	C26-scr	C26-IL6-KO	Ctrl	C26-scr	C26-IL6-KO	Ctrl	C26-scr	C26-IL6-KO	Ctrl	C26-scr	C26-IL6-KO	Ctrl	C26-scr	C26-IL6-KO	Ctrl	C26-scr	C26-IL6-KO	Ctrl	C26-scr	C26-IL6-KO	Ctrl	C26-scr	C26-IL6-KO	Ctrl	C26-scr	C26-IL6-KO	Ctrl	C26-scr
1.20548	1.12854	0.826266	1.16674	0.872804	0.850465	1.2568	1.17539	0.709514	1.14851	1.64861	1.12456	0.912843	1.29951	0.824145	1.21541	2.18096	1.36218	0.982616	0.439038	0.737833	0.768122	1.81781	1.06866	0.799582	2.03849	1.22636	1.35977	2.64853	0.977282	0.799523	4.7671	1.32372	1.07747	6.14635	1.10159	1.33517	3.58032	1.13805	1.06731	16.2404	1.35577	0.896348	1.43166	1.15011	0.844059	1.87013	1.2743	1.3844	3.67361
0.797658	1.23628	1.4576	0.630323	0.899927	0.97505	0.707263	1.59286	1.14369	0.825255	1.25348	2.06115	1.23622	2.29874	1.41638	0.652551	2.55734	1.53788	1.22622	0.737338	1.3052	1.71194	3.9552	1.71587	1.42971	3.64142	2.20293	0.867903	3.78635	1.69025	0.953993	5.1211	2.1497	1.01873	6.05675	1.38429	0.71199	2.58128	2.17568	1.06731	2.33654	2.68269	1.16907	1.20792	1.65281	0.715438	1.21927	1.19295	0.716633	3.40741
0.996859	1.26187	0.756241	1.20293	0.889105	0.697193	1.03594	1.26165	0.453749	1.02624	1.62589	1.18397	0.850939	2.57638	0.716508	1.13204	2.43688	0.977643	0.791162	0.793209	0.441415	0.519936	3.3418	0.347269	0.770711	3.89121	0.323849	0.772329	4.56684	0.637464	1.24648	7.01835	0.405483	0.903805	7.29201	0.609853	0.95284	2.7341	0.736888	0.865385	9.44712	0.605769	0.934586	1.25733	0.78365	1.4405	1.35729	0.57191	0.898969	5.05594
Raw data (MS intensities, arbitrary units)
#1			#2			#3			#4			#5			#6			#7			#8			#9			#10			#11			#12			#13			#14			#15			#16			#17
Ctrl	C26-scr	C26-IL6-KO	Ctrl	C26-scr	C26-IL6-KO	Ctrl	C26-scr	C26-IL6-KO	Ctrl	C26-scr	C26-IL6-KO	Ctrl	C26-scr	C26-IL6-KO	Ctrl	C26-scr	C26-IL6-KO	Ctrl	C26-scr	C26-IL6-KO	Ctrl	C26-scr	C26-IL6-KO	Ctrl	C26-scr	C26-IL6-KO	Ctrl	C26-scr	C26-IL6-KO	Ctrl	C26-scr	C26-IL6-KO	Ctrl	C26-scr	C26-IL6-KO	Ctrl	C26-scr	C26-IL6-KO	Ctrl	C26-scr	C26-IL6-KO	Ctrl	C26-scr	C26-IL6-KO	Ctrl	C26-scr	C26-IL6-KO	Ctrl	C26-scr
42349	39646	29027	102210	76460	74503	61969	57955	34984	69539	99819	68089	1976	2813	1784	4621	8292	5179	41752	18655	31351	171070	404848	238004	637	1624	977	129327	251901	92949	1118	6666	1851	219388	1251487	224300	42741	114612	36431	74	1126	94	222389	355204	285348	70493	156187	106425	58273	154632
28022	43431	51206	55218	78836	85417	34873	78539	56392	49967	75895	124797	2676	4976	3066	2481	9723	5847	52103	31330	55459	381270	880870	382144	1139	2901	1755	82546	360119	160759	1334	7161	3006	207428	1233244	281861	22792	82631	69647	74	162	186	290052	299692	410071	59751	101829	99631	30165	143427
35020	44330	26567	105380	77888	61076	51079	62208	22373	62136	98443	71686	1842	5577	1551	4304	9265	3717	33617	33704	18756	115796	744258	77341	614	3100	258	73456	434351	60629	1743	9814	567	184028	1484760	124175	30502	87523	23589	60	655	42	231876	311950	194428	120306	113356	47764	37840	212818
Unpaired one-way ANOVA			Unpaired one-way ANOVA			Unpaired one-way ANOVA			Unpaired one-way ANOVA			Unpaired one-way ANOVA			Unpaired one-way ANOVA			Unpaired one-way ANOVA			Unpaired one-way ANOVA			Unpaired one-way ANOVA			Unpaired one-way ANOVA			Unpaired one-way ANOVA			Unpaired one-way ANOVA			Unpaired one-way ANOVA			Unpaired Kruskal-Wallis			Unpaired one-way ANOVA			Unpaired one-way ANOVA			Unpaired one-way ANOVA
P=0,5652			P=0,6339			P=0,1221			P=0,2145			P=0,0463			P=0,0015			P=0,4347			P=0,0386			P=0,0329			P=0,0042			P=0,0010			P<0,0001			P=0,0109			P=0,1107			P=0,4490			P=0,2708			P=0,0014
Tukey's post-hoc test			Tukey's post-hoc test			Tukey's post-hoc test			Tukey's post-hoc test			Tukey's post-hoc test			Tukey's post-hoc test			Tukey's post-hoc test			Tukey's post-hoc test			Tukey's post-hoc test			Tukey's post-hoc test			Tukey's post-hoc test			Tukey's post-hoc test			Tukey's post-hoc test			Dunn's post-hoc test			Tukey's post-hoc test			Tukey's post-hoc test			Tukey's post-hoc test
Ctrl vs C26-scr	0.6027		Ctrl vs C26-scr	0.7813		Ctrl vs C26-scr	0.3696		Ctrl vs C26-scr	0.2405		Ctrl vs C26-scr	0.0685		Ctrl vs C26-scr	0.0016		Ctrl vs C26-scr	0.4051		Ctrl vs C26-scr	0.0543		Ctrl vs C26-scr	0.0396		Ctrl vs C26-scr	0.0063		Ctrl vs C26-scr	0.0015		Ctrl vs C26-scr	<0,0001		Ctrl vs C26-scr	0.012		Ctrl vs C26-scr	0.1083		Ctrl vs C26-scr	0.4291		Ctrl vs C26-scr	0.3204		Ctrl vs C26-scr	0.0023
Ctrl vs C26-IL6-KO	0.9977		Ctrl vs C26-IL6-KO	0.6233		Ctrl vs C26-IL6-KO	0.611		Ctrl vs C26-IL6-KO	0.303		Ctrl vs C26-IL6-KO	0.9992		Ctrl vs C26-IL6-KO	0.4215		Ctrl vs C26-IL6-KO	0.7759		Ctrl vs C26-IL6-KO	0.9977		Ctrl vs C26-IL6-KO	0.9269		Ctrl vs C26-IL6-KO	0.9808		Ctrl vs C26-IL6-KO	0.9121		Ctrl vs C26-IL6-KO	0.996		Ctrl vs C26-IL6-KO	0.7356		Ctrl vs C26-IL6-KO	>0,9999		Ctrl vs C26-IL6-KO	0.6757		Ctrl vs C26-IL6-KO	0.999		Ctrl vs C26-IL6-KO	0.9996
C26-scr vs C26-IL6-KO	0.6388		C26-scr vs C26-IL6-KO	0.9576		C26-scr vs C26-IL6-KO	0.1084		C26-scr vs C26-IL6-KO	0.9806		C26-scr vs C26-IL6-KO	0.0653		C26-scr vs C26-IL6-KO	0.0055		C26-scr vs C26-IL6-KO	0.7764		C26-scr vs C26-IL6-KO	0.0589		C26-scr vs C26-IL6-KO	0.0627		C26-scr vs C26-IL6-KO	0.0076		C26-scr vs C26-IL6-KO	0.0021		C26-scr vs C26-IL6-KO	<0,0001		C26-scr vs C26-IL6-KO	0.0285		C26-scr vs C26-IL6-KO	0.4032		C26-scr vs C26-IL6-KO	0.8912		C26-scr vs C26-IL6-KO	0.3371		C26-scr vs C26-IL6-KO	0.0023
[truncated: 10 more columns]
