# Supplementary material for: Multi-omics profiling of cachexia-targeted tissues reveals a spatio-temporally coordinated response to cancer
Source: Nat Metab. 2026 Jan 15;8(1):237–59. doi: 10.1038/s42255-025-01434-3 (PMC12855018; doi:10.1038/s42255-025-01434-3)
Supplement: Supplementary file 13 — Statistical source data. [file 42255_2025_1434_MOESM13_ESM.xlsx]

## Sheet: 5a
C2C12 myotubes + L-methionine: Metabolite levels (Fold changes)
Methionine			SAM			SAH			MNAM			Dimethylglycine
0µM	20µM	100µM	0µM	20µM	100µM	0µM	20µM	100µM	0µM	20µM	100µM	0µM	20µM	100µM
2.12344	4.27732	29.1941	1.43858	17.4569	15.8222	0.736989	5.67277	4.48304	0.911582	1.00131	3.47568	0.936533	1.73726	2.28202
0.551006	4.37603	26.2963	0.770834	22.8213	17.0351	1.03258	4.79179	4.37246	0.936765	1.4753	3.60589	1.07505	1.9205	1.9768
0.325558	3.02828	24.7665	0.790587	20.7262	15.517	1.23043	5.36303	4.32386	1.15165	1.00199	3.84803	0.988422	1.92065	2.11421
Raw data (MS intensities, arbitrary units)
Methionine			SAM			SAH			MNAM			Dimethylglycine
0µM	20µM	100µM	0µM	20µM	100µM	0µM	20µM	100µM	0µM	20µM	100µM	0µM	20µM	100µM
1335577	2690305	18362190	1649004	20010412	18136572	1416587	10903781	8616982	260769	286438	994260	227667	422321	554749
346566	2752390	16539571	883587	26159479	19526854	1984742	9210425	8404420	267973	422028	1031508	261339	466865	480552
204766	1904695	15577402	906229	23757846	17786739	2365053	10308416	8311000	329444	286630	1100776	240281	466902	513956
Unpaired one-way ANOVA			Unpaired Kruskal-Wallis			Unpaired one-way ANOVA			Unpaired Kruskal-Wallis			Unpaired Kruskal-Wallis
P<0,0001			P=0,0036			P<0,0001			P=0,0250			P=0,0036
Dunnett's post-hoc test (vs 0 µM)			Dunn's post-hoc test (vs 0 µM)			Dunnett's post-hoc test (vs 0 µM)			Dunn's post-hoc test (vs 0 µM)			Dunn's post-hoc test (vs 0 µM)
20 µM	0.0923		20 µM	0.0146		20 µM	<0,0001		20 µM	0.9121		20 µM	0.3594
100 µM	<0,0001		100 µM	0.3594		100 µM	<0,0001		100 µM	0.0341		100 µM	0.0146

## Sheet: 5c
C2C12 myotubes + L-methionine: Myotube diameters (Fold change)
0µM	20µM	100µM
1.06	0.92	0.88
0.97	0.94	0.86
1.03	0.97	0.82
0.98	0.9	0.89
0.88	0.96	0.86
1.08	0.94	0.91
Unpaired one-way ANOVA
P=0,0012
Dunnett's post-hoc test (vs 0 µM)
20 µM	0.0753
100 µM	0.0006

## Sheet: 5d
C2C12 myotubes + L-methionine: Glucose in conditioned media (mg/mL)
0µM	20µM	100µM
2.55	1.79	1.22
2.39	1.75	1.35
2.62	1.71	1.43
2.48	1.72	1.21
2.54	1.76	1.32
2.54	1.48	1.28
Unpaired Kruskal-Wallis
P<0,0001
Dunn's post-hoc test (vs 0 µM)
20 µM	0.1029
100 µM	0.0002

## Sheet: 5e
C2C12 myotubes + L-methionine: pH of conditioned media
0µM	20µM	100µM
7.55	6.85	6.5
7.55	6.7	6.6
7.55	7	6.8
7.55	6.85	6.6
7.55	6.85	6.5
7.45	6.4	6.5
Unpaired Kruskal-Wallis
P<0,0001
Dunn's post-hoc test (vs 0 µM)
20 µM	0.0365
100 µM	0.0007

## Sheet: 5g-h
C2C12 myotubes + L-methionine: Citrate isotopologues (% of total)
M+0			M+1			M+2			M+3			M+4			M+5			M+6
0µM	20µM	100µM	0µM	20µM	100µM	0µM	20µM	100µM	0µM	20µM	100µM	0µM	20µM	100µM	0µM	20µM	100µM	0µM	20µM	100µM
35.49	28.88	29.27	2.55	1.96	1.53	23.61	23.99	21.82	11.84	10.46	9.32	12.02	13.78	13.42	10.25	13.68	15.37	4.24	7.23	9.27
42.46	31.51	26.69	2.39	1.54	1.45	20.8	22.35	22.27	10.97	9.67	9.02	10.63	13.29	14.14	9.11	13.89	16.1	3.63	7.76	10.34
30.97	29.89	26.09	2.91	1.87	1.54	25.01	23.06	22.86	13.05	10.31	9.34	12.7	13.78	14.23	10.87	13.82	16.11	4.48	7.28	9.83
Unpaired one-way ANOVA			Unpaired one-way ANOVA			Unpaired one-way ANOVA			Unpaired one-way ANOVA			Unpaired one-way ANOVA			Unpaired one-way ANOVA			Unpaired one-way ANOVA
P=0,0533			P=0,0013			P=0,7094			P=0,0062			P=0,0168			P<0,0001			P<0,0001
Dunnett's post-hoc test (vs 0 µM)			Dunnett's post-hoc test (vs 0 µM)			Dunnett's post-hoc test (vs 0 µM)			Dunnett's post-hoc test (vs 0 µM)			Dunnett's post-hoc test (vs 0 µM)			Dunnett's post-hoc test (vs 0 µM)			Dunnett's post-hoc test (vs 0 µM)
20 µM	0.13		20 µM	0.0043		20 µM	>0,9999		20 µM	0.0268		20 µM	0.0166		20 µM	0.0004		20 µM	0.0002
100 µM	0.0381		100 µM	0.0009		100 µM	0.6948		100 µM	0.0041		100 µM	0.0166		100 µM	<0,0001		100 µM	<0,0001

## Sheet: 5i-j
C2C12 myotubes + L-methionine: 2-oxoglutarate isotopologues (% of total)
M+0			M+1			M+2			M+3			M+4			M+5
0µM	20µM	100µM	0µM	20µM	100µM	0µM	20µM	100µM	0µM	20µM	100µM	0µM	20µM	100µM	0µM	20µM	100µM
48.65	45.9	42.4	3.85	2.98	2.51	19.43	19.79	19.61	11.55	10.07	9.29	9.81	11.18	13.45	6.7	10.08	12.74
48.33	45.84	43.82	4.33	2.73	1.76	20.02	19.02	19.76	9.54	9.79	9.33	10.17	11.72	12.55	7.62	10.91	12.78
43.99	44.68	43.59	4.53	2.59	1.77	22.79	20.36	19.93	11.3	9.03	9.58	10.97	11.7	12.66	6.41	11.65	12.48
Unpaired one-way ANOVA			Unpaired one-way ANOVA			Unpaired one-way ANOVA			Unpaired one-way ANOVA			Unpaired one-way ANOVA			Unpaired one-way ANOVA
P=0,0780			P=0,0006			P=0,4861			P=0,1063			P=0,0018			P<0,0001
Dunnett's post-hoc test (vs 0 µM)			Dunnett's post-hoc test (vs 0 µM)			Dunnett's post-hoc test (vs 0 µM)			Dunnett's post-hoc test (vs 0 µM)			Dunnett's post-hoc test (vs 0 µM)			Dunnett's post-hoc test (vs 0 µM)
20 µM	0.4559		20 µM	0.0033		20 µM	0.4668		20 µM	0.1532		20 µM	0.0364		20 µM	0.0003
100 µM	0.0528		100 µM	0.0004		100 µM	0.4926		100 µM	0.0905		100 µM	0.0011		100 µM	<0,0001

## Sheet: 5k-l
C2C12 myotubes + L-methionine: succinate isotopologues (% of total)
M+0			M+1			M+2			M+3			M+4
0µM	20µM	100µM	0µM	20µM	100µM	0µM	20µM	100µM	0µM	20µM	100µM	0µM	20µM	100µM
57.16	57.2	54.67	5.37	2.95	3.02	19.69	19.07	19.48	8.85	9.54	9.39	8.92	11.24	13.44
58.96	60.33	54.22	4.3	2.93	2.77	19.92	17.6	19.3	8.02	8.87	9.78	8.79	10.27	13.93
59.15	58.38	53.48	4.81	2.97	2.75	19.28	19.24	20.23	8.35	8.72	10.08	8.42	10.69	13.45
Unpaired one-way ANOVA			Unpaired one-way ANOVA			Unpaired one-way ANOVA			Unpaired one-way ANOVA			Unpaired one-way ANOVA
P=0,0052			P=0,0005			P=0,1493			P=0,0183			P<0,0001
Dunnett's post-hoc test (vs 0 µM)			Dunnett's post-hoc test (vs 0 µM)			Dunnett's post-hoc test (vs 0 µM)			Dunnett's post-hoc test (vs 0 µM)			Dunnett's post-hoc test (vs 0 µM)
20 µM	0.964		20 µM	0.0007		20 µM	0.165		20 µM	0.1685		20 µM	0.0008
100 µM	0.0072		100 µM	0.0005		100 µM	0.9955		100 µM	0.0114		100 µM	<0,0001

## Sheet: 5m-n
C2C12 myotubes + L-methionine: fumarate isotopologues (% of total)
M+0			M+1			M+2			M+3			M+4
0µM	20µM	100µM	0µM	20µM	100µM	0µM	20µM	100µM	0µM	20µM	100µM	0µM	20µM	100µM
45.1	44.85	44.05	5.17	4.36	3.25	20.18	16.38	18.43	18.82	21.01	20.66	10.73	13.41	13.62
44.63	43.06	43.6	4.59	3.69	3.82	16.63	16.96	15.9	23.98	22.76	21.65	10.17	13.54	15.04
43.68	44.08	43.47	5.42	4.02	3.54	18.37	16.08	16.94	20.94	23.18	21.45	11.59	12.64	14.6
Unpaired one-way ANOVA			Unpaired one-way ANOVA			Unpaired one-way ANOVA			Unpaired one-way ANOVA			Unpaired one-way ANOVA
P=0,4416			P=0,0050			P=0,2534			P=0,6809			P=0,0015
Dunnett's post-hoc test (vs 0 µM)			Dunnett's post-hoc test (vs 0 µM)			Dunnett's post-hoc test (vs 0 µM)			Dunnett's post-hoc test (vs 0 µM)			Dunnett's post-hoc test (vs 0 µM)
20 µM	0.6327		20 µM	0.0203		20 µM	0.1954		20 µM	0.6669		20 µM	0.0078
100 µM	0.3561		100 µM	0.0034		100 µM	0.4102		100 µM	>0,9999		100 µM	0.0009

## Sheet: 5o-p
C2C12 myotubes + L-methionine: malate isotopologues (% of total)
M+0			M+1			M+2			M+3			M+4
0µM	20µM	100µM	0µM	20µM	100µM	0µM	20µM	100µM	0µM	20µM	100µM	0µM	20µM	100µM
45.16	45.22	44.84	5.05	3.7	3.07	18.87	17.75	17.03	21.24	21.41	21.73	9.69	11.92	13.33
46.18	45.78	44.91	5.22	3.44	2.92	18.79	17.33	17.08	20.91	21.03	20.75	8.9	12.41	14.34
46.12	45.07	43.87	5.14	3.58	3.2	18.67	17.47	16.98	20.93	22.12	21.74	9.13	11.75	14.2
Unpaired one-way ANOVA			Unpaired one-way ANOVA			Unpaired one-way ANOVA			Unpaired one-way ANOVA			Unpaired one-way ANOVA
P=0,0593			P<0,0001			P<0,0001			P=0,4533			P<0,0001
Dunnett's post-hoc test (vs 0 µM)			Dunnett's post-hoc test (vs 0 µM)			Dunnett's post-hoc test (vs 0 µM)			Dunnett's post-hoc test (vs 0 µM)			Dunnett's post-hoc test (vs 0 µM)
20 µM	0.485		20 µM	<0,0001		20 µM	<0,0001		20 µM	0.3892		20 µM	0.0004
100 µM	0.0407		100 µM	<0,0001		100 µM	<0,0001		100 µM	0.5445		100 µM	<0,0001
