# Supplementary material for: Multi-omics profiling of cachexia-targeted tissues reveals a spatio-temporally coordinated response to cancer
Source: Nat Metab. 2026 Jan 15;8(1):237–59. doi: 10.1038/s42255-025-01434-3 (PMC12855018; doi:10.1038/s42255-025-01434-3)
Supplement: Supplementary file 14 — Statistical source data. [file 42255_2025_1434_MOESM14_ESM.xlsx]

## Sheet: 6a-b
GC muscle: citrate isotopologues (% of total)
M+0				M+1				M+2				M+3				M+4				M+5				M+6
Ctrl	Non-cax	Pre-cax	Cax	Ctrl	Non-cax	Pre-cax	Cax	Ctrl	Non-cax	Pre-cax	Cax	Ctrl	Non-cax	Pre-cax	Cax	Ctrl	Non-cax	Pre-cax	Cax	Ctrl	Non-cax	Pre-cax	Cax	Ctrl	Non-cax	Pre-cax	Cax
65.57	68.39	76.13	41.53	16.15	15.51	12.28	13.16	12.63	10.83	8.34	20.01	3.86	3.68	2.21	11.76	1.46	1.28	0.88	7.89	0.32	0.27	0.15	3.92	0.01	0.04	0	1.73
74.8	72.47	66.14	43.96	13.27	13.5	11.97	17.39	8.52	9.88	15.38	18.94	2.35	2.93	4.18	11.25	0.87	1.03	1.87	5.5	0.12	0.17	0.38	2.31	0.06	0.02	0.07	0.65
64.66	72.07	70.35	75.47	16.71	14.31	12.61	10.11	11.79	9.3	11.87	9.88	4.58	2.97	3.27	2.83	1.8	1.06	1.47	1.26	0.36	0.26	0.34	0.34	0.1	0.03	0.1	0.11
67.68	73.68	57.33	29.53	14.5	13.94	17	11.21	12.9	8.57	16.72	22.41	3.43	2.67	5.97	14.87	1.27	1.04	2.25	11.78	0.23	0.1	0.6	6.91	0	0	0.14	3.29
Unpaired one-way ANOVA				Unpaired one-way ANOVA				Unpaired one-way ANOVA				Unpaired one-way ANOVA				Unpaired one-way ANOVA				Unpaired one-way ANOVA				Unpaired one-way ANOVA
P=0,0343				P=0,5284				P=0,0349				P=0,0099				P=0,0125				P=0,0184				P=0,0355
Dunnett's post-hoc test (vs Ctrl)				Dunnett's post-hoc test (vs Ctrl)				Dunnett's post-hoc test (vs Ctrl)				Dunnett's post-hoc test (vs Ctrl)				Dunnett's post-hoc test (vs Ctrl)				Dunnett's post-hoc test (vs Ctrl)				Dunnett's post-hoc test (vs Ctrl)
Non-cax	0.9414			Non-cax	0.9046			Non-cax	0.8073			Non-cax	0.9883			Non-cax	0.9971			Non-cax	0.9998			Non-cax	>0,9999
Pre-cax	0.9995			Pre-cax	0.5764			Pre-cax	0.852			Pre-cax	0.9956			Pre-cax	0.9964			Pre-cax	0.999			Pre-cax	0.9997
Cax	0.051			Cax	0.3872			Cax	0.062			Cax	0.0135			Cax	0.0156			Cax	0.0213			Cax	0.0388

## Sheet: 6c-d
GC muscle: succinate isotopologues (% of total)
M+0				M+1				M+2				M+3				M+4
Ctrl	Non-cax	Pre-cax	Cax	Ctrl	Non-cax	Pre-cax	Cax	Ctrl	Non-cax	Pre-cax	Cax	Ctrl	Non-cax	Pre-cax	Cax	Ctrl	Non-cax	Pre-cax	Cax
74.76	70.35	83.02	67.89	13.1	18.29	9.31	10.44	8.52	8.15	5.24	11.08	1.88	2.87	0.86	6.22	1.74	0.33	1.57	4.38
82.17	80.92	73.49	47.65	9.86	10.95	12.37	20.92	5.49	6.03	11.26	17.36	0.86	1.16	2.77	10.4	1.62	0.95	0.1	3.67
68.88	81	77.95	85.13	17.68	11.42	10.92	7.11	9.85	5.46	8.05	4.27	3.09	0.94	1.71	0.9	0.5	1.19	1.37	2.6
76.51	82.55	65.57	57.73	12.34	8.98	19.23	12.07	8.51	5.43	11.27	14.45	1.79	0.75	3.01	9.63	0.85	2.29	0.92	6.12
Unpaired one-way ANOVA				Unpaired one-way ANOVA				Unpaired one-way ANOVA				Unpaired one-way ANOVA				Unpaired one-way ANOVA
P=0,2369				P=0,9939				P=0,1880				P=0,0219				P=0,0012
Dunnett's post-hoc test (vs Ctrl)				Dunnett's post-hoc test (vs Ctrl)				Dunnett's post-hoc test (vs Ctrl)				Dunnett's post-hoc test (vs Ctrl)				Dunnett's post-hoc test (vs Ctrl)
Non-cax	0.9391			Non-cax	0.9871			Non-cax	0.786			Non-cax	0.9828			Non-cax	>0,9999
Pre-cax	0.9996			Pre-cax	0.9994			Pre-cax	0.9677			Pre-cax	0.999			Pre-cax	0.9848
Cax	0.2949			Cax	0.9948			Cax	0.3193			Cax	0.0294			Cax	0.0021

## Sheet: 6e-f
GC muscle: fumarate isotopologues (% of total)
M+0				M+1				M+2				M+3				M+4
Ctrl	Non-cax	Pre-cax	Cax	Ctrl	Non-cax	Pre-cax	Cax	Ctrl	Non-cax	Pre-cax	Cax	Ctrl	Non-cax	Pre-cax	Cax	Ctrl	Non-cax	Pre-cax	Cax
70.24	69.4	80.59	52.92	16.92	18.9	12.05	17.6	9.46	7.99	5.96	14.96	2.82	3.05	1.15	10.13	0.57	0.66	0.25	4.38
77.71	76.87	68.69	42.15	14.56	14.22	14.56	23.71	5.73	6.62	12.38	18.75	1.62	1.87	3.49	11.64	0.38	0.42	0.88	3.74
65.97	78	75.2	82.12	18.81	13.92	13.59	10.45	9.88	5.78	8.1	5.26	4.05	1.81	2.45	1.82	1.29	0.49	0.65	0.35
72.22	79.69	61.18	39.2	15.15	12.34	21.99	18.72	9.48	6.07	12.24	19.25	2.65	1.49	3.8	15.03	0.5	0.4	0.8	7.8
Unpaired one-way ANOVA				Unpaired one-way ANOVA				Unpaired one-way ANOVA				Unpaired one-way ANOVA				Unpaired one-way ANOVA
P=0,0724				P=0,7748				P=0,0624				P=0,0099				P=0,0177
Dunnett's post-hoc test (vs Ctrl)				Dunnett's post-hoc test (vs Ctrl)				Dunnett's post-hoc test (vs Ctrl)				Dunnett's post-hoc test (vs Ctrl)				Dunnett's post-hoc test (vs Ctrl)
Non-cax	0.8959			Non-cax	0.9032			Non-cax	0.7915			Non-cax	0.9702			Non-cax	0.996
Pre-cax	>0,9999			Pre-cax	0.9821			Pre-cax	0.9613			Pre-cax	>0,9999			Pre-cax	>0,9999
Cax	0.1139			Cax	0.9399			Cax	0.112			Cax	0.0161			Cax	0.024

## Sheet: 6g-h
GC muscle: malate isotopologues (% of total)
M+0				M+1				M+2				M+3				M+4
Ctrl	Non-cax	Pre-cax	Cax	Ctrl	Non-cax	Pre-cax	Cax	Ctrl	Non-cax	Pre-cax	Cax	Ctrl	Non-cax	Pre-cax	Cax	Ctrl	Non-cax	Pre-cax	Cax
70.7	69.49	80.62	54.88	16.9	18.95	12.45	17.13	9.11	7.79	5.41	14.37	2.71	3.03	1.24	9.48	0.58	0.74	0.27	4.14
78.79	77	69.52	42.08	14.02	14.68	14.52	23.78	5.38	6.16	11.76	18.61	1.4	1.78	3.39	11.72	0.39	0.38	0.81	3.81
66.72	78.55	75.74	82.52	18.82	14.06	13.26	10.44	9.21	5.2	8.13	4.92	3.93	1.76	2.27	1.71	1.33	0.43	0.6	0.41
72.94	80.59	61.36	40.05	14.75	12.28	21.97	18.9	9.31	5.12	12.02	19	2.51	1.58	3.95	14.85	0.49	0.43	0.7	7.2
Unpaired one-way ANOVA				Unpaired one-way ANOVA				Unpaired one-way ANOVA				Unpaired one-way ANOVA				Unpaired one-way ANOVA
P=0,0784				P=0,8151				P=0,0587				P=0,0115				P=0,0134
Dunnett's post-hoc test (vs Ctrl)				Dunnett's post-hoc test (vs Ctrl)				Dunnett's post-hoc test (vs Ctrl)				Dunnett's post-hoc test (vs Ctrl)				Dunnett's post-hoc test (vs Ctrl)
Non-cax	0.915			Non-cax	0.9562			Non-cax	0.7594			Non-cax	0.9829			Non-cax	0.9939
Pre-cax	0.9998			Pre-cax	0.9937			Pre-cax	0.9578			Pre-cax	>0,9999			Pre-cax	0.9992
Cax	0.1156			Cax	0.9169			Cax	0.1125			Cax	0.017			Cax	0.0199

## Sheet: 6i-j
Soleus muscle: citrate isotopologues (% of total)
M+0				M+1				M+2				M+3				M+4				M+5				M+6
Ctrl	Non-cax	Pre-cax	Cax	Ctrl	Non-cax	Pre-cax	Cax	Ctrl	Non-cax	Pre-cax	Cax	Ctrl	Non-cax	Pre-cax	Cax	Ctrl	Non-cax	Pre-cax	Cax	Ctrl	Non-cax	Pre-cax	Cax	Ctrl	Non-cax	Pre-cax	Cax
53.08	63.37	63.04	27.24	18.69	17.05	17.01	11.46	15.97	11.86	13.13	17.09	7.87	5.25	4.69	17.82	3.18	1.86	1.67	13.93	0.89	0.49	0.38	8.32	0.33	0.12	0.07	4.14
63.89	64.79	63.59	40.7	15.2	15.55	12.37	16.53	13.72	12.94	14.92	18.43	4.96	4.71	5.66	13.53	1.68	1.56	2.56	7	0.45	0.38	0.73	3	0.1	0.07	0.17	0.81
47.39	65.38	62.31	62.56	25.09	14.13	16.46	13.73	16.29	12.77	14.22	14.23	7.78	5.01	4.78	5.99	2.66	1.99	1.67	2.54	0.62	0.58	0.4	0.77	0.18	0.14	0.15	0.18
61.44	55.24	58.04	32.25	19.36	17.16	18.54	8.31	12.31	16.93	13.73	14.34	4.83	7	6.6	16.45	1.63	2.65	2.23	14.36	0.33	0.83	0.69	9.12	0.1	0.19	0.17	5.18
Unpaired one-way ANOVA				Unpaired one-way ANOVA				Unpaired one-way ANOVA				Unpaired one-way ANOVA				Unpaired one-way ANOVA				Unpaired one-way ANOVA				Unpaired one-way ANOVA
P=0,0188				P=0,0488				P=0,3171				P=0,0047				P=0,0077				P=0,0139				P=0,0370
Dunnett's post-hoc test (vs Ctrl)				Dunnett's post-hoc test (vs Ctrl)				Dunnett's post-hoc test (vs Ctrl)				Dunnett's post-hoc test (vs Ctrl)				Dunnett's post-hoc test (vs Ctrl)				Dunnett's post-hoc test (vs Ctrl)				Dunnett's post-hoc test (vs Ctrl)
Non-cax	0.7063			Non-cax	0.2743			Non-cax	0.8098			Non-cax	0.9488			Non-cax	0.9982			Non-cax	>0,9999			Non-cax	0.9999
Pre-cax	0.7509			Pre-cax	0.298			Pre-cax	0.9455			Pre-cax	0.9388			Pre-cax	0.9986			Pre-cax	>0,9999			Pre-cax	>0,9999
Cax	0.0748			Cax	0.018			Cax	0.5646			Cax	0.0113			Cax	0.0116			Cax	0.0171			Cax	0.0435

## Sheet: 6k-l
Soleus muscle: succinate isotopologues (% of total)
M+0				M+1				M+2				M+3				M+4
Ctrl	Non-cax	Pre-cax	Cax	Ctrl	Non-cax	Pre-cax	Cax	Ctrl	Non-cax	Pre-cax	Cax	Ctrl	Non-cax	Pre-cax	Cax	Ctrl	Non-cax	Pre-cax	Cax
60.15	65.19	65.19	25.42	25.4	23.11	23.37	20.43	11.01	9.27	9.17	21.74	3.01	2.34	1.93	20.44	0.43	0.09	0.34	11.97
71.12	70.41	64.95	38.89	18.81	18.31	17.72	26.25	7.14	8.4	12.61	19.15	1.64	2.62	4.17	11.84	1.29	0.27	0.56	3.87
57.23	66.58	74.13	64.11	27.89	20.73	16.88	20.93	10.9	9.95	7.18	10.19	3.24	2.59	1.7	3.53	0.74	0.15	0.12	1.24
68.23	65.35	58.53	25.94	20.05	19.49	24.88	18.47	8.05	10.41	10.79	22.73	2.6	3.23	4.24	19.78	1.07	1.51	1.57	13.08
Unpaired one-way ANOVA				Unpaired one-way ANOVA				Unpaired one-way ANOVA				Unpaired one-way ANOVA				Unpaired one-way ANOVA
P=0,0056				P=0,7267				P=0,0045				P=0,0042				P=0,0146
Dunnett's post-hoc test (vs Ctrl)				Dunnett's post-hoc test (vs Ctrl)				Dunnett's post-hoc test (vs Ctrl)				Dunnett's post-hoc test (vs Ctrl)				Dunnett's post-hoc test (vs Ctrl)
Non-cax	0.965			Non-cax	0.6044			Non-cax	0.9992			Non-cax	>0,9999			Non-cax	0.9957
Pre-cax	0.9932			Pre-cax	0.6831			Pre-cax	0.9833			Pre-cax	0.9981			Pre-cax	0.999
Cax	0.0107			Cax	0.8753			Cax	0.0049			Cax	0.0053			Cax	0.0212

## Sheet: 6m-n
Soleus muscle: fumarate isotopologues (% of total)
M+0				M+1				M+2				M+3				M+4
Ctrl	Non-cax	Pre-cax	Cax	Ctrl	Non-cax	Pre-cax	Cax	Ctrl	Non-cax	Pre-cax	Cax	Ctrl	Non-cax	Pre-cax	Cax	Ctrl	Non-cax	Pre-cax	Cax
51.8	58.52	62.7	17.2	28.76	26.09	24.78	22.37	12.4	10.31	9.22	24.22	5.44	3.95	2.58	23.18	1.6	1.12	0.71	13.02
67.84	68.66	60.15	31.8	21.32	18.75	19.73	28.9	7.27	8.68	13.57	21.58	2.76	3.27	5.34	13.53	0.81	0.64	1.2	4.19
52.47	62.07	71.22	61.41	29.47	22.67	17.87	22.76	11.86	10.26	7.59	10.54	4.75	3.88	2.57	4.29	1.45	1.13	0.75	1
66.24	62.11	54.35	14.86	21.1	21.1	27.08	21.51	8.58	10.35	12	24.45	3.14	4.91	5.37	24.19	0.93	1.52	1.19	15
Unpaired one-way ANOVA				Unpaired one-way ANOVA				Unpaired one-way ANOVA				Unpaired one-way ANOVA				Unpaired one-way ANOVA
P=0,0091				P=0,6713				P=0,0055				P=0,0070				P=0,0243
Dunnett's post-hoc test (vs Ctrl)				Dunnett's post-hoc test (vs Ctrl)				Dunnett's post-hoc test (vs Ctrl)				Dunnett's post-hoc test (vs Ctrl)				Dunnett's post-hoc test (vs Ctrl)
Non-cax	0.9645			Non-cax	0.5753			Non-cax	>0,9999			Non-cax	>0,9999			Non-cax	>0,9999
Pre-cax	0.9827			Pre-cax	0.6252			Pre-cax	0.993			Pre-cax	>0,9999			Pre-cax	0.9993
Cax	0.0176			Cax	0.9365			Cax	0.0067			Cax	0.0092			Cax	0.0305

## Sheet: 6o-p
Soleus muscle: malate isotopologues (% of total)
M+0				M+1				M+2				M+3				M+4
Ctrl	Non-cax	Pre-cax	Cax	Ctrl	Non-cax	Pre-cax	Cax	Ctrl	Non-cax	Pre-cax	Cax	Ctrl	Non-cax	Pre-cax	Cax	Ctrl	Non-cax	Pre-cax	Cax
51.94	58.52	62.65	17.5	28.95	26.11	24.92	22.34	11.93	10.2	9.11	24.19	5.43	4.04	2.63	23.01	1.74	1.13	0.69	12.97
67.89	69.04	60.52	32.08	21.21	18.67	19.61	28.76	7.15	8.29	13.33	21.28	2.9	3.31	5.29	13.59	0.86	0.69	1.25	4.29
52.44	62.17	71.3	61.74	29.66	22.54	18.19	22.63	11.8	10.15	7.14	10.35	4.64	3.97	2.56	4.32	1.46	1.18	0.81	0.97
66.7	62.7	54.41	15.03	21.12	20.79	27.09	21.23	8.01	9.97	11.96	24.68	3.21	5.05	5.35	24.06	0.96	1.48	1.19	15
Unpaired one-way ANOVA				Unpaired one-way ANOVA				Unpaired one-way ANOVA				Unpaired one-way ANOVA				Unpaired one-way ANOVA
P=0,0095				P=0,6627				P=0,0056				P=0,0068				P=0,0244
Dunnett's post-hoc test (vs Ctrl)				Dunnett's post-hoc test (vs Ctrl)				Dunnett's post-hoc test (vs Ctrl)				Dunnett's post-hoc test (vs Ctrl)				Dunnett's post-hoc test (vs Ctrl)
Non-cax	0.9614			Non-cax	0.5379			Non-cax	>0,9999			Non-cax	>0,9999			Non-cax	0.9999
Pre-cax	0.9836			Pre-cax	0.636			Pre-cax	0.9897			Pre-cax	>0,9999			Pre-cax	0.9989
Cax	0.0185			Cax	0.9073			Cax	0.0066			Cax	0.0089			Cax	0.0313

## Sheet: 6q-r
Heart: citrate isotopologues (% of total)
M+0				M+1				M+2				M+3				M+4				M+5				M+6
Ctrl	Non-cax	Pre-cax	Cax	Ctrl	Non-cax	Pre-cax	Cax	Ctrl	Non-cax	Pre-cax	Cax	Ctrl	Non-cax	Pre-cax	Cax	Ctrl	Non-cax	Pre-cax	Cax	Ctrl	Non-cax	Pre-cax	Cax	Ctrl	Non-cax	Pre-cax	Cax
63.3	77.97	88.38	15.84	13.52	8.93	6.19	17.76	17.48	10.7	4.62	22.56	3.79	1.67	0.57	22.01	1.57	0.64	0.22	13.79	0.28	0.07	0.02	5.73	0.05	0.02	0	2.3
80.61	82.81	80.44	47.24	11.45	9.52	11.2	18.7	6.4	6.14	6.52	18.44	1.18	1.12	1.35	10.1	0.32	0.35	0.41	3.93	0.04	0.05	0.07	1.34	0	0.01	0	0.25
69.44	77.43	81.71	82.4	10.19	11.3	8.13	8.23	16.08	9.06	8.41	7.83	2.81	1.6	1.16	1.12	1.23	0.53	0.49	0.37	0.22	0.08	0.09	0.05	0.02	0.01	0.01	0
84.91	81.54	82.72	9.38	7.53	8.31	9.18	11.26	6.31	8.33	6.78	19.54	0.86	1.24	0.94	22.94	0.32	0.48	0.32	19.32	0.06	0.08	0.05	11.33	0.01	0.02	0.01	6.24
Unpaired one-way ANOVA				Unpaired one-way ANOVA				Unpaired one-way ANOVA				Unpaired one-way ANOVA				Unpaired one-way ANOVA				Unpaired one-way ANOVA				Unpaired one-way ANOVA
P=0,0133				P=0,1303				P=0,0344				P=0,0115				P=0,0340				P=0,0649				P=0,1301
Dunnett's post-hoc test (vs Ctrl)				Dunnett's post-hoc test (vs Ctrl)				Dunnett's post-hoc test (vs Ctrl)				Dunnett's post-hoc test (vs Ctrl)				Dunnett's post-hoc test (vs Ctrl)				Dunnett's post-hoc test (vs Ctrl)				Dunnett's post-hoc test (vs Ctrl)
Non-cax	0.9481			Non-cax	0.9106			Non-cax	0.683			Non-cax	0.9939			Non-cax	0.9988			Non-cax	>0,9999			Non-cax	>0,9999
Pre-cax	0.8242			Pre-cax	0.6919			Pre-cax	0.3259			Pre-cax	0.9791			Pre-cax	0.9969			Pre-cax	0.9999			Pre-cax	>0,9999
Cax	0.0352			Cax	0.3351			Cax	0.2551			Cax	0.0198			Cax	0.0451			Cax	0.072			Cax	0.1291

## Sheet: 6s-t
Heart: succinate isotopologues (% of total)
M+0				M+1				M+2				M+3				M+4
Ctrl	Non-cax	Pre-cax	Cax	Ctrl	Non-cax	Pre-cax	Cax	Ctrl	Non-cax	Pre-cax	Cax	Ctrl	Non-cax	Pre-cax	Cax	Ctrl	Non-cax	Pre-cax	Cax
76.68	84.51	90.29	25.64	11.56	7.31	6.12	22.11	9.58	6.95	3.18	22.51	1.82	1.02	0.29	19.89	0.36	0.22	0.12	9.84
85.04	83.96	81.36	0.01	10.4	10.66	12.49	51.73	3.63	4.63	4.79	30.96	0.7	0.64	1.06	14.19	0.23	0.11	0.28	3.11
75.01	80.49	86.49	88.31	11.52	12	7.86	5.85	11.29	6.24	4.87	5.13	1.88	0.96	0.59	0.6	0.31	0.31	0.19	0.11
91.3	88.47	88.08	61.63	4.78	6.42	7.02	9.33	3.4	4.36	4.2	11.07	0.38	0.62	0.56	11.3	0.14	0.12	0.15	6.67
Unpaired one-way ANOVA				Unpaired one-way ANOVA				Unpaired one-way ANOVA				Unpaired one-way ANOVA				Unpaired one-way ANOVA
P=0,0318				P=0,2569				P=0,0397				P=0,0062				P=0,0180
Dunnett's post-hoc test (vs Ctrl)				Dunnett's post-hoc test (vs Ctrl)				Dunnett's post-hoc test (vs Ctrl)				Dunnett's post-hoc test (vs Ctrl)				Dunnett's post-hoc test (vs Ctrl)
Non-cax	0.9966			Non-cax	0.9998			Non-cax	0.9756			Non-cax	0.9982			Non-cax	>0,9999
Pre-cax	0.9769			Pre-cax	0.9971			Pre-cax	0.8676			Pre-cax	0.9943			Pre-cax	>0,9999
Cax	0.0488			Cax	0.269			Cax	0.083			Cax	0.01			Cax	0.0227

[truncated: 2 more sheets: 6u-v, 6w-x]
