# Supplementary material for: Multi-omics profiling of cachexia-targeted tissues reveals a spatio-temporally coordinated response to cancer
Source: Nat Metab. 2026 Jan 15;8(1):237–59. doi: 10.1038/s42255-025-01434-3 (PMC12855018; doi:10.1038/s42255-025-01434-3)
Supplement: Supplementary file 15 — Statistical source data. [file 42255_2025_1434_MOESM15_ESM.xlsx]

## Sheet: 7b
Liver: mRNA levels (Fold changes)
Mthfr				Mat1a				Nnmt				Sat1				Gpx3				Gsta4
Ctrl	Panc02-Mild	8025-Mild	8025-Cax	Ctrl	Panc02-Mild	8025-Mild	8025-Cax	Ctrl	Panc02-Mild	8025-Mild	8025-Cax	Ctrl	Panc02-Mild	8025-Mild	8025-Cax	Ctrl	Panc02-Mild	8025-Mild	8025-Cax	Ctrl	Panc02-Mild	8025-Mild	8025-Cax
0.894268	1.38672	1.81415	2.58259	1.14398	1.25764	1.98877	2.0973	0.916984	1.11568	3.36383	3.6487	0.907013	1.0533	1.67401	1.67401	0.690062	1.53045	4.25352	5.72559	0.917585	0.958659	0.323995	0.343638
1.01133	1.4308	2.31451	2.61277	0.760494	1.54673	1.09561	2.80216	0.781489	2.13765	2.0563	4.26559	0.946496	1.3599	1.97338	1.97338	0.53313	1.47335	6.33878	11.6993	1.02286	0.708268	0.307673	0.278571
0.817896	1.58553	2.32605	1.98032	0.911924	3.169	1.77987	3.88137	0.837588	3.94264	5.87752	5.30746	0.906876	1.71049	1.72508	1.72508	0.754527	5.39762	4.47257	19.5937	1.22928	0.438168	0.475865	0.081252
0.871757	1.02912	2.68887	2.95205	0.829257	1.30697	1.93237	4.5733	0.892593	1.0456	3.70986	7.08322	1.01328	1.58731	1.94513	1.42987	1.04614	1.73013	6.75163	17.0749	0.915361	0.464701	0.313712	0.115222
1.19275	1.33004	2.3022	2.63036	1.05011	1.11353	1.90572	2.45838	0.839643	1.27615	3.9443	4.15897	0.955957	1.24267	1.67564	1.67564	1.38902	1.86973	3.69208	8.30339	0.725739	0.657489	0.51276	0.15353
1.21199	1.54401	1.27934		1.30424	1.77109	1.80212		1.7317	2.80716	1.4216		1.27038	1.61149	1.17403		1.58713	2.32465	2.01805		1.18917	0.797024	0.826257
		1.64047				2.22219				3.68734				1.52593				3.92945				0.448083
Raw data (2-ΔCt values)
Mthfr				Mat1a				Nnmt				Sat1				Gpx3				Gsta4
Ctrl	Panc02-Mild	8025-Mild	8025-Cax	Ctrl	Panc02-Mild	8025-Mild	8025-Cax	Ctrl	Panc02-Mild	8025-Mild	8025-Cax	Ctrl	Panc02-Mild	8025-Mild	8025-Cax	Ctrl	Panc02-Mild	8025-Mild	8025-Cax	Ctrl	Panc02-Mild	8025-Mild	8025-Cax
0.292407	0.453429	0.59319	0.844451	296.519	325.978	515.485	543.618	13.6178	16.5685	49.9549	54.1854	10.673	12.3943	15.741	19.6983	0.416522	0.923779	2.56743	3.45598	15.7394	16.4439	5.55751	5.89443
0.330685	0.46784	0.756797	0.854321	197.119	400.911	283.981	726.315	11.6056	31.7454	30.5372	63.3465	11.1376	16.0021	17.3241	23.2211	0.321798	0.889314	3.8261	7.06172	17.5452	12.1489	5.27753	4.77834
0.267435	0.518434	0.76057	0.647523	236.369	821.4	461.338	1006.04	12.4387	58.5506	87.2847	78.8189	10.6714	20.1276	22.9694	20.2993	0.455434	3.25801	2.69965	11.8268	21.0859	7.51592	8.16253	1.39372
0.285046	0.3365	0.879203	0.965258	214.942	338.765	500.867	1185.39	13.2555	15.5277	55.0937	105.19	11.9235	18.6781	22.8887	16.8256	0.631448	1.04431	4.07529	10.3064	15.7012	7.97103	5.38111	1.9764
0.390006	0.434895	0.752771	0.860071	272.186	288.626	493.961	637.209	12.4692	18.9517	58.5752	61.7632	11.2489	14.6227	20.6432	19.7176	0.838412	1.12857	2.22854	5.01194	12.4486	11.2779	8.79539	2.63351
0.396295	0.504859	0.418317		338.056	459.064	467.106		25.7168	41.688	21.1116		14.9487	18.9627	13.8149		0.957995	1.40316	1.2181		20.3979	13.6714	14.1728
		0.536399				575.987				54.7592				17.9559				2.37182				7.686
Unpaired one-way ANOVA				Unpaired Kruskal-Wallis				Unpaired Kruskal-Wallis				Unpaired Kruskal-Wallis				Unpaired Kruskal-Wallis				Unpaired one-way ANOVA
P<0,0001				P=0,0011				P=0,0010				P=0,0039				P=0,0003				P<0,0001
Dunnett's post-hoc test (vs Ctrl)				Dunn's post-hoc test (vs Ctrl)				Dunn's post-hoc test (vs Ctrl)				Dunn's post-hoc test (vs Ctrl)				Dunn's post-hoc test (vs Ctrl)				Dunnett's post-hoc test (vs Ctrl)
Panc02-Mild	0.15			Panc02-Mild	0.2375			Panc02-Mild	0.334			Panc02-Mild	0.112			Panc02-Mild	0.3625			Panc02-Mild	0.0115
8025-Mild	<0,0001			8025-Mild	0.0379			8025-Mild	0.0112			8025-Mild	0.0087			8025-Mild	0.0096			8025-Mild	<0,0001
8025-Cax	<0,0001			8025-Cax	0.0002			8025-Cax	0.0004			8025-Cax	0.0027			8025-Cax	0.0001			8025-Cax	<0,0001
Fold changes displayed on the graph have been calculated from exact 2-ΔCt values.
Statistical analysis was performed on rounded 2-ΔCt values displayed here.

## Sheet: 7c
Muscle: mRNA levels (Fold changes)
Mthfr				Mat2a				Gnmt				Kmt2a				Kmt2b				Sat1				Gpx3				Gsta4
Ctrl	Panc02-Mild	8025-Mild	8025-Cax	Ctrl	Panc02-Mild	8025-Mild	8025-Cax	Ctrl	Panc02-Mild	8025-Mild	8025-Cax	Ctrl	Panc02-Mild	8025-Mild	8025-Cax	Ctrl	Panc02-Mild	8025-Mild	8025-Cax	Ctrl	Panc02-Mild	8025-Mild	8025-Cax	Ctrl	Panc02-Mild	8025-Mild	8025-Cax	Ctrl	Panc02-Mild	8025-Mild	8025-Cax
1.01535	0.944378	0.967487	1.30465	1.03676	1.0965	0.569728	0.618096	1.51335	1.90419	3.78064	1.16218	1.14893	0.926528	0.95691	1.15031	0.978485	1.047	1.11049	1.38864	1.13818	0.863417	0.95916	0.918231	0.802064	1.11457	2.65014	1.39201	1.11227	0.906016	0.663182	0.527255
1.092	0.993456	1.12491	1.36801	0.924975	0.695378	0.658922	0.447645	1.36737	1.56238	0.645958	2.73487	1.0202	1.08818	1.66683	1.26328	1.15545	1.37382	1.70559	1.63432	1.14261	1.28814	1.34682	1.24752	1.22558	1.9638	0.849566	1.97229	1.00133	0.879239	0.57865	0.421847
1.03008	1.33796	0.961396	1.43244	1.07837	0.475273	0.962071	0.247468	1.01136	3.34595	2.95492	4.77519	1.03853	1.43415	1.09414	1.03467	0.876204	1.475	1.07641	1.30529	0.847284	1.49264	1.00651	1.19781	0.696791	1.7956	1.68829	1.65411	0.9589	0.51515	0.756614	0.181457
0.758167	0.798354	0.958336	1.39721	1.21749	0.596099	0.74246	0.267455	0.624323	2.01944	1.65148	2.876	0.918472	0.866931	1.0661	0.796013	1.05431	0.930176	1.13101	1.36491	0.78148	0.961153	1.05913	1.14571	0.7755	1.54381	1.65502	1.95125	0.822121	0.705321	0.679573	0.239264
0.988896	1.01065	0.995211	1.47522	0.690458	0.9867	0.759062	0.569372	0.725715	1.52604	1.55475	3.768	0.993228	1.03006	0.983198	1.55064	1.00852	0.995291	0.727464	1.63397	1.2449	0.938095	0.950778	1.31863	1.52966	1.10938	1.47723	2.77214	0.999607	0.973068	0.841467	0.675336
1.11549	1.30349	0.891433		1.05196	0.993637	0.890202		0.757881	7.09942	1.74181		0.880639	1.34268	0.952863		0.927037	1.43915	1.05725		0.845538	1.21016	0.767513		0.970399	2.03832	0.974984		1.10578	1.27289	0.938611
		1.19358				0.485133				2.62646				1.19796				1.2972				1.06004				2.13885				0.69893
Raw data (2-ΔCt values)
Mthfr				Mat2a				Gnmt				Kmt2a				Kmt2b				Sat1				Gpx3				Gsta4
Ctrl	Panc02-Mild	8025-Mild	8025-Cax	Ctrl	Panc02-Mild	8025-Mild	8025-Cax	Ctrl	Panc02-Mild	8025-Mild	8025-Cax	Ctrl	Panc02-Mild	8025-Mild	8025-Cax	Ctrl	Panc02-Mild	8025-Mild	8025-Cax	Ctrl	Panc02-Mild	8025-Mild	8025-Cax	Ctrl	Panc02-Mild	8025-Mild	8025-Cax	Ctrl	Panc02-Mild	8025-Mild	8025-Cax
0.324884	0.302174	0.309568	0.417452	2.4546	2.59605	1.34888	1.46339	0.047896	0.060266	0.119654	0.036782	2.51529	2.02839	2.09491	2.51831	1.17903	1.26158	1.33809	1.67325	2.65257	2.01222	2.23536	2.13997	13.906	19.3241	45.9475	24.1344	1.51784	1.23638	0.904997	0.719508
0.34941	0.317877	0.359937	0.437725	2.18995	1.64637	1.56005	1.05984	0.043276	0.049448	0.020444	0.086556	2.23347	2.38229	3.6491	2.76562	1.39227	1.65539	2.05516	1.96929	2.6629	3.00204	3.1388	2.9074	21.2489	34.048	14.7296	34.1951	1.36644	1.19983	0.789642	0.575665
0.329597	0.42811	0.307619	0.45834	2.55313	1.12525	2.27778	0.5859	0.032009	0.105896	0.09352	0.15113	2.27359	3.13969	2.39534	2.26515	1.05579	1.77731	1.29703	1.57282	1.97463	3.47866	2.34571	2.79153	12.0808	31.1317	29.2712	28.6786	1.30854	0.702989	1.0325	0.247621
0.242592	0.25545	0.30664	0.447066	2.8825	1.41131	1.75784	0.633221	0.019759	0.063913	0.052268	0.091023	2.01076	1.89792	2.33395	1.74267	1.27039	1.12082	1.36281	1.64466	1.82127	2.24	2.46835	2.67011	13.4454	26.7662	28.6944	33.8304	1.12189	0.962501	0.927366	0.326506
0.316418	0.323378	0.318439	0.472029	1.63472	2.33609	1.79714	1.34804	0.022968	0.048298	0.049207	0.119254	2.17442	2.25505	2.15246	3.39473	1.21522	1.19928	0.876563	1.96886	2.90129	2.18626	2.21582	3.07311	26.521	19.2341	25.6119	48.0627	1.36409	1.32788	1.14829	0.921584
0.356926	0.41708	0.285233		2.49059	2.35252	2.10763		0.023986	0.22469	0.055127		1.92793	2.93945	2.08605		1.11704	1.73411	1.27394		1.97056	2.82032	1.78872		16.8245	35.34	16.904		1.50898	1.73703	1.28086
		0.381911				1.14859				0.083125				2.62263				1.56307				2.47046				37.0829				0.95378
Unpaired one-way ANOVA				Unpaired one-way ANOVA				Unpaired Kruskal-Wallis				Unpaired Kruskal-Wallis				Unpaired one-way ANOVA				Unpaired one-way ANOVA				Unpaired one-way ANOVA				Unpaired one-way ANOVA
P=0.0004				P=0.0011				P=0,0142				P=0,6027				P=0.0194				P=0.4334				P=0.0289				P=0.0002
Dunnett's post-hoc test (vs Ctrl)				Dunnett's post-hoc test (vs Ctrl)				Dunn's post-hoc test (vs Ctrl)				Dunn's post-hoc test (vs Ctrl)				Dunnett's post-hoc test (vs Ctrl)				Dunnett's post-hoc test (vs Ctrl)				Dunnett's post-hoc test (vs Ctrl)				Dunnett's post-hoc test (vs Ctrl)
Panc02-Mild	0.7643			Panc02-Mild	0.2375			Panc02-Mild	0.0239			Panc02-Mild	>0,9999			Panc02-Mild	0.2615			Panc02-Mild	0.5602			Panc02-Mild	0.1187			Panc02-Mild	0.4954
8025-Mild	0.9965			8025-Mild	0.05			8025-Mild	0.0778			8025-Mild	0.8936			8025-Mild	0.4478			8025-Mild	0.9946			8025-Mild	0.0773			8025-Mild	0.0398
8025-Cax	0.0004			8025-Cax	0.0003			8025-Cax	0.0119			8025-Cax	0.6051			8025-Cax	0.0064			8025-Cax	0.3861			8025-Cax	0.0122			8025-Cax	<0,0001
Fold changes displayed on the graph have been calculated from exact 2-ΔCt values.
Statistical analysis was performed on rounded 2-ΔCt values displayed here.

## Sheet: 7d
Plasma: Metabolite levels (Fold changes)
#1				#2				#3				#4				#5				#6				#7				#8				#9				#10				#11				#12				#13
Ctrl	Panc02-Mild	8025-Mild	8025-Cax	Ctrl	Panc02-Mild	8025-Mild	8025-Cax	Ctrl	Panc02-Mild	8025-Mild	8025-Cax	Ctrl	Panc02-Mild	8025-Mild	8025-Cax	Ctrl	Panc02-Mild	8025-Mild	8025-Cax	Ctrl	Panc02-Mild	8025-Mild	8025-Cax	Ctrl	Panc02-Mild	8025-Mild	8025-Cax	Ctrl	Panc02-Mild	8025-Mild	8025-Cax	Ctrl	Panc02-Mild	8025-Mild	8025-Cax	Ctrl	Panc02-Mild	8025-Mild	8025-Cax	Ctrl	Panc02-Mild	8025-Mild	8025-Cax	Ctrl	Panc02-Mild	8025-Mild	8025-Cax	Ctrl	Panc02-Mild
0.868819	0.878717	0.629421	0.690813	1.10216	0.904649	0.786161	0.757879	1.10265	0.951285	0.82581	0.731454	1.25709	0.906009	0.629067	0.702292	1.23426	1.20502	1.49368	1.50239	0.921754	0.834464	1.1039	1.22805	1.69986	1.34311	2.93861	2.49113	1.35616	1.42252	1.44535	1.17054	1.03544	0.821519	1.12658	2.00696	1.06544	0.843001	0.549199	0.449566	1.60319	1.5825	2.48983	2.28011	1.4015	1.17775	1.7857	1.71685	1.08973	0.982912
1.11432	1.24522	0.804942	0.858006	1.1382	1.74238	1.17074	0.725069	1.15884	1.77548	1.0632	0.888381	1.21101	0.566693	0.888792	0.455081	0.963849	1.20564	0.677473	1.77756	1.05844	1.11182	1.06822	1.05957	1.43042	7.3397	5.58049	7.83151	1.61961	2.15467	1.82402	1.17474	1.01013	5.78228	1.98291	2.36392	0.861305	2.55565	0.202858	1.22433	1.29123	4.12972	2.18079	3.56202	1.32531	2.46581	1.19294	2.49918	1.02668	1.50526
0.76304	0.840216	0.604088	1.16353	0.798176	0.899658	0.938661	0.827105	0.681108	1.00346	0.797081	1.24008	0.808814	0.60174	0.61188	1.1443	0.852285	1.20502	0.834243	2.46914	0.772142	1.43566	1.14067	1.23906	0.465894	4.05593	2.61323	3.04911	0.407358	1.72053	2.04032	3.85151	0.674051	1.28354	2.97785	1.81835	0.841958	2.01879	0.371944	1.15273	0.504491	3.60018	1.9801	2.81664	0.545408	2.38883	1.46637	3.35948	0.874544	1.73896
0.752946	0.807689	0.518627	0.93516	1.04181	0.740688	0.701316	0.63514	1.13294	0.632319	0.738344	0.918443	0.707049	0.688073	0.421626	0.819107	0.596184	1.31244	0.757517	1.53992	0.777155	0.561634	1.07928	1.23503	0.989086	0.463847	4.73465	3.05457	1.17953	0.367126	0.907496	2.63435	0.562025	2.46076	2.98987	1.08544	0.852906	1.30589	0.610716	0.610137	1.15083	0.735473	1.91776	2.57809	1.06805	0.579061	1.76953	2.615	0.767935	0.960887
1.74435	0.560485	0.576008	0.753665	1.16288	0.841246	0.881358	0.638744	1.155	0.745346	0.869543	0.77502	1.37169	0.662166	0.656592	0.729814	1.80245	1.02233	1.32612	1.44805	1.70864	0.682444	0.839428	1.25843	0.726467	1.91132	3.00955	1.47954	0.966577	0.619541	1.59016	1.48759	1.00949	0.861392	1.65696	1.19557	1.62622	0.405194	0.405426	0.606198	0.741298	2.12719	1.92825	1.44852	1.12176	1.11713	1.17317	1.30778	1.59547	0.733032
0.756521	0.90987	0.765133		0.75677	0.727564	0.769063		0.769463	0.738733	1.00774		0.64434	0.661929	0.656654		0.550978	1.11108	0.989355		0.76187	0.849012	0.870491		0.688267	0.856753	2.78786		0.470772	0.696744	0.170089		1.70886	2.76202	1.36835		0.752172	0.982255	0.742904		0.708966	1.34104	0.908782		0.537976	0.904277	1.04613		0.645634	0.907054
		0.902284				0.784959				0.949506				0.824093				1.02668				1.39295				1.94884				1.56575				0.755063				0.459645				1.34453				1.58275
Raw data (MS intensities, arbitrary units)
#1				#2				#3				#4				#5				#6				#7				#8				#9				#10				#11				#12				#13
Ctrl	Panc02-Mild	8025-Mild	8025-Cax	Ctrl	Panc02-Mild	8025-Mild	8025-Cax	Ctrl	Panc02-Mild	8025-Mild	8025-Cax	Ctrl	Panc02-Mild	8025-Mild	8025-Cax	Ctrl	Panc02-Mild	8025-Mild	8025-Cax	Ctrl	Panc02-Mild	8025-Mild	8025-Cax	Ctrl	Panc02-Mild	8025-Mild	8025-Cax	Ctrl	Panc02-Mild	8025-Mild	8025-Cax	Ctrl	Panc02-Mild	8025-Mild	8025-Cax	Ctrl	Panc02-Mild	8025-Mild	8025-Cax	Ctrl	Panc02-Mild	8025-Mild	8025-Cax	Ctrl	Panc02-Mild	8025-Mild	8025-Cax	Ctrl	Panc02-Mild
39852	40306	28871	31687	11925	9788	8506	8200	19843	17119	14861	13163	468486	337646	234437	261726	5952	5811	7203	7245	18754	16978	22460	24986	2492	1969	4308	3652	128935	135244	137415	111288	1636	1298	1780	3171	18393	14553	9481	7761	5504	5433	8548	7828	29985	25198	38205	36732	15486	13968
51113	57117	36922	39356	12315	18852	12667	7845	20854	31951	19133	15987	451314	211192	331230	169597	4648	5814	3267	8572	21535	22621	21734	21558	2097	10760	8181	11481	153982	204852	173416	111687	1596	9136	3133	3735	14869	44119	3502	21136	4433	14178	7487	12229	28355	52756	25523	53470	14590	21391
35000	38540	27709	53370	8636	9734	10156	8949	12257	18058	14344	22316	301424	224253	228032	426451	4110	5811	4023	11907	15710	29210	23208	25210	683	5946	3831	4470	38729	163577	193981	366177	1065	2028	4705	2873	14535	34851	6421	19900	1732	12360	6798	9670	11669	51109	31373	71876	12428	24712
34537	37048	23789	42895	11272	8014	7588	6872	20388	11379	13287	16528	263499	256427	157129	305260	2875	6329	3653	7426	15812	11427	21959	25128	1450	680	6941	4478	112142	34904	86279	250457	888	3888	4724	1715	14724	22544	10543	10533	3951	2525	6584	8851	22851	12389	37859	55948	10913	13655
80012	25709	26421	34570	12582	9102	9536	6911	20785	13413	15648	13947	511193	246772	244695	271983	8692	4930	6395	6983	34764	13885	17079	25604	1065	2802	4412	2169	91896	58902	151182	141431	1595	1361	2618	1889	28074	6995	6999	10465	2545	7303	6620	4973	24000	23901	25100	27980	22673	10417
34701	41735	35096		8188	7872	8321		13847	13294	18135		240129	246684	244718		2657	5358	4771		15501	17274	17711		1009	1256	4087		44758	66242	16171		2700	4364	2162		12985	16957	12825		2434	4604	3120		11510	19347	22382		9175	12890
		41387				8493				17087				307118				4951				28341				2857				148862				1193				7935				4616				33863
Unpaired Kruskal-Wallis				Unpaired Kruskal-Wallis				Unpaired Kruskal-Wallis				Unpaired one-way ANOVA				Unpaired one-way ANOVA				Unpaired Kruskal-Wallis				Unpaired one-way ANOVA				Unpaired one-way ANOVA				Unpaired one-way ANOVA				Unpaired Kruskal-Wallis				Unpaired one-way ANOVA				Unpaired one-way ANOVA				Unpaired Kruskal-Wallis
P=0,2089				P=0,0663				P=0,7594				P=0.0533				P=0.0063				P=0,1347				P=0.1049				P=0.1442				P=0.2462				P=0,0178				P=0.0292				P=0.0139				P=0,0863
Dunn's post-hoc test (vs Ctrl)				Dunn's post-hoc test (vs Ctrl)				Dunn's post-hoc test (vs Ctrl)				Dunnett's post-hoc test (vs Ctrl)				Dunnett's post-hoc test (vs Ctrl)				Dunn's post-hoc test (vs Ctrl)				Dunnett's post-hoc test (vs Ctrl)				Dunnett's post-hoc test (vs Ctrl)				Dunnett's post-hoc test (vs Ctrl)				Dunn's post-hoc test (vs Ctrl)				Dunnett's post-hoc test (vs Ctrl)				Dunnett's post-hoc test (vs Ctrl)				Dunn's post-hoc test (vs Ctrl)
Panc02-Mild	>0,9999			Panc02-Mild	>0,9999			Panc02-Mild	0.9816			Panc02-Mild	0.0514			Panc02-Mild	0.7091			Panc02-Mild	>0,9999			Panc02-Mild	0.3098			Panc02-Mild	0.713			Panc02-Mild	0.1211			Panc02-Mild	>0,9999			Panc02-Mild	0.0438			Panc02-Mild	0.4486			Panc02-Mild	>0,9999
8025-Mild	0.2536			8025-Mild	0.8852			8025-Mild	>0,9999			8025-Mild	0.0347			8025-Mild	0.9996			8025-Mild	0.8041			8025-Mild	0.0832			8025-Mild	0.6398			8025-Mild	0.4016			8025-Mild	0.0298			8025-Mild	0.2136			8025-Mild	0.4339			8025-Mild	>0,9999
8025-Cax	>0,9999			8025-Cax	0.0261			8025-Cax	>0,9999			8025-Cax	0.2268			8025-Cax	0.0052			8025-Cax	0.1414			8025-Cax	0.0835			8025-Cax	0.0913			8025-Cax	0.6053			8025-Cax	>0,9999			8025-Cax	0.0169			8025-Cax	0.0046			8025-Cax	0.115
[truncated: 30 more columns]

## Sheet: 7e
Liver: Metabolite levels (Fold changes)
#1				#2				#3				#4				#5				#6				#7				#8				#9				#10				#11				#12				#13
Ctrl	Panc02-Mild	8025-Mild	8025-Cax	Ctrl	Panc02-Mild	8025-Mild	8025-Cax	Ctrl	Panc02-Mild	8025-Mild	8025-Cax	Ctrl	Panc02-Mild	8025-Mild	8025-Cax	Ctrl	Panc02-Mild	8025-Mild	8025-Cax	Ctrl	Panc02-Mild	8025-Mild	8025-Cax	Ctrl	Panc02-Mild	8025-Mild	8025-Cax	Ctrl	Panc02-Mild	8025-Mild	8025-Cax	Ctrl	Panc02-Mild	8025-Mild	8025-Cax	Ctrl	Panc02-Mild	8025-Mild	8025-Cax	Ctrl	Panc02-Mild	8025-Mild	8025-Cax	Ctrl	Panc02-Mild	8025-Mild	8025-Cax	Ctrl	Panc02-Mild
0.986	0.988	1.361	1.914	0.921	0.901	1.127	1.104	1.06	1.195	1.31	1.956	0.941	1.015	1.262	1.706	1.384	0.796	1.546	1.81	0.681	0.768	3.037	2.333	1.047	0.923	1.057	1.331	1.411	0.931	2.464	2.121	0.85	0.747	1.358	1.341	0.658	1.104	2.405	3.119	0.914	0.896	4.021	2.54	0.745	0.807	1.655	1.294	0.839	0.807
0.744	1.595	1.197	2.038	0.946	1.064	1.132	1.033	0.792	1.787	1.165	1.937	0.773	0.863	1.231	1.595	0.873	2.052	0.865	2.9	0.837	1.24	1.98	1.995	0.808	0.986	0.848	1.44	1.043	0.799	2.035	3.359	0.748	0.905	1.203	1.85	0.671	1.434	1.414	2.853	1.177	2.05	2.285	3.223	1.031	0.886	1.029	1.562	0.625	1.008
0.976	1.148	1.785	1.576	0.916	0.954	1.199	0.874	0.897	1.274	1.693	1.463	0.784	0.887	1.372	1.208	0.931	0.77	1.466	1.931	0.709	2.568	1.655	2.198	1.034	1.414	1.079	1.392	0.839	1.133	3.942	1.654	0.647	1.648	2.251	1.349	0.745	3.182	2.489	2.837	0.865	2.553	2.566	3.653	0.792	1.425	1.057	2.746	0.856	1.433
1.096	1.451	1.708	1.077	1.208	1.059	1.326	0.677	1.083	1.598	1.655	0.989	1.236	0.982	1.665	0.802	0.699	1.214	1.135	0.711	0.968	0.835	2.024	2.246	0.875	1.088	1.023	0.602	1.048	0.862	2.633	1.031	1.123	1.501	2.207	0.916	0.798	2.428	3.515	2.792	0.746	1.768	2.647	2.346	0.839	0.778	1.8	1.509	1.064	1.161
1.079	1.638	1.905	1.297	1.08	1.412	1.463	0.933	1.035	1.636	2.295	1.345	1.182	1.628	1.887	1.103	1.267	1.521	3.118	1.439	1.515	1.242	2.082	2.948	1.142	0.952	1.417	0.953	0.737	1.595	2.547	1.261	1.083	1.557	1.946	1.196	1.209	1.275	3.485	2.604	1.388	1.225	2.836	2.833	1.49	0.809	1.35	1.733	1.414	1.38
1.119	1.253	1.031		0.929	0.946	1.049		1.133	1.54	0.956		1.084	1.093	1.125		0.846	0.905	0.958		1.289	0.817	1.003		1.094	1.197	1.065		0.922	1.598	1.909		1.548	1.591	1.153		1.919	2.105	0.847		0.91	2.506	1.697		1.103	1.365	1.493		1.2	1.22
		1.141				1.033				1.049				0.962				1.241				1.871				0.946				1.541				0.769				2.141				2.333				1.511
Raw data (MS intensities, arbitrary units)
#1				#2				#3				#4				#5				#6				#7				#8				#9				#10				#11				#12				#13
Ctrl	Panc02-Mild	8025-Mild	8025-Cax	Ctrl	Panc02-Mild	8025-Mild	8025-Cax	Ctrl	Panc02-Mild	8025-Mild	8025-Cax	Ctrl	Panc02-Mild	8025-Mild	8025-Cax	Ctrl	Panc02-Mild	8025-Mild	8025-Cax	Ctrl	Panc02-Mild	8025-Mild	8025-Cax	Ctrl	Panc02-Mild	8025-Mild	8025-Cax	Ctrl	Panc02-Mild	8025-Mild	8025-Cax	Ctrl	Panc02-Mild	8025-Mild	8025-Cax	Ctrl	Panc02-Mild	8025-Mild	8025-Cax	Ctrl	Panc02-Mild	8025-Mild	8025-Cax	Ctrl	Panc02-Mild	8025-Mild	8025-Cax	Ctrl	Panc02-Mild
139109	139388	192088	270105	77621	75956	95030	93042	106440	119962	131465	196298	165373	178436	221904	299800	4403	2532	4920	5759	3571	4022	15916	12226	150726	132953	152247	191688	26973	17805	47097	40544	4881	4288	7796	7699	139109	139388	192088	270105	4883	4787	21481	13570	51840	56104	115088	90009	51023	49075
104970	225094	168974	287657	79777	89696	95386	87072	79465	179351	116900	194437	135853	151775	216305	280305	2779	6529	2754	9229	4388	6496	10376	10454	116377	141998	122066	207349	19941	15275	38892	64208	4295	5198	6906	10623	104970	225094	168974	287657	6288	10949	12205	17215	71736	61619	71599	108630	38011	61268
137732	162072	251942	222491	77242	80433	101072	73678	90075	127851	169971	146871	137860	155984	241238	212355	2961	2451	4666	6146	3715	13458	8671	11519	148831	203610	155338	200404	16034	21659	75362	31613	3717	9463	12922	7743	137732	162072	251942	222491	4622	13639	13706	19515	55088	99093	73507	190980	52029	87110
154752	204853	241113	151984	101791	89280	111818	57108	108718	160455	166149	99310	217256	172675	292664	140995	2224	3862	3612	2262	5074	4377	10604	11767	125990	156725	147228	86733	20039	16486	50324	19705	6446	8617	12669	5261	154752	204853	241113	151984	3983	9444	14141	12530	58321	54124	125187	104978	64693	70554
152243	231106	268852	183075	91016	119062	123331	78621	103905	164221	230330	135015	207720	286185	331772	193853	4033	4841	9923	4580	7937	6507	10908	15450	164438	137049	204099	137194	14080	30497	48696	24107	6221	8940	11174	6865	152243	231106	268852	183075	7415	6546	15150	15136	103600	56261	93890	120527	85956	83874
157991	176815	145511		78327	79746	88465		113692	154629	95975		190583	192124	197731		2692	2881	3047		6756	4283	5255		157566	172335	153397		17627	30552	36495		8890	9136	6623		157991	176815	145511		4861	13387	9065		76710	94908	103817		72958	74135
		161060				87094				105338				169047				3948				9804				136172				29461				4418				161060				12465				105084
Unpaired one-way ANOVA				Unpaired Kruskal-Wallis				Unpaired one-way ANOVA				Unpaired Kruskal-Wallis				Unpaired Kruskal-Wallis				Unpaired Kruskal-Wallis				Unpaired one-way ANOVA				Unpaired one-way ANOVA				Unpaired Kruskal-Wallis				Unpaired one-way ANOVA				Unpaired one-way ANOVA				Unpaired Kruskal-Wallis				Unpaired Kruskal-Wallis
P=0,0239				P=0,0514				P=0,0466				P=0,0969				P=0,2508				P=0,0056				P=0,7421				P=0,0017				P=0,1697				P=0,0239				P<0,0001				P=0,0094				P=0,1227
Dunnett's post-hoc test (vs Ctrl)				Dunn's post-hoc test (vs Ctrl)				Dunnett's post-hoc test (vs Ctrl)				Dunn's post-hoc test (vs Ctrl)				Dunn's post-hoc test (vs Ctrl)				Dunn's post-hoc test (vs Ctrl)				Dunnett's post-hoc test (vs Ctrl)				Dunnett's post-hoc test (vs Ctrl)				Dunn's post-hoc test (vs Ctrl)				Dunnett's post-hoc test (vs Ctrl)				Dunnett's post-hoc test (vs Ctrl)				Dunn's post-hoc test (vs Ctrl)				Dunn's post-hoc test (vs Ctrl)
Panc02-Mild	0.1467			Panc02-Mild	>0,9999			Panc02-Mild	0.0482			Panc02-Mild	>0,9999			Panc02-Mild	>0,9999			Panc02-Mild	>0,9999			Panc02-Mild	0.803			Panc02-Mild	0.9516			Panc02-Mild	0.3625			Panc02-Mild	0.1467			Panc02-Mild	0.0556			Panc02-Mild	>0,9999			Panc02-Mild	>0,9999
8025-Mild	0.0384			8025-Mild	0.1171			8025-Mild	0.0742			8025-Mild	0.0828			8025-Mild	0.4241			8025-Mild	0.0633			8025-Mild	0.9204			8025-Mild	0.0015			8025-Mild	0.0894			8025-Mild	0.0384			8025-Mild	0.0002			8025-Mild	0.112			8025-Mild	0.3467
8025-Cax	0.0126			8025-Cax	>0,9999			8025-Cax	0.0443			8025-Cax	0.4299			8025-Cax	0.1951			8025-Cax	0.0057			8025-Cax	0.5781			8025-Cax	0.0769			8025-Cax	0.4764			8025-Cax	0.0126			8025-Cax	<0,0001			8025-Cax	0.0212			8025-Cax	0.061
[truncated: 30 more columns]

## Sheet: 7f
Muscle: Metabolite levels (Fold changes)
#1				#2				#3				#4				#5				#6				#7				#8				#9				#10				#11				#12				#13
Ctrl	Panc02-Mild	8025-Mild	8025-Cax	Ctrl	Panc02-Mild	8025-Mild	8025-Cax	Ctrl	Panc02-Mild	8025-Mild	8025-Cax	Ctrl	Panc02-Mild	8025-Mild	8025-Cax	Ctrl	Panc02-Mild	8025-Mild	8025-Cax	Ctrl	Panc02-Mild	8025-Mild	8025-Cax	Ctrl	Panc02-Mild	8025-Mild	8025-Cax	Ctrl	Panc02-Mild	8025-Mild	8025-Cax	Ctrl	Panc02-Mild	8025-Mild	8025-Cax	Ctrl	Panc02-Mild	8025-Mild	8025-Cax	Ctrl	Panc02-Mild	8025-Mild	8025-Cax	Ctrl	Panc02-Mild	8025-Mild	8025-Cax	Ctrl	Panc02-Mild
0.912	0.922893	0.974628	1.01355	1.014	0.918045	0.51384	0.629388	0.781	0.991562	0.704118	0.834474	1.123	1.11468	1.25742	1.36306	1.331	1.16885	1.42895	1.43859	1.108	0.952435	1.40439	1.60795	0.466	2.33663	1.14944	1.29697	0.497	1.02634	1.81419	1.97744	0.769	1.29647	1.21882	1.88	0.75	1.16134	0.718446	0.894884	0.628	1.19453	1.62709	1.73568	0.696	0.994249	1.7536	1.95758	0.931	1.14374
1.097	1.17005	0.73527	1.18999	0.818	0.895479	0.737945	0.341059	0.892	1.30317	0.763988	0.592039	1.201	1.93187	1.26895	1.64326	2.03	1.66096	0.722505	1.28847	1.19	1.71051	1.28354	1.61192	1.325	1.94799	1.18156	0.641142	2.002	1.75336	0.931847	1.16858	0.859	5.46588	1.31059	1.39765	0.914	1.80618	0.469892	0.540622	1.441	2.08227	1.19498	0.961276	1.215	1.29513	1.16885	1.71617	0.933	1.72181
0.947	0.610091	0.810897	1.57025	0.968	0.256774	0.677788	0.42324	0.836	0.603513	0.78457	0.950087	0.969	0.916159	1.21639	1.97799	0.538	2.50388	0.989831	1.64249	0.819	0.689317	1.28431	1.3643	0.617	3.43873	0.7899	1.32853	0.545	2.26989	1.60486	3.05076	0.805	1	2.11294	1.56	0.93	2.02319	0.569945	0.910072	0.819	2.14155	1.41058	1.73568	0.777	1.37988	1.28661	3.5748	1.165	1.05953
0.903	0.511674	0.66532	0.998208	0.98	0.397713	0.454945	0.272783	1.1	0.562068	0.676187	0.707238	0.75	0.612248	0.864565	1.11773	0.371	1.60235	1.9628	0.87102	0.881	0.353955	0.909244	0.853947	0.913	0.814876	0.72499	0.572252	1.186	0.873385	1.56725	1.94674	1.235	0.908235	1.61647	0.607059	1.324	0.54234	0.385525	0.445723	0.933	1.06489	1.43366	1.3728	0.965	0.797787	1.50062	2.66955	1.005	0.746039
1.333	0.322159	0.632154	1.27924	1.315	0.438115	0.762159	0.413273	1.295	0.533915	0.859107	0.897758	1.167	0.509238	0.951586	1.46236	1.112	0.549906	1.06288	1.28847	1.249	0.229901	0.747034	1.7568	1.681	0.688349	1.58419	0.572664	0.816	0.560853	1.09919	1.39963	1.252	0.249412	1	1.16471	1.17	0.318231	0.562739	0.673768	1.045	1.08457	1.20063	0.973719	1.11	0.718986	1.22091	1.57528	1.32	0.470171
0.808	0.98856	1.01029		0.905	0.668356	0.649321		1.096	0.816627	0.944601		0.79	0.852491	1.18615		0.618	0.946481	0.489698		0.753	0.734445	0.916119		0.999	1.53904	2.16509		0.955	1.78486	1.76513		1.08	1.77412	1.13882		0.912	0.766117	0.977476		1.135	1.86961	1.16692		1.238	1.48353	1.15535		0.646	1.06097
		0.978974				0.297447				0.710403				1.16533				0.755419				1.08346				1.7512				1.92694				0.821176				0.801371				1.06444				1.61269
Raw data (MS intensities, arbitrary units)
#1				#2				#3				#4				#5				#6				#7				#8				#9				#10				#11				#12				#13
Ctrl	Panc02-Mild	8025-Mild	8025-Cax	Ctrl	Panc02-Mild	8025-Mild	8025-Cax	Ctrl	Panc02-Mild	8025-Mild	8025-Cax	Ctrl	Panc02-Mild	8025-Mild	8025-Cax	Ctrl	Panc02-Mild	8025-Mild	8025-Cax	Ctrl	Panc02-Mild	8025-Mild	8025-Cax	Ctrl	Panc02-Mild	8025-Mild	8025-Cax	Ctrl	Panc02-Mild	8025-Mild	8025-Cax	Ctrl	Panc02-Mild	8025-Mild	8025-Cax	Ctrl	Panc02-Mild	8025-Mild	8025-Cax	Ctrl	Panc02-Mild	8025-Mild	8025-Cax	Ctrl	Panc02-Mild	8025-Mild	8025-Cax	Ctrl	Panc02-Mild
43860	44383	46871	48743	142153	128679	72023	88219	52817	67060	47620	56436	43896	43577	49157	53287	1658	1456	1780	1792	11446	9835	14502	16604	3393	17027	8376	9451	219321	453289	801244	873344	327	551	518	799	13538	20951	12961	16144	2774	5280	7192	7672	290580	414802	731604	816706	27130	33317
52749	56269	35360	57228	114689	125516	103435	47805	60324	88134	51669	40040	46943	75524	49608	64241	2529	2069	900	1605	12292	17663	13254	16645	9652	14195	8610	4672	884124	774379	411554	516107	365	2323	557	594	16484	32584	8477	9753	6370	9204	5282	4249	506758	540331	487646	715987	27179	50156
45560	29340	38997	75515	135673	35991	95003	59324	56512	40816	53061	64255	37895	35816	47553	77327	670	3119	1233	2046	8454	7118	13262	14088	4495	25058	5756	9681	240652	1002508	708791	1347380	342	425	898	663	16770	36499	10282	16418	3619	9466	6235	7672	324012	575690	536776	1491411	33937	30864
43421	24607	31996	48005	137416	55746	63768	38235	74391	38013	45731	47831	29316	23935	33799	43696	462	1996	2445	1085	9096	3655	9389	8818	6651	5938	5283	4170	523593	385734	692181	859786	525	386	687	258	23891	9784	6955	8041	4125	4707	6337	6068	402429	332838	626059	1113742	29274	21732
64109	15493	30401	61520	184267	61409	106829	57927	87600	36109	58102	60716	45618	19908	37201	57169	1385	685	1324	1605	12897	2374	7714	18141	12251	5016	11544	4173	360535	247703	485463	618152	532	106	425	495	21106	5741	10152	12155	4618	4794	5307	4304	463096	299962	509364	657208	38442	13696
38848	47541	48586		126800	93681	91013		74140	55229	63884		30894	33327	46371		770	1179	610		7772	7584	9460		7280	11215	15777		421699	788289	779577		459	754	484		16453	13821	17634		5015	8264	5158		516334	618932	482015		18817	30906
		47080				41692				48045				45557				941				11188				12761				851041				349				14457				4705				672816
Unpaired one-way ANOVA				Unpaired one-way ANOVA				Unpaired one-way ANOVA				Unpaired one-way ANOVA				Unpaired one-way ANOVA				Unpaired one-way ANOVA				Unpaired Kruskal-Wallis				Unpaired one-way ANOVA				Unpaired Kruskal-Wallis				Unpaired one-way ANOVA				Unpaired one-way ANOVA				Unpaired one-way ANOVA				Unpaired one-way ANOVA
P=0,0182				P=0,0005				P=0,2032				P=0,0509				P=0,5353				P=0,0416				P=0,1508				P=0,1033				P=0,4731				P=0,1343				P=0,0769				P=0,0004				P=0,0013
Dunnett's post-hoc test (vs Ctrl)				Dunnett's post-hoc test (vs Ctrl)				Dunnett's post-hoc test (vs Ctrl)				Dunnett's post-hoc test (vs Ctrl)				Dunnett's post-hoc test (vs Ctrl)				Dunnett's post-hoc test (vs Ctrl)				Dunn's post-hoc test (vs Ctrl)				Dunnett's post-hoc test (vs Ctrl)				Dunn's post-hoc test (vs Ctrl)				Dunnett's post-hoc test (vs Ctrl)				Dunnett's post-hoc test (vs Ctrl)				Dunnett's post-hoc test (vs Ctrl)				Dunnett's post-hoc test (vs Ctrl)
Panc02-Mild	0.1901			Panc02-Mild	0.0051			Panc02-Mild	0.2303			Panc02-Mild	0.9999			Panc02-Mild	0.4548			Panc02-Mild	0.5718			Panc02-Mild	0.3074			Panc02-Mild	0.5428			Panc02-Mild	0.8933			Panc02-Mild	0.9399			Panc02-Mild	0.0294			Panc02-Mild	0.9459			Panc02-Mild	0.9954
8025-Mild	0.4262			8025-Mild	0.003			8025-Mild	0.1401			8025-Mild	0.8087			8025-Mild	0.9949			8025-Mild	0.9396			8025-Mild	0.8279			8025-Mild	0.2606			8025-Mild	0.5428			8025-Mild	0.2578			8025-Mild	0.3224			8025-Mild	0.2929			8025-Mild	0.5221
8025-Cax	0.3301			8025-Cax	0.0002			8025-Cax	0.244			8025-Cax	0.0406			8025-Cax	0.6884			8025-Cax	0.1277			8025-Cax	>0,9999			8025-Cax	0.0439			8025-Cax	0.4972			8025-Cax	0.4387			8025-Cax	0.2598			8025-Cax	0.0003			8025-Cax	0.0009
[truncated: 30 more columns]

## Sheet: 7g
eWAT: Metabolite levels (Fold changes)
#1				#2				#3				#4				#5				#6				#7				#8				#9				#10				#11				#12				#13
Ctrl	Panc02-Mild	8025-Mild	8025-Cax	Ctrl	Panc02-Mild	8025-Mild	8025-Cax	Ctrl	Panc02-Mild	8025-Mild	8025-Cax	Ctrl	Panc02-Mild	8025-Mild	8025-Cax	Ctrl	Panc02-Mild	8025-Mild	8025-Cax	Ctrl	Panc02-Mild	8025-Mild	8025-Cax	Ctrl	Panc02-Mild	8025-Mild	8025-Cax	Ctrl	Panc02-Mild	8025-Mild	8025-Cax	Ctrl	Panc02-Mild	8025-Mild	8025-Cax	Ctrl	Panc02-Mild	8025-Mild	8025-Cax	Ctrl	Panc02-Mild	8025-Mild	8025-Cax	Ctrl	Panc02-Mild	8025-Mild	8025-Cax	Ctrl	Panc02-Mild
0.79	3.979	1.789	2.661	0.708	2.678	1.283	3.019	0.858	5.201	1.649	3.217	1.079	2.138	2.297	2.908	0.421	9.38	1.086	1.093	0.799	1.475	2.873	4.172	0.554	1.341	5.798	7.183	0.747	5.806	1.72	3.271	0.545	1.548	2.674	6.352	0.97	1.254	1.277	2.229	0.959	1.173	2.109	3.745	0.913	3.663	1.698	2.942	0.96	5.045
0.639	3.119	2.03	5.618	0.714	3.088	1.846	5.2	0.601	3.524	2.227	4.697	0.827	3.263	2.495	7.996	0.387	2.168	0.505	2.804	0.713	3.814	3.105	5.444	0.629	6.222	8.768	42.696	0.84	2.842	1.155	1.231	0.29	14.516	3.66	13.821	0.807	2.838	1.332	3.77	0.75	4.143	2.339	7.043	0.694	2.471	1.377	5.545	0.604	3.096
0.828	5.447	1.388	2.796	0.745	5.789	1.375	2.376	1.063	4.877	1.301	2.873	0.898	5.951	1.837	3.368	2.289	1.963	0.702	1.899	0.738	8.802	4.017	4.924	0.851	23.211	2.819	7.452	0.88	3.066	1.529	4.223	0.651	6.352	7.742	3.818	0.995	4.084	1.004	1.925	0.657	7.959	2.588	3.422	1.196	5.133	1.362	4.601	1.209	9.024
1.746	3.03	1.726	2.969	2.204	2.848	1.647	2.946	1.842	3.403	1.979	3.108	1.153	4.5	1.989	2.434	2.27	1.217	1.246	1.158	1.049	3.525	2.567	3.573	1.541	8.591	6.649	3.869	1.919	1.942	0.644	3.372	0.968	10.724	8.367	3.625	1.28	2.678	1.431	1.632	1.295	4.012	1.854	3.159	0.912	1.982	1.889	3.048	1.294	2.911
0.663	1.409	2.156		0.694	1.511	1.867		0.557	1.389	2.178		0.743	1.595	1.98		0.254	0.438	2.155		0.727	1.864	2.28		0.92	2.135	3.137		0.595	1.206	2.184		0.501	1.566	3.352		1.093	1.253	1.675		0.806	1.754	1.929		0.906	1.051	1.597		0.853	1.487
1.335	2.373	0.618		0.935	1.722	0.607		1.08	2.115	0.688		1.301	2.585	0.857		0.379	3.245	0.344		1.974	3.144	0.62		1.505	4.178	0.447		1.019	1.788	0.659		3.044	11.349	0.581		0.855	2.451	0.916		1.534	3.105	0.569		1.379	1.721	0.824		1.079	2.675
		1.035				0.664				0.708				1.617				0.87				1.757				3.64				0.765				0.933				0.634				1.181				1.005
Raw data (MS intensities, arbitrary units)
#1				#2				#3				#4				#5				#6				#7				#8				#9				#10				#11				#12				#13
Ctrl	Panc02-Mild	8025-Mild	8025-Cax	Ctrl	Panc02-Mild	8025-Mild	8025-Cax	Ctrl	Panc02-Mild	8025-Mild	8025-Cax	Ctrl	Panc02-Mild	8025-Mild	8025-Cax	Ctrl	Panc02-Mild	8025-Mild	8025-Cax	Ctrl	Panc02-Mild	8025-Mild	8025-Cax	Ctrl	Panc02-Mild	8025-Mild	8025-Cax	Ctrl	Panc02-Mild	8025-Mild	8025-Cax	Ctrl	Panc02-Mild	8025-Mild	8025-Cax	Ctrl	Panc02-Mild	8025-Mild	8025-Cax	Ctrl	Panc02-Mild	8025-Mild	8025-Cax	Ctrl	Panc02-Mild	8025-Mild	8025-Cax	Ctrl	Panc02-Mild
5542	27900	12543	18660	3737	14146	6777	15943	6179	37475	11882	23182	16636	32974	35432	44853	631	14050	1627	1637	1487	2743	5345	7761	280	678	2931	3631	37408	290668	86100	163742	62	176	304	722	28469	36807	37480	65431	891	1090	1960	3480	8011	32153	14908	25830	2500	13132
4479	21870	14233	39395	3773	16307	9749	27464	4331	25395	16044	33844	12751	50332	38491	123336	580	3248	756	4200	1327	7094	5775	10127	318	3145	4432	21583	42046	142281	57834	61647	33	1650	416	1571	23675	83297	39105	110666	697	3850	2173	6544	6092	21692	12091	48680	1572	8059
5803	38200	9732	19608	3936	30574	7260	12548	7657	35142	9373	20700	13847	91785	28334	51945	3429	2940	1052	2844	1372	16373	7473	9159	430	11733	1425	3767	44040	153487	76567	211446	74	722	880	434	29206	119871	29480	56498	610	7395	2405	3180	10503	45056	11952	40386	3147	23492
12241	21245	12102	20818	11639	15039	8697	15559	13272	24524	14257	22393	17785	69412	30672	37541	3400	1823	1867	1735	1951	6558	4775	6647	779	4343	3361	1956	96097	97239	32259	168794	110	1219	951	412	37565	78591	41994	47907	1203	3728	1723	2935	8004	17396	16586	26755	3369	7578
4649	9882	15122		3665	7981	9859		4014	10008	15697		11463	24600	30548		380	656	3228		1352	3467	4242		465	1079	1586		29770	60394	109333		57	178	381		32087	36770	49173		749	1630	1792		7951	9228	14021		2221	3872
9362	16642	4332		4938	9097	3205		7781	15237	4954		20065	39877	13215		567	4860	516		3672	5848	1153		761	2112	226		51024	89537	33013		346	1290	66		25110	71956	26890		1425	2885	529		12109	15105	7231		2810	6964
		7261				3509				5100				24937				1303				3269				1840				38287				106				18610				1097				8822
Unpaired Kruskal-Wallis				Unpaired Kruskal-Wallis				Unpaired one-way ANOVA				Unpaired one-way ANOVA				Unpaired Kruskal-Wallis				Unpaired Kruskal-Wallis				Unpaired Kruskal-Wallis				Unpaired Kruskal-Wallis				Unpaired Kruskal-Wallis				Unpaired one-way ANOVA				Unpaired Kruskal-Wallis				Unpaired one-way ANOVA				Unpaired one-way ANOVA
P=0,0019				P=0,0038				P=0,0003				P=0,0058				P=0,1414				P=0,0046				P=0,0121				P=0,0087				P=0,0121				P=0,0029				P=0,0051				P=0,0003				P=0,0053
Dunn's post-hoc test (vs Ctrl)				Dunn's post-hoc test (vs Ctrl)				Dunnett's post-hoc test (vs Ctrl)				Dunnett's post-hoc test (vs Ctrl)				Dunn's post-hoc test (vs Ctrl)				Dunn's post-hoc test (vs Ctrl)				Dunn's post-hoc test (vs Ctrl)				Dunn's post-hoc test (vs Ctrl)				Dunn's post-hoc test (vs Ctrl)				Dunnett's post-hoc test (vs Ctrl)				Dunn's post-hoc test (vs Ctrl)				Dunnett's post-hoc test (vs Ctrl)				Dunnett's post-hoc test (vs Ctrl)
Panc02-Mild	0.0049			Panc02-Mild	0.0283			Panc02-Mild	0.0008			Panc02-Mild	0.0204			Panc02-Mild	0.1507			Panc02-Mild	0.0407			Panc02-Mild	0.0407			Panc02-Mild	0.0361			Panc02-Mild	0.0106			Panc02-Mild	0.0062			Panc02-Mild	0.017			Panc02-Mild	0.0174			Panc02-Mild	0.0083
8025-Mild	0.9381			8025-Mild	>0,9999			8025-Mild	0.6266			8025-Mild	0.5399			8025-Mild	>0,9999			8025-Mild	0.3106			8025-Mild	0.1324			8025-Mild	>0,9999			8025-Mild	0.1879			8025-Mild	0.9388			8025-Mild	0.4895			8025-Mild	0.8014			8025-Mild	0.6861
8025-Cax	0.0079			8025-Cax	0.0122			8025-Cax	0.0018			8025-Cax	0.005			8025-Cax	0.494			8025-Cax	0.0018			8025-Cax	0.0065			8025-Cax	0.0231			8025-Cax	0.0212			8025-Cax	0.017			8025-Cax	0.0047			8025-Cax	0.0002			8025-Cax	0.0137
[truncated: 30 more columns]

## Sheet: 7h-i
GC muscle: citrate isotopologues (% of total)
M+0				M+1				M+2				M+3				M+4				M+5				M+6
Ctrl	Panc02-Mild	8025-Mild	8025-Cax	Ctrl	Panc02-Mild	8025-Mild	8025-Cax	Ctrl	Panc02-Mild	8025-Mild	8025-Cax	Ctrl	Panc02-Mild	8025-Mild	8025-Cax	Ctrl	Panc02-Mild	8025-Mild	8025-Cax	Ctrl	Panc02-Mild	8025-Mild	8025-Cax	Ctrl	Panc02-Mild	8025-Mild	8025-Cax
68.658	56.6546	35.549	38.0741	13.4992	12.322	15.5687	18.2467	12.8804	19.2597	25.0093	21.4202	3.28102	6.9951	12.9132	12.5676	1.27425	3.38751	7.47684	6.99356	0.383066	1.25835	2.46708	1.93352	0.0239725	0.122805	1.01576	0.764406
52.1218	56.7276	30.4395	33.3012	13.8311	10.2483	19.7816	18.3627	22.194	19.2305	23.3236	20.6677	7.58427	7.94695	14.5709	14.5337	3.12439	3.88798	8.06176	8.69967	0.877367	1.59812	2.77046	3.06094	0.267131	0.360542	1.0522	1.37404
60.9403	58.1939	43.2803	64.5025	14.3394	12.6317	18.5722	13.4456	17.142	18.2337	21.0449	15.289	5.1835	6.24359	9.70281	4.27826	1.90989	3.12373	5.20578	1.85938	0.391012	1.31126	1.49318	0.520927	0.0939602	0.262199	0.700764	0.104324
60.068	50.0099	62.5579	36.9253	16.1152	16.63	15.6788	14.9561	15.8696	19.29	13.5974	22.194	5.25527	9.0876	5.2117	13.1973	2.20127	4.00665	2.27747	8.44288	0.427476	0.896345	0.5394	2.8495	0.0632229	0.0794544	0.137347	1.43497
74.2927	30.8764	38.6542	46.7583	9.46857	13.7207	16.189	18.2414	11.9087	23.0382	21.2221	20.3409	3.15673	14.8244	12.9137	8.63022	0.979573	11.0981	6.98975	4.42721	0.135545	4.22275	2.69367	1.15046	0.0582463	2.21927	1.33759	0.451531
60.1027	52.385	58.6585		14.1107	11.7193	15.2439		17.2094	17.7615	17.1705		5.45609	10.0221	5.86345		2.4465	5.39877	2.34249		0.575684	2.04587	0.600757		0.0989168	0.667418	0.120366
		56.0689				13.8094				18.53				6.48677				3.59367				1.11563				0.395698
Unpaired one-way ANOVA				Unpaired one-way ANOVA				Unpaired one-way ANOVA				Unpaired one-way ANOVA				Unpaired one-way ANOVA				Unpaired one-way ANOVA				Unpaired one-way ANOVA
P=0,0384				P=0,0121				P=0,1537				P=0,0412				P=0,0481				P=0,0504				P=0,1602
Dunnett's post-hoc test (vs Ctrl)				Dunnett's post-hoc test (vs Ctrl)				Dunnett's post-hoc test (vs Ctrl)				Dunnett's post-hoc test (vs Ctrl)				Dunnett's post-hoc test (vs Ctrl)				Dunnett's post-hoc test (vs Ctrl)				Dunnett's post-hoc test (vs Ctrl)
Panc02-Mild	0.1773			Panc02-Mild	0.9053			Panc02-Mild	0.2138			Panc02-Mild	0.1			Panc02-Mild	0.089			Panc02-Mild	0.0439			Panc02-Mild	0.269
8025-Mild	0.0386			8025-Mild	0.0728			8025-Mild	0.1127			8025-Mild	0.0507			8025-Mild	0.0771			8025-Mild	0.084			8025-Mild	0.1712
8025-Cax	0.027			8025-Cax	0.0734			8025-Cax	0.1553			8025-Cax	0.0281			8025-Cax	0.0302			8025-Cax	0.0539			8025-Cax	0.1046

## Sheet: 7j-k
GC muscle: succinate isotopologues (% of total)
M+0				M+1				M+2				M+3				M+4
Ctrl	Panc02-Mild	8025-Mild	8025-Cax	Ctrl	Panc02-Mild	8025-Mild	8025-Cax	Ctrl	Panc02-Mild	8025-Mild	8025-Cax	Ctrl	Panc02-Mild	8025-Mild	8025-Cax	Ctrl	Panc02-Mild	8025-Mild	8025-Cax
78.6924	76.0168	54.5426	49.309	11.1153	9.43346	15.9163	17.6695	7.88884	10.2013	19.4218	19.3746	1.68078	2.74566	7.01888	9.26821	0.622736	1.60275	3.10035	4.37867
65.3068	64.555	49.8719	31.564	14.0994	12.8341	19.5699	22.1355	15.0171	14.9747	18.1788	21.6821	4.55657	5.86224	9.00048	16.3983	1.02016	1.77397	3.37895	8.22006
77.0404	73.6567	52.0819	76.8549	10.4745	9.78602	23.406	9.88621	10.0757	12.0364	14.8029	10.6604	2.06448	3.45478	6.60389	1.83002	0.345007	1.0661	3.10536	0.768374
70.4202	50.48	78.1409	50.0509	14.1925	20.8049	9.35351	15.0713	11.3574	19.1753	9.166	19.1612	3.15303	7.73906	2.37521	10.5036	0.87695	1.80073	0.964372	5.21298
91.2061	39.7222	54.1339	51.1097	3.15224	16.3152	15.8873	20.089	5.40024	21.3484	17.5962	17.3748	0.241372	14.9362	8.32203	8.54409	0	7.67796	4.06065	2.88233
65.7195	91.1636	79.1566		14.7477	2.94766	9.63274		13.5477	3.83037	8.08241		4.89179	1.19938	2.22904		1.09323	0.858964	0.899194
		76.2873				8.10831				10.262				3.11942				2.22295
Unpaired one-way ANOVA				Unpaired one-way ANOVA				Unpaired one-way ANOVA				Unpaired one-way ANOVA				Unpaired one-way ANOVA
P=0,1164				P=0,3106				P=0,1529				P=0,0777				P=0,0428
Dunnett's post-hoc test (vs Ctrl)				Dunnett's post-hoc test (vs Ctrl)				Dunnett's post-hoc test (vs Ctrl)				Dunnett's post-hoc test (vs Ctrl)				Dunnett's post-hoc test (vs Ctrl)
Panc02-Mild	0.6117			Panc02-Mild	0.991			Panc02-Mild	0.5739			Panc02-Mild	0.3563			Panc02-Mild	0.2725
8025-Mild	0.3987			8025-Mild	0.5726			8025-Mild	0.468			8025-Mild	0.4478			8025-Mild	0.2216
8025-Cax	0.0474			8025-Cax	0.2234			8025-Cax	0.0639			8025-Cax	0.0288			8025-Cax	0.0145

## Sheet: 7l-m
GC muscle: fumarate isotopologues (% of total)
M+0				M+1				M+2				M+3				M+4
Ctrl	Panc02-Mild	8025-Mild	8025-Cax	Ctrl	Panc02-Mild	8025-Mild	8025-Cax	Ctrl	Panc02-Mild	8025-Mild	8025-Cax	Ctrl	Panc02-Mild	8025-Mild	8025-Cax	Ctrl	Panc02-Mild	8025-Mild	8025-Cax
75.4526	58.0897	44.6266	38.4884	13.7419	18.1657	20.9791	21.8847	7.83377	15.9114	20.4062	20.9126	2.32606	6.17036	10.1672	13.0169	0.645601	1.66283	3.82095	5.6974
60.8018	53.0068	37.9149	28.9607	15.8379	18.6616	24.3696	23.4642	15.6043	17.3797	20.4679	22.2054	6.50749	8.77809	12.6402	16.7072	1.24853	2.17384	4.60731	8.66256
67.5896	62.4641	48.8763	67.6009	16.3763	16.671	23.7876	14.8964	11.3858	13.9587	16.2592	12.5296	3.84702	5.35051	7.91777	4.02313	0.801238	1.55576	3.1591	0.949937
65.3611	47.5272	63.8469	36.7374	18.0935	22.9359	19.7166	20.0796	11.4569	19.2508	10.5304	21.198	3.98789	8.38944	4.56106	14.7689	1.1006	1.89674	1.34505	7.2161
82.733	30.293	40.3264	53.1597	9.90295	19.7681	23.1852	20.6252	5.11935	22.9397	19.7488	15.8663	2.07524	17.7472	11.3527	7.68604	0.169473	9.25201	5.38689	2.66273
64.4251	40.3088	68.214		16.2093	21.8834	15.5378		13.5099	21.2189	11.3479		4.70297	12.5014	3.94519		1.1527	4.0875	0.955081
		62.2147				17.5049				13.1473				5.53029				1.6029
Unpaired one-way ANOVA				Unpaired one-way ANOVA				Unpaired one-way ANOVA				Unpaired one-way ANOVA				Unpaired one-way ANOVA
P=0,0125				P=0,0122				P=0,0103				P=0,0261				P=0,0467
Dunnett's post-hoc test (vs Ctrl)				Dunnett's post-hoc test (vs Ctrl)				Dunnett's post-hoc test (vs Ctrl)				Dunnett's post-hoc test (vs Ctrl)				Dunnett's post-hoc test (vs Ctrl)
Panc02-Mild	0.0191			Panc02-Mild	0.0357			Panc02-Mild	0.0087			Panc02-Mild	0.041			Panc02-Mild	0.1537
8025-Mild	0.0483			8025-Mild	0.0071			8025-Mild	0.0726			8025-Mild	0.1713			8025-Mild	0.2501
8025-Cax	0.0086			8025-Cax	0.0256			8025-Cax	0.0112			8025-Cax	0.0146			8025-Cax	0.0177

## Sheet: 7n-o
GC muscle: malate isotopologues (% of total)
M+0				M+1				M+2				M+3				M+4
Ctrl	Panc02-Mild	8025-Mild	8025-Cax	Ctrl	Panc02-Mild	8025-Mild	8025-Cax	Ctrl	Panc02-Mild	8025-Mild	8025-Cax	Ctrl	Panc02-Mild	8025-Mild	8025-Cax	Ctrl	Panc02-Mild	8025-Mild	8025-Cax
75.0484	57.4499	44.421	38.1556	13.3581	17.6676	21.4465	21.5067	8.22853	15.9618	19.6436	20.8686	2.75308	7.26521	10.5371	13.4872	0.611851	1.65541	3.95175	5.98189
60.2467	52.7232	36.9934	29.6588	16.3711	18.685	24.4596	22.9433	15.1154	17.2967	20.6093	21.7553	6.84969	8.99608	12.9683	16.6752	1.41704	2.29892	4.96943	8.96741
67.374	61.4323	47.6142	67.2748	16.0373	16.9682	24.385	14.893	11.4076	14.0456	16.1333	12.4567	4.29198	6.02146	8.27013	4.38281	0.889097	1.53239	3.59736	0.992704
62.7355	47.455	62.9217	36.6437	18.4055	22.6604	19.5826	19.755	12.9212	19.0751	11.2145	21.1421	4.77692	8.67658	4.9588	14.9335	1.16095	2.13287	1.32234	7.52573
80.5757	30.4074	38.8063	52.6026	10.6283	19.7439	23.0088	20.6828	5.99469	23.1204	20.0464	15.9764	2.4012	17.3229	12.3446	7.80179	0.400091	9.40542	5.79392	2.93642
64.0985	42.7212	65.5224		16.5145	21.1004	16.9423		12.9419	19.5897	11.7296		5.14672	12.2973	4.79196		1.29838	4.29139	1.01372
		62.1949				17.2679				13.2235				5.59224				1.72149
Unpaired one-way ANOVA				Unpaired one-way ANOVA				Unpaired one-way ANOVA				Unpaired one-way ANOVA				Unpaired one-way ANOVA
P=0,0134				P=0,0093				P=0,0101				P=0,025				P=0,0478
Dunnett's post-hoc test (vs Ctrl)				Dunnett's post-hoc test (vs Ctrl)				Dunnett's post-hoc test (vs Ctrl)				Dunnett's post-hoc test (vs Ctrl)				Dunnett's post-hoc test (vs Ctrl)
Panc02-Mild	0.0225			Panc02-Mild	0.0432			Panc02-Mild	0.0093			Panc02-Mild	0.0393			Panc02-Mild	0.1703
8025-Mild	0.0406			8025-Mild	0.004			8025-Mild	0.0635			8025-Mild	0.1472			8025-Mild	0.2406
8025-Cax	0.0092			8025-Cax	0.0307			8025-Cax	0.0101			8025-Cax	0.014			8025-Cax	0.0178
