# Supplementary material for: Multi-omics profiling of cachexia-targeted tissues reveals a spatio-temporally coordinated response to cancer
Source: Nat Metab. 2026 Jan 15;8(1):237–59. doi: 10.1038/s42255-025-01434-3 (PMC12855018; doi:10.1038/s42255-025-01434-3)
Supplement: Supplementary file 16 — Statistical source data. [file 42255_2025_1434_MOESM16_ESM.xlsx]

## Sheet: 8a
Liver: mRNA levels (2-ΔCt values)
	No sarcopenia									Sarcopenia
NNMT	5.40267	0.886456	2.64784	3.62608	0.813104	0.936114	5.08843	1.59317	0.123525	2.90186	1.65149	7.33732	3.11802	4.1312	13.4808	3.3784	1.41231	12.9443	0.851989	9.40691	11.8365	0.913522	8.51239	4.49762	26.5101	7.91904	6.72079	0.332055
GNMT	0.530198	0.491397	0.30013	1.11035	0.13849	0.165991	0.756398	0.126082	0.011512	0.040169	0.179868	0.4161	1.05958	0.965401	2.28738	1.78382	0.07531	0.683425	0.428976	0.349949	0.640992	0.183524	1.45704	0.783235	2.05058	0.789799	1.13267	0.26371
GPX3	4.78457	1.29432	1.36328	7.58892	1.24481	0.183977	1.65566	1.05332	0.427257	1.23016	1.09892	2.73861	1.3016	1.59751	2.1802	2.05764	3.64438	15.5566	0.770055	1.31777	19.3994	3.31175	2.00843	2.2368	3.93954	2.40569	1.49614	0.293656
SAT1	4.30054	2.43313	1.03257	4.76001	0.722987	0.599813	1.73013	1.3926	0.235228	1.05153	0.652634	4.50323	2.70943	2.4854	2.97622	3.71432	0.928013	17.3329	0.933639	1.18663	12.6694	0.858394	3.45279	3.31625	12.7854	1.80988	3.50915	0.687662
GSTA4	0.122649	0.091623	0.075969	0.279972	0.066913	0.022781	0.052178	0.073349	0.031479	0.044528	0.053964	0.209094	0.084529	0.144792	0.151914	0.160417	0.111965	0.381557	0.117658	0.022422	0.882815	0.083537	0.122727	0.191668	0.511038	0.147697	0.12832	0.03018
Unpaired two-way ANOVA
Group effect: P=0,0104

## Sheet: 8b
Muscle: mRNA levels (2-ΔCt values)
	No sarcopenia							Sarcopenia
NNMT	0.021097	0.0345	0.058007	0.121234	0.024464	0.017259	0.029752	0.02801	0.015204	0.025228	0.017366	0.537255	0.14497	0.139277	0.052418	0.082397	0.056185	0.118135	0.025416	0.009695	0.302852	0.129677	0.327482	0.04033
GNMT	6.31541e-06	4.11577e-06	3.19905e-05	5.72967e-05	1.74738e-05	4.73637e-05	3.76069e-06	4.59078e-06	2.49783e-06	N.D	1.79177e-05	N.D	0.00031753	N.D	4.73986e-06	3.1484e-05	3.62226e-06	0.000106469	2.45533e-05	4.46245e-06	6.57573e-05	N.D	N.D	0.000218124
KMT2A	0.00167	0.00131	0.0032	0.0033	0.00122	0.00146	0.00095	0.00139	0.00117	0.00332	0.00137	0.03282	0.00363	0.01012	0.00222	0.00302	0.00198	0.00389	0.002	0.00374	0.01089	0.00352	0.0035	0.00303
KMT2B	0.00158	0.0016	0.00252	0.00268	0.00087	0.00145	0.00147	0.001	0.00141	0.00243	0.00157	0.02403	0.00324	0.00698	0.00278	0.00276	0.00177	0.00379	0.00087	0.00255	0.00713	0.00241	0.00406	0.00211
GPX3	0.022295	0.016954	0.031562	0.012877	0.022949	0.012941	0.015789	0.016035	0.006977	0.02308	0.010244	0.349844	0.033498	0.042564	0.02962	0.087242	0.032472	0.082548	0.033379	0.025771	0.122743	0.044718	0.050241	0.029331
SAT1	0.00291	0.004151	0.005079	0.007565	0.002916	0.002545	0.002021	0.002895	0.000973	0.010229	0.001209	0.113052	0.006547	0.007409	0.001551	0.004033	0.006978	0.005927	0.003008	0.003124	0.021921	0.005452	0.012958	0.007343
GSTA4	0.002617	0.002707	0.002114	0.003271	0.001928	0.002029	0.001844	0.003356	0.002418	0.003317	0.001749	0.014053	0.001633	0.001122	0.00218	0.003152	0.003633	0.003886	0.001287	0.003483	0.005791	0.00229	0.002915	0.00344
Unpaired two-way ANOVA
Group effect: P=0,0451

## Sheet: 8d
Liver: mRNA levels (Fold changes)
Mthfr		Mat1a		Nnmt		Sat1		Gpx3		Gsta4
Ctrl	SW480-Cax	Ctrl	SW480-Cax	Ctrl	SW480-Cax	Ctrl	SW480-Cax	Ctrl	SW480-Cax	Ctrl	SW480-Cax
1.11	3.45	1.04	2.27	1.16	49.68	0.81	1.3	0.87	5.3	0.75	0.21
0.97	2.74	0.77	2.27	0.59	66.54	0.98	2.16	0.82	7.97	1.05	0.24
1.21	1.99	1.05	3.08	0.66	63.34	1.33	2.65	1.16	8.53	1.29	0.16
0.71	2.79	1.14	2.79	1.59	41.44	0.88	2.02	1.15	5.96	0.9	0.15
	1.73		3.1		74.03		1.39		7.01		0.36
Raw data (2-ΔCt values)
Mthfr		Mat1a		Nnmt		Sat1		Gpx3		Gsta4
Ctrl	SW480-Cax	Ctrl	SW480-Cax	Ctrl	SW480-Cax	Ctrl	SW480-Cax	Ctrl	SW480-Cax	Ctrl	SW480-Cax
0.219	0.678	131.217	286.994	0.842	36.051	3.714	5.976	0.373	2.281	8.008	2.227
0.192	0.538	97.933	286.821	0.427	48.289	4.526	9.963	0.354	3.432	11.168	2.597
0.238	0.391	132.491	389.263	0.48	45.967	6.138	12.241	0.5	3.673	13.735	1.74
0.139	0.549	144.566	352.6	1.153	30.069	4.068	9.319	0.495	2.568	9.614	1.607
	0.341		392.191		53.72		6.432		3.016		3.854
Unpaired t test		Unpaired t test		Unpaired t test		Unpaired t test		Unpaired t test		Unpaired t test
Two-tailed		Two-tailed		Two-tailed		Two-tailed		Two-tailed		Two-tailed
P=0,0037		P=0,0001		P<0,0001		P=0,0204		P<0,0001		P=0,0002
Fold changes displayed on the graph have been calculated from exact 2-ΔCt values.
Statistical analysis was performed on rounded 2-ΔCt values displayed here.

## Sheet: 8e
GC muscle: mRNA levels (Fold changes)
Mthfr		Mat2a		Gnmt		Kmt2a		Kmt2b		Sat1		Gpx3		Gsta4
Ctrl	SW480-Cax	Ctrl	SW480-Cax	Ctrl	SW480-Cax	Ctrl	SW480-Cax	Ctrl	SW480-Cax	Ctrl	SW480-Cax	Ctrl	SW480-Cax	Ctrl	SW480-Cax
1.02	1.15	1.05	0.64	3.24	0.54	0.96	1.38	1.07	1.52	0.99	1.75	0.83	1.73	0.87	0.54
1	1.46	0.85	0.66	0.26	1.02	1.17	1.58	0.97	1.7	1.03	1.79	1.31	2.42	1.1	0.43
0.97	1.22	0.96	0.49	0.13	1.93	0.84	1.22	0.81	1.38	0.92	1.52	0.67	2.13	1.01	0.46
1.01	1.35	1.14	0.43	0.38	0.71	1.03	1.43	1.15	1.2	1.06	1.75	1.18	3.02	1.02	0.61
	1.62		0.64		1.13		1.32		1.68		1.84		3.25		0.35
Raw data (2-ΔCt values)
Mthfr		Mat2a		Gnmt		Kmt2a		Kmt2b		Sat1		Gpx3		Gsta4
Ctrl	SW480-Cax	Ctrl	SW480-Cax	Ctrl	SW480-Cax	Ctrl	SW480-Cax	Ctrl	SW480-Cax	Ctrl	SW480-Cax	Ctrl	SW480-Cax	Ctrl	SW480-Cax
0.318	0.356	2.25	1.381	2.341	0.393	2.337	3.351	1.467	2.077	1.523	2.69	16.783	34.913	1.358	0.844
0.31	0.453	1.83	1.418	0.186	0.737	2.84	3.84	1.327	2.324	1.585	2.743	26.473	48.775	1.707	0.667
0.301	0.378	2.053	1.045	0.094	1.399	2.035	2.959	1.104	1.892	1.407	2.329	13.53	43.004	1.564	0.719
0.312	0.419	2.458	0.93	0.273	0.513	2.492	3.473	1.57	1.639	1.622	2.682	23.892	60.98	1.591	0.953
	0.502		1.381		0.82		3.191		2.291		2.819		65.46		0.551
Unpaired t test		Unpaired t test		Unpaired Mann-Whitney		Unpaired t test		Unpaired t test		Unpaired t test		Unpaired t test		Unpaired t test
Two-tailed		Two-tailed		Two-tailed		Two-tailed		Two-tailed		Two-tailed		Two-tailed		Two-tailed
P=0,0073		P=0,0008		P=0,2857		P=0,004		P=0,0053		P<0,0001		P=0,0032		P<0,0001
Fold changes displayed on the graph have been calculated from exact 2-ΔCt values.
Statistical analysis was performed on rounded 2-ΔCt values displayed here.

## Sheet: 8f
Plasma: Metabolite levels (Fold changes)
#1		#2		#3		#4		#5		#6		#7		#8		#9		#10		#11		#12		#13		#14		#15		#16		#17		#18		#19		#20
Ctrl	SW480-Cax	Ctrl	SW480-Cax	Ctrl	SW480-Cax	Ctrl	SW480-Cax	Ctrl	SW480-Cax	Ctrl	SW480-Cax	Ctrl	SW480-Cax	Ctrl	SW480-Cax	Ctrl	SW480-Cax	Ctrl	SW480-Cax	Ctrl	SW480-Cax	Ctrl	SW480-Cax	Ctrl	SW480-Cax	Ctrl	SW480-Cax	Ctrl	SW480-Cax	Ctrl	SW480-Cax	Ctrl	SW480-Cax	Ctrl	SW480-Cax	Ctrl	SW480-Cax	Ctrl	SW480-Cax
1.08371	1.2358	0.975785	1.28061	1.19471	1.20486	1.09608	1.68182	1.25404	3.65849	0.917449	1.89181	0.972577	1.5308	0.852274	2.74248	1.07622	12.0919	0.995384	1.02107	0.986615	3.05722	1.08658	2.91782	1.02661	2.09489	1.16664	2.59787	1.06081	1.27945	1.16657	3.41011	0.864154	4.55079	1.08595	2.0482	1.10512	1.44248	0.925183	9.23207
1.00845	1.02266	1.02785	1.15761	0.956613	1.18195	0.842042	1.7151	0.923804	3.03628	1.03866	1.43302	1.09066	3.21111	1.25283	3.27749	1.04679	8.35593	1.02766	1.30307	1.03372	3.23153	1.11021	1.98638	0.973214	1.72287	0.96504	2.62538	1.02065	1.19144	0.844513	3.77148	1.03326	4.12998	0.94995	1.45493	0.75139	1.20053	1.10696	5.46742
1.01106	0.790871	1.29911	0.7899	1.04486	0.939044	0.946633	1.5098	0.813976	5.47971	1.15327	1.63192	1.20661	4.1695	1.00031	2.82516	0.983618	17.4707	0.811119	6.27755	1.05875	3.6244	0.901589	1.88719	0.954252	2.59436	0.677019	4.05448	1.20608	1.43469	1.0999	4.36324	1.34276	3.83965	1.03154	1.55556	1.06044	0.982856	0.939507	14.1864
0.896783	0.922623	0.697248	0.882698	0.803825	0.828838	1.11525	1.8636	1.00818	5.2224	0.890624	2.10052	0.730158	2.31344	0.894583	2.50457	0.893371	19.1179	1.16583	4.26064	0.920915	2.61725	0.901624	1.91508	1.04592	2.62592	1.1913	3.9496	0.712454	1.25703	0.889018	5.37121	0.759828	4.31764	0.932563	2.48098	1.08305	2.27513	1.02835	15.6464
	1.0735		0.986813		1.15243		2.06692		3.71179		1.45793		3.1005		2.83124		5.67164		1.11427		2.75682		1.70704		1.5344		2.04845		1.30328		4.08836		2.72304		1.49633		1.1189		4.15294
Raw data (MS intensities, arbitrary units)
#1		#2		#3		#4		#5		#6		#7		#8		#9		#10		#11		#12		#13		#14		#15		#16		#17		#18		#19		#20
Ctrl	SW480-Cax	Ctrl	SW480-Cax	Ctrl	SW480-Cax	Ctrl	SW480-Cax	Ctrl	SW480-Cax	Ctrl	SW480-Cax	Ctrl	SW480-Cax	Ctrl	SW480-Cax	Ctrl	SW480-Cax	Ctrl	SW480-Cax	Ctrl	SW480-Cax	Ctrl	SW480-Cax	Ctrl	SW480-Cax	Ctrl	SW480-Cax	Ctrl	SW480-Cax	Ctrl	SW480-Cax	Ctrl	SW480-Cax	Ctrl	SW480-Cax	Ctrl	SW480-Cax	Ctrl	SW480-Cax
227225	259116	40347	52951	74464	75097	2398501	3680268	35031	102198	87112	179628	6375	10034	29471	94833	15980	179543	377242	386977	9656	29921	31636	84953	349475	713133	6574	14639	252350	304359	79397	232094	97262	512199	29042	54776	6011	7846	10205	101832
211446	214425	42500	47865	59624	73669	1842608	3753079	25806	84817	98621	136066	7149	21048	43322	113333	15543	124071	389475	493852	10117	31627	32324	57834	331297	586491	5438	14794	242796	283423	57478	256689	116295	464837	25405	38910	4087	6530	12210	60307
211993	165825	53716	32661	65124	58529	2071482	3303837	22738	153073	109503	154951	7909	27330	34590	97692	14605	259409	307407	2379137	10362	35472	26250	54946	324842	883160	3815	22847	286907	341288	74860	296964	151130	432159	27587	41601	5768	5346	10363	156479
188032	193450	28830	36498	50101	51660	2440457	4078046	28163	145885	84565	199445	4786	15164	30934	86606	13265	283867	441841	1614744	9013	25615	26251	55758	356047	893902	6713	22256	169481	299026	60507	365567	85520	485958	24940	66350	5891	12375	11343	172584
	225085		40803		71829		4522953		103687		138431		20323		97902		84214		422299		26981		49701		522333		11543		310028		278256		306483		40017		6086		45808
Unpaired t test		Unpaired t test		Unpaired t test		Unpaired t test		Unpaired t test		Unpaired t test		Unpaired t test		Unpaired t test		Unpaired t test		Unpaired t test		Unpaired t test		Unpaired Mann-Whitney		Unpaired t test		Unpaired t test		Unpaired t test		Unpaired t test		Unpaired t test		Unpaired t test		Unpaired Mann-Whitney		Unpaired t test
Two-tailed		Two-tailed		Two-tailed		Two-tailed		Two-tailed		Two-tailed		Two-tailed		Two-tailed		Two-tailed		Two-tailed		Two-tailed		Two-tailed		Two-tailed		Two-tailed		Two-tailed		Two-tailed		Two-tailed		Two-tailed		Two-tailed		Two-tailed
P=0,9232		P=0,899		P=0,5982		P=0,0004		P=0,0006		P=0,0027		P=0,0083		P<0,0001		P=0,0055		P=0,1795		P<0,0001		P=0,0159		P=0,0031		P=0,0031		P=0,0237		P<0,0001		P=0,0001		P=0,0095		P=0,1111		P=0,0119

## Sheet: 8g
Liver: Metabolite levels (Fold changes)
#1		#2		#3		#4		#5		#6		#7		#8		#9		#10		#11		#12		#13		#14		#15		#16		#17		#18		#19		#20
Ctrl	SW480-Cax	Ctrl	SW480-Cax	Ctrl	SW480-Cax	Ctrl	SW480-Cax	Ctrl	SW480-Cax	Ctrl	SW480-Cax	Ctrl	SW480-Cax	Ctrl	SW480-Cax	Ctrl	SW480-Cax	Ctrl	SW480-Cax	Ctrl	SW480-Cax	Ctrl	SW480-Cax	Ctrl	SW480-Cax	Ctrl	SW480-Cax	Ctrl	SW480-Cax	Ctrl	SW480-Cax	Ctrl	SW480-Cax	Ctrl	SW480-Cax	Ctrl	SW480-Cax	Ctrl	SW480-Cax
0.958405	0.765604	0.77432	1.05771	0.809707	0.680961	0.966583	1.0628	0.995317	1.23362	1.09059	1.94438	0.815691	0.757791	1.40992	1.82883	0.528197	1.54981	1.2578	8.10047	1.21799	1.14602	1.02622	0.852442	1.00421	1.4299	1.07219	1.41728	0.974672	1.72019	1.07452	1.49238	0.995603	3.95577	0.927246	2.34874	1.07768	1.01229	0.63236	1.32617
0.995927	0.856793	0.954431	0.82202	1.0628	0.776174	1.03433	1.31601	0.547522	0.854838	0.941449	2.27269	0.845926	1.47335	0.761407	0.587413	0.761137	1.20236	0.455197	7.02791	0.829843	1.45389	0.898552	0.975019	0.980674	1.36054	1.21807	1.29314	0.984444	2.23123	0.804645	1.93187	0.771319	2.92472	1.06951	2.15765	0.660077	0.536811	0.843205	0.996223
0.962888	0.912381	1.24803	0.645506	1.14463	1.64228	0.9592	1.42544	1.24442	1.5628	1.21219	2.50883	0.781984	8.29784	0.955224	0.819792	0.832246	2.72692	0.614207	19.9056	0.872415	2.9836	0.991512	1.55844	0.936808	3.84402	0.833673	1.7801	1.32708	4.51843	1.03345	2.92183	1.13915	3.94961	1.25665	2.56778	0.821827	0.898643	0.769981	2.53341
1.08278	1.53849	1.02322	0.691008	0.98286	1.19084	1.03988	1.21655	1.21274	1.33169	0.755768	1.58655	1.5564	3.17171	0.873454	0.654393	1.87842	2.66503	1.6728	14.2548	1.07976	3.05146	1.08372	1.1681	1.07831	1.88353	0.876071	1.31924	0.713801	2.5609	1.08738	1.76766	1.09393	3.86597	0.746595	1.63771	1.44041	1.3197	1.75445	2.10176
	0.941559		0.840604		0.914125		1.3625		1.53959		1.69743		2.51704		0.738332		0.981426		9.07884		2.30374		0.765193		1.4361		1.06825		2.84732		1.99888		1.95419		1.15983		1.64005		0.951854
Raw data (MS intensities, arbitrary units)
#1		#2		#3		#4		#5		#6		#7		#8		#9		#10		#11		#12		#13		#14		#15		#16		#17		#18		#19		#20
Ctrl	SW480-Cax	Ctrl	SW480-Cax	Ctrl	SW480-Cax	Ctrl	SW480-Cax	Ctrl	SW480-Cax	Ctrl	SW480-Cax	Ctrl	SW480-Cax	Ctrl	SW480-Cax	Ctrl	SW480-Cax	Ctrl	SW480-Cax	Ctrl	SW480-Cax	Ctrl	SW480-Cax	Ctrl	SW480-Cax	Ctrl	SW480-Cax	Ctrl	SW480-Cax	Ctrl	SW480-Cax	Ctrl	SW480-Cax	Ctrl	SW480-Cax	Ctrl	SW480-Cax	Ctrl	SW480-Cax
362168	289311	421279	575461	258372	217290	785669	863878	74394	92206	36028	64233	193863	180102	18208	23618	37786	110870	478287	3080264	20513	19301	259280	215375	1455150	2072005	30523	40347	1037866	1831725	1164735	1617674	866656	3443433	3285	8321	7169	6734	21849	45821
376347	323770	519271	447231	339132	247672	840739	1069696	40924	63894	31101	75079	201049	350168	9833	7586	54450	86014	173092	2672416	13976	24486	227025	246345	1421049	1971489	34676	36813	1048271	2375893	872199	2094058	671421	2545925	3789	7644	4391	3571	29134	34421
363862	344776	679006	351196	365245	524041	779668	1158644	93013	116810	40045	82880	185852	1972125	12336	10587	59537	195078	233557	7569249	14693	50249	250512	393750	1357485	5570191	23733	50676	1413125	4811384	1120211	3167133	991614	3438069	4452	9097	5467	5978	26604	87533
409167	581372	556697	375952	313624	379990	845250	988853	90645	99536	24967	52412	369905	753811	11280	8451	134378	190650	636094	5420511	18185	51392	273809	295127	1562528	2729334	24940	37556	760081	2726942	1178675	1916059	952244	3365262	2645	5802	9582	8779	60619	72619
	355802		457342		291691		1107486		115075		56075		598217		9535		70209		3452297		38799		193331		2080987		30411		3031930		2166698		1701093		4109		10910		32888
Unpaired Mann-Whitney		Unpaired t test		Unpaired t test		Unpaired t test		Unpaired t test		Unpaired t test		Unpaired Mann-Whitney		Unpaired Mann-Whitney		Unpaired t test		Unpaired t test		Unpaired t test		Unpaired t test		Unpaired Mann-Whitney		Unpaired t test		Unpaired t test		Unpaired t test		Unpaired t test		Unpaired t test		Unpaired t test		Unpaired t test
Two-tailed		Two-tailed		Two-tailed		Two-tailed		Two-tailed		Two-tailed		Two-tailed		Two-tailed		Two-tailed		Two-tailed		Two-tailed		Two-tailed		Two-tailed		Two-tailed		Two-tailed		Two-tailed		Two-tailed		Two-tailed		Two-tailed		Two-tailed
P=0,1905		P=0,1557		P=0,8485		P=0,0074		P=0,1769		P=0,0023		P=0,2857		P=0,2857		P=0,1378		P=0,0059		P=0,0328		P=0,7076		P=0,0159		P=0,0441		P=0,0144		P=0,0081		P=0,0013		P=0,0151		P=0,763		P=0,2098

## Sheet: 8h
GC muscle: Metabolite levels (Fold changes)
#1		#2		#3		#4		#5		#6		#7		#8		#9		#10		#11		#12		#13		#14		#15		#16		#17		#18		#19		#20
Ctrl	SW480-Cax	Ctrl	SW480-Cax	Ctrl	SW480-Cax	Ctrl	SW480-Cax	Ctrl	SW480-Cax	Ctrl	SW480-Cax	Ctrl	SW480-Cax	Ctrl	SW480-Cax	Ctrl	SW480-Cax	Ctrl	SW480-Cax	Ctrl	SW480-Cax	Ctrl	SW480-Cax	Ctrl	SW480-Cax	Ctrl	SW480-Cax	Ctrl	SW480-Cax	Ctrl	SW480-Cax	Ctrl	SW480-Cax	Ctrl	SW480-Cax	Ctrl	SW480-Cax	Ctrl	SW480-Cax
1.06556	1.52391	0.53405	0.827188	0.852255	0.985342	1.00639	1.81769	0.939821	0.849431	0.861283	2.01888	0.874994	1.12348	0.767062	7.12863	1.18836	6.02946	0.66609	1.65653	0.92376	2.14715	0.769433	1.34213	1.03017	3.27109	1.2098	2.04607	1.38816	1.09835	1.1063	1.72076	0.880439	0.972019	0.901261	1.8404	1.11665	0.992007	1.06734	1.92613
0.914558	1.09057	1.17714	0.536722	0.942062	0.845482	0.980278	1.89513	1.05818	0.290123	1.04931	1.19216	1.14359	1.49408	2.10581	2.71987	0.731278	4.75846	0.954637	1.41827	0.837569	4.71264	1.00576	2.39721	1.04733	2.43823	0.975421	1.87303	0.86907	1.7938	0.868377	2.46797	1.01386	1.48742	0.952759	1.42825	1.07473	1.05584	0.946938	2.2542
0.81782	1.28674	1.43474	0.82228	0.954686	0.923002	0.818562	1.92026	1.02627	0.731911	1.07687	2.03702	0.960845	3.22884	0.509725	9.26773	0.829153	7.61835	1.02945	4.0322	0.816421	2.39559	0.809594	2.4784	0.682577	3.84099	0.848539	3.01531	0.885153	1.1257	1.0713	2.80915	0.940218	1.66051	1.11658	2.11719	0.490861	1.21011	0.938924	2.46063
1.20206	1.46745	0.854069	0.87009	1.251	1.0555	1.19478	1.87269	0.975735	0.309561	1.01254	2.00972	1.02057	2.34616	0.617406	1.59254	1.25121	6.9761	1.34983	2.77358	1.42225	1.99005	1.41521	2.10027	1.23992	3.34656	0.966242	2.20109	0.857614	1.12628	0.954027	2.54561	1.16548	1.23474	1.0294	2.36438	1.31776	1.18216	1.0468	2.49453
	1.50637		0.771005		1.00153		2.13994		0.300895		1.52317		1.541		1.75277		1.91179		1.94581		1.69242		2.49801		2.4583		1.50568		0.988147		2.12679		0.859632		1.89984		1.19289		1.39459
Raw data (MS intensities, arbitrary units)
#1		#2		#3		#4		#5		#6		#7		#8		#9		#10		#11		#12		#13		#14		#15		#16		#17		#18		#19		#20
Ctrl	SW480-Cax	Ctrl	SW480-Cax	Ctrl	SW480-Cax	Ctrl	SW480-Cax	Ctrl	SW480-Cax	Ctrl	SW480-Cax	Ctrl	SW480-Cax	Ctrl	SW480-Cax	Ctrl	SW480-Cax	Ctrl	SW480-Cax	Ctrl	SW480-Cax	Ctrl	SW480-Cax	Ctrl	SW480-Cax	Ctrl	SW480-Cax	Ctrl	SW480-Cax	Ctrl	SW480-Cax	Ctrl	SW480-Cax	Ctrl	SW480-Cax	Ctrl	SW480-Cax	Ctrl	SW480-Cax
258201	369264	311978	483222	233051	269444	360153	650492	94574	85478	69439	162768	29241	37545	86785	806530	13028	66101	422790	1051455	20792	48328	327365	571024	726972	2308342	14102	23850	3245624	2568014	86553	134627	68634	75773	11113	22693	9989	8874	15584	28123
221610	264261	687655	313539	257609	231199	350810	678208	106484	29195	84598	96115	38217	49930	238250	307725	8017	52167	605941	900223	18852	106072	427913	1019923	739081	1720609	11370	21833	2031947	4194027	67939	193086	79035	115951	11748	17611	9614	9445	13826	32913
198169	311796	838139	480355	261061	252397	292937	687200	103273	73652	86820	164230	32110	107903	57670	1048546	9090	83520	653426	2559374	18376	53920	344452	1054468	481681	2710510	9891	35148	2069549	2631967	83815	219779	73294	129444	13768	26106	4391	10825	13709	35927
291275	355583	498925	508284	342088	288630	427572	670177	98188	31151	81634	162029	34106	78405	69853	180179	13717	76479	856781	1760488	32012	44792	602120	893586	874985	2361598	11263	25657	2005161	2633324	74640	199160	90854	96253	12693	29154	11788	10575	15284	36422
	365014		450401		273870		765816		30279		122802		51498		198307		20959		1235071		38093		1062808		1734776		17551		2310357		166393		67012		23426		10671		20362
Unpaired t test		Unpaired t test		Unpaired t test		Unpaired t test		Unpaired Mann-Whitney		Unpaired t test		Unpaired t test		Unpaired Mann-Whitney		Unpaired t test		Unpaired t test		Unpaired Mann-Whitney		Unpaired t test		Unpaired t test		Unpaired t test		Unpaired Mann-Whitney		Unpaired t test		Unpaired t test		Unpaired t test		Unpaired t test		Unpaired t test
Two-tailed		Two-tailed		Two-tailed		Two-tailed		Two-tailed		Two-tailed		Two-tailed		Two-tailed		Two-tailed		Two-tailed		Two-tailed		Two-tailed		Two-tailed		Two-tailed		Two-tailed		Two-tailed		Two-tailed		Two-tailed		Two-tailed		Two-tailed
P=0,0164		P=0,2441		P=0,6748		P<0,0001		P=0,0159		P=0,0066		P=0,064		P=0,0635		P=0,0061		P=0,0429		P=0,0159		P=0,0042		P=0,0004		P=0,0061		P=0,1905		P=0,0005		P=0,2176		P=0,0014		P=0,4647		P=0,0021

## Sheet: 8i
eWAT: Metabolite levels (Fold changes)
#1		#2		#3		#4		#5		#6		#7		#8		#9		#10		#11		#12		#13		#14		#15		#16		#17		#18		#19		#20
Ctrl	SW480-Cax	Ctrl	SW480-Cax	Ctrl	SW480-Cax	Ctrl	SW480-Cax	Ctrl	SW480-Cax	Ctrl	SW480-Cax	Ctrl	SW480-Cax	Ctrl	SW480-Cax	Ctrl	SW480-Cax	Ctrl	SW480-Cax	Ctrl	SW480-Cax	Ctrl	SW480-Cax	Ctrl	SW480-Cax	Ctrl	SW480-Cax	Ctrl	SW480-Cax	Ctrl	SW480-Cax	Ctrl	SW480-Cax	Ctrl	SW480-Cax	Ctrl	SW480-Cax	Ctrl	SW480-Cax
1.74612	3.37406	1.51441	2.84655	1.31487	2.41873	1.39352	3.96781	0.200476	0.844774	1.81359	4.94726	1.76951	2.00644	1.8155	2.0324	1.68991	74.5992	1.44808	0.904029	1.63041	6.27911	2.28448	4.20721	1.51933	4.9127	3.24572	6.22558	1.15752	1.79542	1.44823	4.63921	1.56049	15.3558	1.66025	6.7455	1.30667	2.33215	1.00356	8.57962
0.84802	5.0799	0.867515	6.25741	0.791889	4.732	0.83521	6.07483	0.135635	1.02242	1.07405	5.40835	0.752076	5.86899	1.00869	10.0075	0	49.5319	0.898962	2.12417	0.622502	7.27987	0.768962	8.3752	0.843513	7.91473	0.75428	11.5579	0.851136	4.47001	0.821048	8.32437	0.783966	11.0182	0.958322	5.58864	0.948416	1.92349	0.765131	6.42982
0.935051	3.95815	1.01873	3.48023	1.07876	4.88651	0.971412	5.4439	1.6468	1.76272	0.730903	5.81529	1.25801	10.4118	0.790491	13.3376	2.31009	110.378	0.987832	5.33524	1.05995	12.2837	0.527473	9.17857	0.936203	10.8866	0	12.1249	1.26189	4.38906	0.90968	7.77296	1.08199	23.3285	0.937709	6.93934	0.982379	2.361	1.07085	13.5127
0.470812	3.99127	0.599336	4.76711	0.814475	4.88338	0.799861	4.7324	2.01709	1.1306	0.381451	6.20658	0.220395	8.12076	0.385311	14.7019	0	127.096	0.665128	4.19498	0.687133	9.84846	0.419085	10.0549	0.700952	9.24443	0	10.1903	0.72945	4.08563	0.821048	9.10645	0.573554	22.4415	0.443721	8.60682	0.762531	1.83146	1.16047	14.7637
	4.08604		3.55094		3.96448		6.41849		1.06311		5.40255		4.86315		5.53557		32.2441		1.8561		6.33455		5.01711		6.15332		9.9567		3.9906		7.27283		12.7949		6.84676		1.84278		3.99725
Raw data (MS intensities, arbitrary units)
#1		#2		#3		#4		#5		#6		#7		#8		#9		#10		#11		#12		#13		#14		#15		#16		#17		#18		#19		#20
Ctrl	SW480-Cax	Ctrl	SW480-Cax	Ctrl	SW480-Cax	Ctrl	SW480-Cax	Ctrl	SW480-Cax	Ctrl	SW480-Cax	Ctrl	SW480-Cax	Ctrl	SW480-Cax	Ctrl	SW480-Cax	Ctrl	SW480-Cax	Ctrl	SW480-Cax	Ctrl	SW480-Cax	Ctrl	SW480-Cax	Ctrl	SW480-Cax	Ctrl	SW480-Cax	Ctrl	SW480-Cax	Ctrl	SW480-Cax	Ctrl	SW480-Cax	Ctrl	SW480-Cax	Ctrl	SW480-Cax
68797	132938	51676	97132	61826	113730	200022	569530	8184	34486	25617	69880	11136	12627	15351	17185	2139	94424	1169962	730403	4793	18459	71366	131431	162259	524658	3223	6182	371088	575589	36454	116776	139190	1369685	4591	18653	3578	6386	6562	56100
33412	200148	29602	213520	37235	222501	119884	871966	5537	41738	15171	76393	4733	36935	8529	84618	0	62695	726309	1716203	1830	21401	24022	261637	90084	845264	749	11477	272864	1433030	20667	209537	69927	982783	2650	15454	2597	5267	5003	42043
36841	155951	34762	118755	50724	229766	139434	781404	67227	71959	10324	82141	7917	65524	6684	112776	2924	139711	798111	4310561	3116	36111	16478	286734	99983	1162650	0	12040	404547	1407079	22898	195657	96510	2080819	2593	19189	2690	6465	7002	88356
18550	157256	20451	162667	38297	229619	114810	679277	82343	46154	5388	87668	1387	51106	3258	124312	0	160872	537385	3389296	2020	28952	13092	314110	74859	987270	0	10119	233853	1309805	20667	229223	51159	2001707	1227	23800	2088	5015	7588	96536
	160990		121168		186412		921294		43399		76311		30605		46806		40813		1499617		18622		156732		657152		9887		1279339		183068		1141260		18933		5046		26137
Unpaired t test		Unpaired t test		Unpaired t test		Unpaired t test		Unpaired t test		Unpaired t test		Unpaired t test		Unpaired t test		Unpaired t test		Unpaired t test		Unpaired t test		Unpaired t test		Unpaired t test		Unpaired t test		Unpaired Mann-Whitney		Unpaired Mann-Whitney		Unpaired t test		Unpaired t test		Unpaired t test		Unpaired t test
Two-tailed		Two-tailed		Two-tailed		Two-tailed		Two-tailed		Two-tailed		Two-tailed		Two-tailed		Two-tailed		Two-tailed		Two-tailed		Two-tailed		Two-tailed		Two-tailed		Two-tailed		Two-tailed		Two-tailed		Two-tailed		Two-tailed		Two-tailed
P<0,0001		P=0,0028		P=0,0006		P<0,0001		P=0,7323		P<0,0001		P=0,0153		P=0,0199		P=0,0064		P=0,0839		P=0,0009		P=0,0024		P=0,0008		P=0,0003		P=0,0159		P=0,0159		P=0,0008		P<0,0001		P=0,0004		P=0,0084

## Sheet: 8j-k
GC muscle: citrate isotopologues (% of total)
M+0		M+1		M+2		M+3		M+4		M+6
Ctrl	SW480-Cax	Ctrl	SW480-Cax	Ctrl	SW480-Cax	Ctrl	SW480-Cax	Ctrl	SW480-Cax	Ctrl	SW480-Cax
70.4865	68.6823	12.9837	12.7787	11.5244	11.4556	3.74287	4.98076	1.1631	1.89595	0.0994309	0.20669
78.0925	54.721	9.85118	16.0822	8.30451	18.2476	2.72782	7.41592	0.964214	3.23931	0.0598043	0.294023
70.2969	42.9792	12.5185	16.8182	10.9739	17.0373	4.15609	12.3406	1.6475	8.41952	0.407172	2.40514
83.0434	58.3502	6.98199	17.3109	7.26362	13.0407	2.01213	7.11981	0.633801	3.62449	0.0650479	0.553948
	67.3194		14.8234		10.4587		4.5572		2.3558		0.485562
Unpaired t test		Unpaired t test		Unpaired t test		Unpaired t test		Unpaired t test		Unpaired t test
Two-tailed		Two-tailed		Two-tailed		Two-tailed		Two-tailed		Two-tailed
P=0,0242		P=0,0138		P=0,0542		P=0,039		P=0,0744		P=0,2206

## Sheet: 8l-m
GC muscle: succinate isotopologues (% of total)
M+0		M+1		M+2		M+3		M+4
Ctrl	SW480-Cax	Ctrl	SW480-Cax	Ctrl	SW480-Cax	Ctrl	SW480-Cax	Ctrl	SW480-Cax
78.7681	75.1258	12.041	12.4128	6.79092	8.4733	1.94364	3.31612	0.456271	0.672021
82.2312	70.3597	9.92018	14.3953	5.95776	10.3538	1.46994	4.11544	0.420891	0.775748
73.4438	50.581	14.682	19.7381	8.52166	14.1829	2.75039	9.9915	0.602113	5.50637
84.2881	73.5757	8.52776	13.6743	5.64319	8.07069	1.27808	3.47483	0.262821	1.20445
	81.2064		10.9082		6.20305		1.37993		0.302398
Unpaired t test		Unpaired t test		Unpaired t test		Unpaired t test		Unpaired t test
Two-tailed		Two-tailed		Two-tailed		Two-tailed		Two-tailed
P=0,1723		P=0,1992		P=0,1392		P=0,1658		P=0,2889

[truncated: 5 more sheets: 8n-o, 8p-q, 8r, 8s, 8t]
