# Supplementary material for: Multi-omics profiling of cachexia-targeted tissues reveals a spatio-temporally coordinated response to cancer
Source: Nat Metab. 2026 Jan 15;8(1):237–59. doi: 10.1038/s42255-025-01434-3 (PMC12855018; doi:10.1038/s42255-025-01434-3)
Supplement: Supplementary file 17 — Statistical source data. [file 42255_2025_1434_MOESM17_ESM.xlsx]

## Sheet: E2a
Initial weights (g)
Initial body weight				Initial lean mass				Initial fat mass
Ctrl	Non-cax	Pre-cax	Cax	Ctrl	Non-cax	Pre-cax	Cax	Ctrl	Non-cax	Pre-cax	Cax
26.2	25	26.6	23.3	22.97	22.07	22.97	20.18	1.5	1.83	1.32	1.32
25.3	25.7	26.1	27.9	22.56	22.2	23.04	23.88	1.41	1.53	1.51	2.05
24.9	22.9	25.1	27.9	21.87	20.06	22.25	24.03	1.58	1.64	1.35	2.47
26.2	24.5	24.4	24.9	22.72	21.85	21.11	21.44	1.87	1.53	1.21	1.69
Unpaired one-way ANOVA				Unpaired Kruskal-Wallis				Unpaired one-way ANOVA
P=0,5183				P=0,5038				P=0,1166
Dunnett's post-hoc test (vs Ctrl)				Dunn's post-hoc test (vs Ctrl)				Dunnett's post-hoc test (vs Ctrl)
Non-cax	0.5601			Non-cax	0.5075			Non-cax	0.9929
Pre-cax	0.9993			Pre-cax	>0,9999			Pre-cax	0.4999
Cax	0.9711			Cax	>0,9999			Cax	0.3607

## Sheet: E2b
Final weights (g)
Final body weight (tumor-free)				Final lean mass (tumor-free)				Final fat mass
Ctrl	Non-cax	Pre-cax	Cax	Ctrl	Non-cax	Pre-cax	Cax	Ctrl	Non-cax	Pre-cax	Cax
27	25.246	27.753	21.136	23.81	22.356	25.483	20.006	1.21	1.51	0.84	0.03
26.7	26.437	27.053	25.138	24.53	23.787	24.453	23.518	1.09	1.07	0.95	0.4
25.1	23.452	26.23	25.722	22.76	20.942	23.32	23.382	1.16	1.36	1.76	0.82
27.8	25.358	25.325	20.939	24.8	23.168	23.395	19.769	1.83	0.95	0.86	0.01
Unpaired one-way ANOVA				Unpaired one-way ANOVA				Unpaired Kruskal-Wallis
P=0,0334				P=0,0752				P=0,0055
Dunnett's post-hoc test (vs Ctrl)				Dunnett's post-hoc test (vs Ctrl)				Dunn's post-hoc test (vs Ctrl)
Non-cax	0.4313			Non-cax	0.3723			Non-cax	>0,9999
Pre-cax	>0,9999			Pre-cax	0.9948			Pre-cax	0.7481
Cax	0.0273			Cax	0.0878			Cax	0.0113

## Sheet: E2c
% of initial
Body weight (tumor-free)				Lean mass (tumor-free)				Fat mass
Ctrl	Non-cax	Pre-cax	Cax	Ctrl	Non-cax	Pre-cax	Cax	Ctrl	Non-cax	Pre-cax	Cax
103.1	101	104.3	90.7	103.7	101.3	110.9	99.1	80.7	82.5	63.6	2.3
105.5	102.9	103.7	90.1	108.7	107.1	106.1	98.5	77.3	69.9	62.9	19.5
100.8	102.4	104.5	92.2	104.1	104.4	104.8	97.3	73.4	82.9	130.4	33.2
106.1	103.5	103.8	84.1	109.2	106	110.8	92.2	97.9	62.1	71.1	0.6
Unpaired one-way ANOVA				Unpaired one-way ANOVA				Unpaired Kruskal-Wallis
P<0,0001				P=0,0007				P=0,0117
Dunnett's post-hoc test (vs Ctrl)				Dunnett's post-hoc test (vs Ctrl)				Dunnett's post-hoc test (vs Ctrl)
Non-cax	0.6998			Non-cax	0.7493			Non-cax	>0,9999
Pre-cax	0.9985			Pre-cax	0.7493			Pre-cax	>0,9999
Cax	<0,0001			Cax	0.0016			Cax	0.0143

## Sheet: E2d
Tissue weights (% of initial body weight)
GC muscle				eWAT				iWAT
Ctrl	Non-cax	Pre-cax	Cax	Ctrl	Non-cax	Pre-cax	Cax	Ctrl	Non-cax	Pre-cax	Cax
0.58	0.548	0.579	0.438	0.389	0.528	0.293	0.146	0.313	0.248	0.192	0.073
0.617	0.537	0.544	0.491	0.368	0.432	0.421	0.143	0.285	0.187	0.226	0.093
0.57	0.594	0.566	0.473	0.414	0.515	0.506	0.283	0.293	0.332	0.371	0.161
0.607	0.563	0.549	0.47	0.576	0.453	0.258	0.076	0.447	0.29	0.221	0.076
Unpaired one-way ANOVA				Unpaired one-way ANOVA				Unpaired Kruskal-Wallis
P<0,0001				P=0,0014				0.0055
Dunnett's post-hoc test (vs Ctrl)				Dunnett's post-hoc test (vs Ctrl)				Dunn's post-hoc test (vs Ctrl)
Non-cax	0.1211			Non-cax	0.8162			Non-cax	>0,9999
Pre-cax	0.1084			Pre-cax	0.5956			Pre-cax	0.7959
Cax	<0,0001			Cax	0.0025			Cax	0.007
