# Supplementary material for: Multi-omics profiling of cachexia-targeted tissues reveals a spatio-temporally coordinated response to cancer
Source: Nat Metab. 2026 Jan 15;8(1):237–59. doi: 10.1038/s42255-025-01434-3 (PMC12855018; doi:10.1038/s42255-025-01434-3)
Supplement: Supplementary file 18 — Statistical source data. [file 42255_2025_1434_MOESM18_ESM.xlsx]

## Sheet: E4m
iWAT: Metabolite levels (Fold changes)
#1				#2				#3				#4				#5				#6				#7				#8				#9				#10				#11				#12				#13
Ctrl	Non-cax	Pre-cax	Cax	Ctrl	Non-cax	Pre-cax	Cax	Ctrl	Non-cax	Pre-cax	Cax	Ctrl	Non-cax	Pre-cax	Cax	Ctrl	Non-cax	Pre-cax	Cax	Ctrl	Non-cax	Pre-cax	Cax	Ctrl	Non-cax	Pre-cax	Cax	Ctrl	Non-cax	Pre-cax	Cax	Ctrl	Non-cax	Pre-cax	Cax	Ctrl	Non-cax	Pre-cax	Cax	Ctrl	Non-cax	Pre-cax	Cax	Ctrl	Non-cax	Pre-cax	Cax	Ctrl	Non-cax
1.08039	0.682331	0.994422	2.74196	0.660447	0.46102	0.662348	1.22898	0.979048	0.810182	0.987833	1.58125	1.05193	0.926147	1.09101	3.94381	1.24215	1.41658	2.73568	17.5401	1.1966	1.09851	1.68956	3.69263	0.80654	0.617304	1.57629	5.37645	0.820072	0.577603	1.26286	5.94268	2.40439	1.49133	4.8908	21.3281	1.22511	0.778899	1.10488	3.82619	0.894439	0.80978	2.19973	14.3424	0.935834	0.615643	1.00228	3.19313	1.66927	1.1885
0.834568	1.05835	1.11403	1.51618	0.452319	2.92133	0.709638	1.5091	0.895846	1.04823	0.949433	0.984042	1.07396	0.903655	1.31853	1.88596	1.17956	1.40093	2.70372	4.86853	1.16623	1.69179	2.84687	6.695	0.676539	2.29996	1.20613	3.81543	0.642295	1.90198	1.33504	4.49399	0.41822	0.449543	6.50138	8.62262	0.88319	0.691834	1.12534	1.1912	0.762105	2.3063	3.26979	5.33368	0.633892	1.74322	1.18589	3.92208	0.612672	1.16331
1.3287	0.940749	0.453437	1.53263	2.47455	0.670148	0.302511	0.732396	1.38716	0.932901	0.546161	1.38417	1.09806	0.90044	0.750345	2.98522	0.925911	1.04882	0.718233	14.9724	0.903999	1.43152	0.798662	2.56514	2.07913	1.42354	0.458698	3.56172	1.9837	0.840645	0.338763	4.27794	0.78528	1.58394	0.414904	17.2327	1.14	0.888152	0.457985	1.82496	1.89089	1.66513	0.455545	3.21388	1.93264	1.07283	0.405401	1.65874	1.20856	1.27029
0.75634	0.881576	1.07818	2.49945	0.412685	0.657113	0.884434	1.91469	0.737943	0.851052	0.92729	1.53757	0.776051	1.20401	1.48127	2.5922	0.652376	1.37811	2.40346	7.66028	0.733175	1.46412	1.55664	3.88742	0.437794	0.848083	1.23038	5.31686	0.553935	0.62596	1.79293	5.42381	0.392107	3.5742	1.32536	17.9167	0.751699	1.03693	0.859674	1.42188	0.452566	1.03501	2.30402	11.898	0.497637	0.996112	1.48804	2.98108	0.509497	2.25887
Raw data (MS intensities, arbitrary units)
#1				#2				#3				#4				#5				#6				#7				#8				#9				#10				#11				#12				#13
Ctrl	Non-cax	Pre-cax	Cax	Ctrl	Non-cax	Pre-cax	Cax	Ctrl	Non-cax	Pre-cax	Cax	Ctrl	Non-cax	Pre-cax	Cax	Ctrl	Non-cax	Pre-cax	Cax	Ctrl	Non-cax	Pre-cax	Cax	Ctrl	Non-cax	Pre-cax	Cax	Ctrl	Non-cax	Pre-cax	Cax	Ctrl	Non-cax	Pre-cax	Cax	Ctrl	Non-cax	Pre-cax	Cax	Ctrl	Non-cax	Pre-cax	Cax	Ctrl	Non-cax	Pre-cax	Cax	Ctrl	Non-cax
138288	87337	127284	350965	114311	79794	114640	212714	390161	322866	393662	630146	214667	188999	222643	804815	3810	4345	8391	53800	4294	3942	6063	13251	18327	14027	35818	122169	1017935	716964	1567557	7376500	40606	25186	82597	360194	2042465	1298555	1842012	6378902	5103	4620	12550	81827	412032	271057	441286	1405883	122816	87443
106823	135466	142593	194068	78288	505627	122825	261197	357004	417729	378359	392151	219163	184409	269073	384869	3618	4297	8293	14933	4185	6071	10216	24025	15373	52262	27407	86698	797265	2360883	1657157	5578283	7063	7592	109797	145621	1472425	1153402	1876127	1985924	4348	13158	18655	30430	279092	767509	522126	1726826	45077	85590
170071	120414	58039	196173	428298	115990	52359	126764	552799	371771	217651	551606	224082	183753	153123	609194	2840	3217	2203	45924	3244	5137	2866	9205	47244	32347	10423	80933	2462315	1043472	420498	5310103	13262	26750	7007	291031	1900569	1480698	763537	3042515	10788	9500	2599	18336	850907	472350	178491	730317	88919	93461
96810	112840	138005	319924	71428	113734	153079	331397	294078	339153	369535	612737	158369	245703	302283	528992	2001	4227	7372	23496	2631	5254	5586	13950	9948	19271	27958	120815	687586	776989	2225518	6732442	6622	60362	22383	302582	1253207	1728730	1433220	2370514	2582	5905	13145	67881	219101	438571	655158	1312520	37486	166195
Unpaired one-way ANOVA				Unpaired Kruskal-Wallis				Unpaired Kruskal-Wallis				Unpaired Kruskal-Wallis				Unpaired Kruskal-Wallis				Unpaired one-way ANOVA				Unpaired one-way ANOVA				Unpaired one-way ANOVA				Unpaired one-way ANOVA				Unpaired one-way ANOVA				Unpaired one-way ANOVA				Unpaired one-way ANOVA				Unpaired Kruskal-Wallis
P<0,0001				P=0,3301				P=0,104				P=0,0117				P=0,0022				P=0,0026				P<0,0001				P<0,0001				P<0,0001				P=0,0558				P=0,0057				P=0,003				P=0,0144
Dunnett's post-hoc test (vs Ctrl)				Dunn's post-hoc test (vs Ctrl)				Dunn's post-hoc test (vs Ctrl)				Dunn's post-hoc test (vs Ctrl)				Dunn's post-hoc test (vs Ctrl)				Dunnett's post-hoc test (vs Ctrl)				Dunnett's post-hoc test (vs Ctrl)				Dunnett's post-hoc test (vs Ctrl)				Dunnett's post-hoc test (vs Ctrl)				Dunnett's post-hoc test (vs Ctrl)				Dunnett's post-hoc test (vs Ctrl)				Dunnett's post-hoc test (vs Ctrl)				Dunn's post-hoc test (vs Ctrl)
Non-cax	0.9578			Non-cax	>0,9999			Non-cax	>0,9999			Non-cax	>0,9999			Non-cax	>0,9999			Non-cax	0.8774			Non-cax	0.8978			Non-cax	>0,9999			Non-cax	0.9717			Non-cax	0.9738			Non-cax	0.9907			Non-cax	0.9912			Non-cax	>0,9999
Pre-cax	0.9753			Pre-cax	>0,9999			Pre-cax	>0,9999			Pre-cax	>0,9999			Pre-cax	0.4125			Pre-cax	0.6155			Pre-cax	0.992			Pre-cax	0.9624			Pre-cax	0.6256			Pre-cax	0.9885			Pre-cax	0.9044			Pre-cax	>0,9999			Pre-cax	>0,9999
Cax	0.0054			Cax	0.2629			Cax	0.2241			Cax	0.0347			Cax	0.0042			Cax	0.0017			Cax	<0,0001			Cax	<0,0001			Cax	<0,0001			Cax	0.0859			Cax	0.0049			Cax	0.0036			Cax	0.018
[truncated: 30 more columns]

## Sheet: E4n
Soleus: Metabolite levels (Fold changes)
#1				#2				#3				#4				#5				#6				#7				#8				#9				#10				#11				#12				#13
Ctrl	Non-cax	Pre-cax	Cax	Ctrl	Non-cax	Pre-cax	Cax	Ctrl	Non-cax	Pre-cax	Cax	Ctrl	Non-cax	Pre-cax	Cax	Ctrl	Non-cax	Pre-cax	Cax	Ctrl	Non-cax	Pre-cax	Cax	Ctrl	Non-cax	Pre-cax	Cax	Ctrl	Non-cax	Pre-cax	Cax	Ctrl	Non-cax	Pre-cax	Cax	Ctrl	Non-cax	Pre-cax	Cax	Ctrl	Non-cax	Pre-cax	Cax	Ctrl	Non-cax	Pre-cax	Cax	Ctrl	Non-cax
0.93826	1.08257	0.809384	1.69091	0.932386	1.21591	0.807917	1.31423	0.175057	1.34328	0.978106	1.80021	0.924728	1.69957	1.3621	2.41945	ND	ND	ND	ND	1.09311	2.10927	1.33094	1.17299	0.969458	2.01955	1.19124	1.84148	0.971404	2.58321	2.43528	2.40441	0.671194	0.781808	2.86203	6.52299	0.783424	0.561744	1.29304	2.76914	0.980104	2.1295	1.23534	2.47573	1.01131	1.57166	1.26837	1.79534	0.788313	0.825071
1.42268	0.856082	1.33891	1.2496	1.37391	0.866088	0.998203	0.865503	1.30556	0.86706	1.31807	1.24653	1.19967	1.12208	1.14911	1.72241					0.876823	1.36796	1.33274	2.33879	1.09406	1.14522	1.26302	1.38665	1.08917	1.11817	1.33014	3.4436	2.87183	1.2497	1.45288	3.27069	2.32469	0.751411	0.899033	0.619153	1.23825	1.45227	1.01537	1.93945	1.18132	1.10987	1.16354	1.53204	2.01186	1.05906
0.827165	1.00701	1.23959	1.19483	0.903792	1.37898	1.13869	0.965648	0.810673	1.06758	1.24201	1.09079	0.864543	1.08009	1.53697	1.18991					1.19161	1.04667	1.91048	3.10119	1.03674	1.72314	1.12035	1.3072	0.934186	1.48347	1.82537	0.998873	0.268449	0.875964	7.53981	0.307878	0.444341	1.01916	2.14284	0.617609	1.07124	1.20349	1.76262	1.01038	0.834542	1.25774	1.41703	1.01264	0.642412	1.2027
0.811894	0.892006	0.700824	0.710179	0.789914	1.11354	0.959762	0.601175	0.908715	1.18236	1.0327	0.955516	1.01106	1.38308	1.2428	1.54653					0.838456	1.25039	1.16042	1.97308	0.899743	1.50211	1.21741	1.95429	1.00524	1.71076	1.72344	2.96858	0.188525	1.97908	0.28917	4.14898	0.447543	1.12904	0.417727	1.0984	0.710411	1.92988	1.40851	1.28303	0.972827	1.67742	1.40382	1.58916	0.557411	2.0651
Raw data (MS intensities, arbitrary units)
#1				#2				#3				#4				#5				#6				#7				#8				#9				#10				#11				#12				#13
Ctrl	Non-cax	Pre-cax	Cax	Ctrl	Non-cax	Pre-cax	Cax	Ctrl	Non-cax	Pre-cax	Cax	Ctrl	Non-cax	Pre-cax	Cax	Ctrl	Non-cax	Pre-cax	Cax	Ctrl	Non-cax	Pre-cax	Cax	Ctrl	Non-cax	Pre-cax	Cax	Ctrl	Non-cax	Pre-cax	Cax	Ctrl	Non-cax	Pre-cax	Cax	Ctrl	Non-cax	Pre-cax	Cax	Ctrl	Non-cax	Pre-cax	Cax	Ctrl	Non-cax	Pre-cax	Cax	Ctrl	Non-cax
266482	307468	229879	480249	298258	388952	258442	420406	296698	408744	297626	547783	191215	351437	281655	500294	0	9411	10259	26371	4872	9401	5932	5228	23084	48088	28365	43848	1350035	3590080	3384490	3341592	28343	33014	120857	275451	1216832	872514	2008387	4301097	19261	41849	24277	48653	654604	1017311	820999	1162096	322853	337907
404066	243142	380273	354907	439495	277050	319312	276863	397265	263836	401072	379303	248068	232024	237612	356160	0	6423	8966	12724	3908	6097	5940	10424	26051	27269	30074	33018	1513707	1554012	1848594	4785840	121271	52772	61352	138114	3610765	1167109	1396399	961683	24334	28540	19954	38114	764653	718404	753144	991667	823957	433738
234929	286008	352065	339353	289111	441117	364252	308898	246678	324851	377930	331913	178770	223340	317814	246050	0	0	9309	0	5311	4665	8515	13822	24686	41030	26677	31126	1298310	2061689	2536853	1388210	11336	36990	318389	13001	690160	1582982	3328315	959284	21052	23651	34639	19856	540186	814113	917221	655469	263099	492566
230592	253345	199046	201703	252683	356208	307015	192308	276511	359777	314237	290752	209066	285992	256985	319791	0	0	9666	17519	3737	5573	5172	8794	21424	35767	28988	46534	1397054	2377574	2395193	4125660	7961	83572	12211	175202	695134	1753650	648823	1706066	13961	37926	27680	25214	629696	1085771	908671	1028639	228287	845760
Unpaired one-way ANOVA				Unpaired one-way ANOVA				Unpaired one-way ANOVA				Unpaired one-way ANOVA								Unpaired one-way ANOVA				Unpaired one-way ANOVA				Unpaired one-way ANOVA				Unpaired Kruskal-Wallis				Unpaired Kruskal-Wallis				Unpaired one-way ANOVA				Unpaired one-way ANOVA				Unpaired Kruskal-Wallis
P=0,6475				P=0,6281				P=0,515				P=0,05								P=0,0452				P=0,0099				P=0,0578				P=0,2638				P=0,8995				P=0,1427				P=0,057				P=0,4701
Dunnett's post-hoc test (vs Ctrl)				Dunnett's post-hoc test (vs Ctrl)				Dunnett's post-hoc test (vs Ctrl)				Dunnett's post-hoc test (vs Ctrl)								Dunnett's post-hoc test (vs Ctrl)				Dunnett's post-hoc test (vs Ctrl)				Dunnett's post-hoc test (vs Ctrl)				Dunn's post-hoc test (vs Ctrl)				Dunn's post-hoc test (vs Ctrl)				Dunnett's post-hoc test (vs Ctrl)				Dunnett's post-hoc test (vs Ctrl)				Dunn's post-hoc test (vs Ctrl)
Non-cax	0.9947			Non-cax	0.7215			Non-cax	0.853			Non-cax	0.3749							Non-cax	0.4753			Non-cax	0.0144			Non-cax	0.3172			Non-cax	>0,9999			Non-cax	>0,9999			Non-cax	0.1166			Non-cax	0.074			Non-cax	0.7043
Pre-cax	0.9991			Pre-cax	0.9977			Pre-cax	0.762			Pre-cax	0.3714							Pre-cax	0.492			Pre-cax	0.5616			Pre-cax	0.2266			Pre-cax	0.4748			Pre-cax	>0,9999			Pre-cax	0.5419			Pre-cax	0.1874			Pre-cax	0.3566
Cax	0.6338			Cax	0.9622			Cax	0.3242			Cax	0.0188							Cax	0.0179			Cax	0.0112			Cax	0.0223			Cax	0.1605			Cax	>0,9999			Cax	0.1177			Cax	0.0318			Cax	0.7959
[truncated: 30 more columns]

## Sheet: E4o
Tumour: Metabolite levels (Fold changes)
#1			#2			#3			#4			#5			#6			#7			#8			#9			#10			#11			#12			#13			#14			#15			#16			#17
Non-cax	Pre-cax	Cax	Non-cax	Pre-cax	Cax	Non-cax	Pre-cax	Cax	Non-cax	Pre-cax	Cax	Non-cax	Pre-cax	Cax	Non-cax	Pre-cax	Cax	Non-cax	Pre-cax	Cax	Non-cax	Pre-cax	Cax	Non-cax	Pre-cax	Cax	Non-cax	Pre-cax	Cax	Non-cax	Pre-cax	Cax	Non-cax	Pre-cax	Cax	Non-cax	Pre-cax	Cax	Non-cax	Pre-cax	Cax	Non-cax	Pre-cax	Cax	Non-cax	Pre-cax	Cax	Non-cax	Pre-cax
1.17552	1.14696	0.990946	1.13999	1.21405	1.24342	1.13754	0.98788	0.737212	1.37597	0.73921	1.06001	0.655803	2.68215	1.5289	0.881558	0.440779	0.140708	1.1602	0.370333	0.265574	0.547904	3.69762	3.01433	0.932257	1.99269	11.1354	1.16593	1.41948	1.92439	0.903934	1.84439	0.801576	1.14456	1.52966	1.22843	1.23463	1.22349	1.20742	1.10002	2.7109	1.12921	1.27891	0.687161	0.915034	1.08	10.1126	20.44	1.23698	1.60956
0.873565	0.814088	0.88441	0.797728	1.08758	1.10394	0.886967	0.968775	0.57575	0.818414	0.484663	1.17766	0.788701	2.8908	2.41658	0.866771	0.353078	0.293815	0.966323	0.23657	0.534486	1.44923	3.32569	2.28839	0.664476	2.31119	3.74254	0.762123	1.49655	1.83613	0.92173	1.96799	1.07497	0.869999	1.41503	1.30431	0.881066	1.02842	1.09306	0.709239	2.50788	0.94543	0.972433	0.819276	0.683167	0.86	6.37068	8.06	0.80913	2.11607
0.929597	0.578084	0.859243	0.907057	0.986089	1.05398	0.764207	0.899464	0.662753	0.853905	0.423884	1.11111	0.615671	2.68974	0.931452	1.19073	0.25878	0.302346	0.704827	0.188922	0.186355	0.749435	2.6489	2.57397	0.986837	0.81255	15.5285	0.828487	1.55028	1.68579	1.16235	1.13603	0.796748	0.970517	0.861841	1.66803	0.927223	0.875019	1.34385	0.727152	0.561951	1.31763	0.716436	0.622764	0.790796	1.19	6.75913	16.61	1.04575	1.95696
1.02132	0.736645	0.988611	1.15523	1.13591	1.21383	1.21129	0.820042	0.655502	0.951705	0.788988	1.34697	1.93982	1.55938	1.94133	1.06094	0.375146	0.323617	1.16864	0.26907	0.168137	1.25343	2.9216	3.07649	1.41643	2.18591	10.7788	1.24345	1.05094	1.59187	1.01198	1.22835	0.985225	1.01493	1.04881	1.53572	0.957078	0.886678	1.32241	1.46359	0.564604	1.04959	1.03222	0.874117	0.850285	0.87	11.2808	15.63	0.908137	1.05059
Raw data (MS intensities, arbitrary units)
#1			#2			#3			#4			#5			#6			#7			#8			#9			#10			#11			#12			#13			#14			#15			#16			#17
Non-cax	Pre-cax	Cax	Non-cax	Pre-cax	Cax	Non-cax	Pre-cax	Cax	Non-cax	Pre-cax	Cax	Non-cax	Pre-cax	Cax	Non-cax	Pre-cax	Cax	Non-cax	Pre-cax	Cax	Non-cax	Pre-cax	Cax	Non-cax	Pre-cax	Cax	Non-cax	Pre-cax	Cax	Non-cax	Pre-cax	Cax	Non-cax	Pre-cax	Cax	Non-cax	Pre-cax	Cax	Non-cax	Pre-cax	Cax	Non-cax	Pre-cax	Cax	Non-cax	Pre-cax	Cax	Non-cax	Pre-cax
763968	745405	644015	877061	934040	956642	986249	856495	639165	1429141	767772	1100972	29218	119498	68117	7750	3875	1237	73682	23519	16866	792640	5349261	4360759	12554	26834	149952	4093961	4984247	6757136	345260	704471	306164	1655051	2211914	1776328	585398	580113	572496	1658	4086	1702	9786492	5258314	7002053	216996	2025193	4093185	1376392	1790952
567729	529075	574777	613741	836744	849331	769003	839931	499177	850037	503390	1223160	35139	128794	107666	7620	3104	2583	61369	15024	33944	2096571	4811205	3310558	8948	31123	50398	2676053	5254856	6447209	352057	751677	410589	1258033	2046158	1886059	417755	487623	518270	1069	3780	1425	7441279	6269288	5227754	171996	1275824	1613877	900319	2354554
604144	375696	558421	697855	758659	810893	662570	779838	574609	886899	440262	1154045	27430	119836	41499	10468	2275	2658	44762	11998	11835	1084191	3832105	3723701	13289	10942	209111	2909077	5443528	5919346	443964	433911	304320	1403384	1246237	2411995	439640	414888	637184	1096	847	1986	5482333	4765531	6051354	238819	1353618	3326823	1163604	2177508
663755	478745	642497	888789	873922	933871	1050189	710979	568322	988478	819474	1399016	86425	69475	86492	9327	3298	2845	74218	17088	10678	1813308	4226618	4450689	19074	29436	145150	4366161	3690170	5589547	386529	469172	376309	1467598	1516601	2220682	453796	420416	627015	2206	851	1582	7898820	6688948	6506578	173249	2259144	3129612	1010484	1168986
Unpaired one-way ANOVA			Unpaired one-way ANOVA			Unpaired one-way ANOVA			Unpaired one-way ANOVA			Unpaired Kruskal-Wallis			Unpaired one-way ANOVA			Unpaired one-way ANOVA			Unpaired one-way ANOVA			Unpaired one-way ANOVA			Unpaired one-way ANOVA			Unpaired one-way ANOVA			Unpaired one-way ANOVA			Unpaired one-way ANOVA			Unpaired one-way ANOVA			Unpaired one-way ANOVA			Unpaired one-way ANOVA			Unpaired one-way ANOVA
P=0,3297			P=0,2656			P=0,0142			P=0,0077			P=0,03			P<0,0001			P=0,0002			P=0,0001			P=0,0022			P=0,0021			P=0,0171			P=0,066			P=0,0738			P=0,5001			P=0,1237			P=0,0007			P=0,0456
Dunnett's post-hoc test (vs Non-cax)			Dunnett's post-hoc test (vs Non-cax)			Dunnett's post-hoc test (vs Non-cax)			Dunnett's post-hoc test (vs Non-cax)			Dunn's post-hoc test (vs Ctrl)			Dunnett's post-hoc test (vs Non-cax)			Dunnett's post-hoc test (vs Non-cax)			Dunnett's post-hoc test (vs Non-cax)			Dunnett's post-hoc test (vs Non-cax)			Dunnett's post-hoc test (vs Non-cax)			Dunnett's post-hoc test (vs Non-cax)			Dunnett's post-hoc test (vs Non-cax)			Dunnett's post-hoc test (vs Non-cax)			Dunnett's post-hoc test (vs Non-cax)			Dunnett's post-hoc test (vs Non-cax)			Dunnett's post-hoc test (vs Non-cax)			Dunnett's post-hoc test (vs Non-cax)
Pre-cax	0.2504		Pre-cax	0.4241		Pre-cax	0.6186		Pre-cax	0.0355		Pre-cax	0.0216		Pre-cax	<0,0001		Pre-cax	0.0003		Pre-cax	<0,0001		Pre-cax	0.8868		Pre-cax	0.0536		Pre-cax	0.0318		Pre-cax	0.3426		Pre-cax	0.9992		Pre-cax	0.4401		Pre-cax	0.0955		Pre-cax	0.0178		Pre-cax	0.0575
Cax	0.7784		Cax	0.203		Cax	0.0105		Cax	0.3845		Cax	0.4048		Cax	<0,0001		Cax	0.0003		Cax	0.0005		Cax	0.0023		Cax	0.0011		Cax	0.8636		Cax	0.0414		Cax	0.0802		Cax	0.9663		Cax	0.2126		Cax	0.0004		Cax	0.0488
[truncated: 10 more columns]

## Sheet: E4p
SAH/SAM ratio
Plasma				Liver				eWAT				iWAT				Heart				GC muscle				Soleus				Tumour
Ctrl	Non-cax	Pre-cax	Cax	Ctrl	Non-cax	Pre-cax	Cax	Ctrl	Non-cax	Pre-cax	Cax	Ctrl	Non-cax	Pre-cax	Cax	Ctrl	Non-cax	Pre-cax	Cax	Ctrl	Non-cax	Pre-cax	Cax	Ctrl	Non-cax	Pre-cax	Cax	Non-cax	Pre-cax	Cax
0.130393	0.109973	0.414314	0.827117	15.1173	14.4474	5.78107	6.50323	1.11245	1.1646	0.987307	4.34884	5.47903	4.60556	4.88709	4.87484	0.490558	0.255051	0.337799	0.276054	0.357401	0.867504	0.225794	0.402673	0.885312	1.04312	0.647494	0.742742	0.726189	4.10975	1.26022
0.105441	0	0	0.278878	5.80476	13.5836	5.16117	13.6566	1.65989	2.61418	1.00708	2.64418	4.20408	0.723113	8.43928	0.274401	0.321338	0.177121	0.275266	0.109813	0.465505	0.260591	0.260791	0.411543	2.32685	0.716393	1.17469	0.708109	0.565104	1.35704	1.67255
0.181392	0	0.162812	2.2132	11.4618	13.0901	21.7197	3.85103	4.61305	2.22183	1.24048	4.11012	2.29576	4.0423	1.67022	4.17156	0.590816	0.188293	0.369002	1.2148	0.484249	0.369843	0.155112	0.233318	1.34609	1.02681	0.924792	1.89965	0.684274	1.2516	1.78616
0.077599	0.082112	0.137507	0.273376	11.317	5.75643	12.0696	4.55016	1.41168	1.35791	2.70116	3.14329	4.11583	7.21284	4.17913	2.64167	0.272925	0.219437	0.408273	0.842239	0.528443	0.138405	0.514481	3.20815	1.08851	0.807818	0.910557	0.919715	0.800708	3.60633	1.47652
Unpaired one-way ANOVA				Unpaired Kruskal-Wallis				Unpaired Kruskal-Wallis				Unpaired one-way ANOVA				Unpaired one-way ANOVA				Unpaired Kruskal-Wallis				Unpaired Kruskal-Wallis				Unpaired one-way ANOVA
P=0,0816				P=0,5972				P=0,0831				P=0,7362				P=0,2514				P=0,4603				P=0,4399				P=0,0401
Dunnett's post-hoc test (vs Ctrl)				Dunn's post-hoc test (vs Ctrl)				Dunn's post-hoc test (vs Ctrl)				Dunnett's post-hoc test (vs Ctrl)				Dunnett's post-hoc test (vs Ctrl)				Dunn's post-hoc test (vs Ctrl)				Dunn's post-hoc test (vs Ctrl)				Dunnett's post-hoc test (vs Non-cax)
Non-cax	0.9912			Non-cax	>0,9999			Non-cax	>0,9999			Non-cax	0.9997			Non-cax	0.5709			Non-cax	0.7959			Non-cax	0.4748			Pre-cax	0.0245
Pre-cax	0.9966			Pre-cax	>0,9999			Pre-cax	0.8955			Pre-cax	0.932			Pre-cax	0.9641			Pre-cax	0.4125			Pre-cax	0.544			Cax	0.3244
Cax	0.09			Cax	0.7959			Cax	0.4748			Cax	0.8581			Cax	0.6292			Cax	>0,9999			Cax	0.4748

## Sheet: E4q
THF/5-methylTHF ratio in liver
Liver
Ctrl	Non-cax	Pre-cax	Cax
0.444238	0.817734	0.746929	0.675373
0.358396	1.18378	0.655332	4.13145
0.320398	0.959686	1.60186	1.64307
0.615869	2.14575	1.24232	2.62712
Unpaired one-way ANOVA
P=0,0545
Dunnett's post-hoc test (vs Ctrl)
Non-cax	0.377
Pre-cax	0.5927
Cax	0.0224
