# Supplementary material for: Multi-omics profiling of cachexia-targeted tissues reveals a spatio-temporally coordinated response to cancer
Source: Nat Metab. 2026 Jan 15;8(1):237–59. doi: 10.1038/s42255-025-01434-3 (PMC12855018; doi:10.1038/s42255-025-01434-3)
Supplement: Supplementary file 19 — Statistical source data. [file 42255_2025_1434_MOESM19_ESM.xlsx]

## Sheet: E5k
IL6 in cell culture supernatant (pg/mL)
C26-scr	C26-IL6-KO
374.16	ND

## Sheet: E5l
IL6 in tumour lysates
C26-scr	C26-IL6-KO
52.89	2.94
56.81	0.73
47.77	2.6
Unpaired t test
Two-tailed
P<0,0001

## Sheet: E5m
Plasma IL6 levels (pg/mL)
Ctrl	C26-scr	C26-IL6-KO
ND	98.9	ND
ND	76.02	ND
ND	67.37	ND

## Sheet: E5n
Tumor diameter (mm)
Days post cancer cell injection	C26-scr			C26-IL6-KO
7	7.6	8.2	8.2	7	6.5	6.5
8	8.7	8.5	8.8	7.1	6.5	6.5
9	9	9	9	7.1	6.5	6.5
10	9.4			7.1	6.5	6.5
11				7.4	6.5	6.5
12				7.6	6.5	6.5
13				8	6.5	6.5
14				8.4	6.5	6.5
15				8.8	6.5	6.5
16				9.3	6.5	6.5

## Sheet: E5o
Tumor weight (g)
C26-scr	C26-IL6-KO
0.8364	1.0443
0.847	0.9891
0.743	1.0107
Unpaired t test
Two-tailed
P=0,005

## Sheet: E5p
% of initial body weight
Ctrl	C26-scr	C26-IL6-KO
101.84	69.43	93.38
106.76	76.81	104.53
105.2	72.58	98.28
Unpaired one-way ANOVA
P=0,0002
Tukey's post-hoc test
Ctrl vs C26-scr	0.0002
Ctrl vs C26-IL6-KO	0.267
C26-scr vs C26-IL6-KO	0.0006

## Sheet: E5q
Tissue weights (% of initial body weight)
Ctrl	C26-scr	C26-IL6-KO	Ctrl	C26-scr	C26-IL6-KO	Ctrl	C26-scr	C26-IL6-KO
0.63271	0.455908	0.535444	0.782227	0.164567	0.601607	0.794943	0.274597	0.647448
0.583788	0.464499	0.629992	1.26539	0.156583	0.874968	0.929072	0.152646	0.727296
0.52412	0.422989	0.573633	1.03984	0.121099	0.829453	0.884728	0.142571	0.629012
Unpaired one-way ANOVA			Unpaired one-way ANOVA			Unpaired one-way ANOVA
P=0,0149			P=0,0015			P<0,0001
Tukey's post-hoc test			Tukey's post-hoc test			Tukey's post-hoc test
Ctrl vs C26-scr	0.023		Ctrl vs C26-scr	0.0014		Ctrl vs C26-scr	<0,0001
Ctrl vs C26-IL6-KO	0.9999		Ctrl vs C26-IL6-KO	0.2059		Ctrl vs C26-IL6-KO	0.0214
C26-scr vs C26-IL6-KO	0.0234		C26-scr vs C26-IL6-KO	0.0084		C26-scr vs C26-IL6-KO	0.0003

## Sheet: E5r
eWAT: mRNA levels (Fold changes)
Gnmt			Sat1			Gpx3			Gsta4
Ctrl	C26-scr	C26-IL6-KO	Ctrl	C26-scr	C26-IL6-KO	Ctrl	C26-scr	C26-IL6-KO	Ctrl	C26-scr	C26-IL6-KO
0.85	1.12	0.56	0.71	1.44	1.29	0.66	4.69	1.03	0.71	0.36	1.28
1.83	0.9	1.12	1.11	2.3	0.7	1.08	3.53	0.61	1.21	0.19	0.8
0.32	1.62	1.37	1.18	3.39	1.01	1.26	3.71	1.13	1.08	0.13	1
Raw data (2-ΔCt values)
Gnmt			Sat1			Gpx3			Gsta4
Ctrl	C26-scr	C26-IL6-KO	Ctrl	C26-scr	C26-IL6-KO	Ctrl	C26-scr	C26-IL6-KO	Ctrl	C26-scr	C26-IL6-KO
0.194	0.254	0.127	2.027	4.117	3.67	26.504	188.263	41.39	5.345	2.719	9.672
0.414	0.205	0.254	3.18	6.571	1.996	43.411	141.62	24.408	9.146	1.417	6.072
0.073	0.367	0.31	3.357	9.668	2.876	50.478	148.869	45.234	8.154	0.962	7.517
Unpaired one-way ANOVA			Unpaired one-way ANOVA			Unpaired one-way ANOVA			Unpaired one-way ANOVA
P=0,8689			P=0,0493			P=0,0002			P=0,0062
Tukey's post-hoc test			Tukey's post-hoc test			Tukey's post-hoc test			Tukey's post-hoc test
Ctrl vs C26-scr	0.883		Ctrl vs C26-scr	0.0711		Ctrl vs C26-scr	0.0004		Ctrl vs C26-scr	0.011
Ctrl vs C26-IL6-KO	0.9994		Ctrl vs C26-IL6-KO	>0,9999		Ctrl vs C26-IL6-KO	0.9738		Ctrl vs C26-IL6-KO	0.987
C26-scr vs C26-IL6-KO	0.8975		C26-scr vs C26-IL6-KO	0.0706		C26-scr vs C26-IL6-KO	0.0003		C26-scr vs C26-IL6-KO	0.0094
Fold changes displayed on the graph have been calculated from exact 2-ΔCt values.
Statistical analysis was performed on rounded 2-ΔCt values displayed here.

## Sheet: E5s
Liver: mRNA levels (Fold changes)
Mat1a				Nnmt				Sat1				Gpx3				Gsta4
Ctrl	C26	C26-IgG	C26-IL6-nAB	Ctrl	C26	C26-IgG	C26-IL6-nAB	Ctrl	C26	C26-IgG	C26-IL6-nAB	Ctrl	C26	C26-IgG	C26-IL6-nAB	Ctrl	C26	C26-IgG	C26-IL6-nAB
0.987	3.454	2.44	1.901	0.361	115.612	94.592	29.017	0.956	1.563	1.687	1.597	1.737	3.87	2.239	3.797	1.01	0.06	0.181	0.645
0.806	1.419	1.828	1.489	0.589	77.238	74.106	24.391	1.02	1.391	1.217	1.275	0.709	4.176	2.079	2.059	0.951	0.097	0.233	0.445
0.725	1.825	3.851	3.032	0.186	72.48	174.15	39.225	1.041	1.699	1.738	1.429	0.946	2.044	3.996	1.537	0.993	0.295	0.069	0.426
0.864	2.38	2.497	1.251	1.118	125.606	136.282	22.958	0.955	1.686	1.669	1.293	0.742	4.19	1.706	1.607	1.088	0.074	0.294	0.586
1.148	3.953	2.431	1.703	1.079	193.279	144.405	12.811	1.033	1.906	1.692	1.59	1.369	5.013	5.365	1.747	1.173	0.19	0.073	0.608
1.093	2.158	2.973	1.457	1.042	142.31	194.101	44.503	0.983	1.472	2.089	1.43	0.801	2.631	5.15	2.286	0.841	0.068	0.093	0.65
1.167	3.358	3.216	2.629	1.134	217.584	192.32	42.944	1.042	2.089	1.999	1.336	0.883	3.029	2.738	2.161	0.918	0.191	0.101	0.481
1.209	2.441	1.59	1.382	2.491	144.631	60.391	28.863	0.97	1.598	1.638	1.169	0.814	2.858	1.784	1.555	1.026	0.247	0.32	0.726
Raw data (2-ΔCt values)
Mat1a				Nnmt				Sat1				Gpx3				Gsta4
Ctrl	C26	C26-IgG	C26-IL6-nAB	Ctrl	C26	C26-IgG	C26-IL6-nAB	Ctrl	C26	C26-IgG	C26-IL6-nAB	Ctrl	C26	C26-IgG	C26-IL6-nAB	Ctrl	C26	C26-IgG	C26-IL6-nAB
96.746	338.476	239.103	186.322	0.309	98.921	80.936	24.828	8.08	13.208	14.254	13.495	1.393	3.102	1.795	3.044	15.635	0.936	2.795	9.976
78.948	139.032	179.166	145.927	0.504	66.087	63.407	20.87	8.616	11.753	10.285	10.771	0.568	3.347	1.666	1.65	14.718	1.506	3.611	6.893
71.066	178.822	377.354	297.071	0.159	62.016	149.008	33.562	8.796	14.353	14.686	12.076	0.758	1.639	3.203	1.232	15.362	4.56	1.065	6.588
84.707	233.261	244.707	122.623	0.957	107.472	116.606	19.643	8.07	14.242	14.1	10.927	0.594	3.359	1.368	1.288	16.839	1.144	4.544	9.07
112.52	387.343	238.171	166.905	0.923	165.375	123.557	10.961	8.731	16.108	14.294	13.431	1.097	4.019	4.301	1.401	18.146	2.939	1.125	9.414
107.053	211.413	291.282	142.786	0.891	121.764	166.078	38.078	8.303	12.436	17.647	12.079	0.642	2.109	4.128	1.833	13.009	1.059	1.432	10.064
114.384	329.001	315.142	257.579	0.97	186.171	164.554	36.744	8.801	17.654	16.886	11.292	0.708	2.428	2.194	1.732	14.214	2.959	1.569	7.45
118.483	239.188	155.832	135.421	2.131	123.75	51.672	24.696	8.196	13.505	13.839	9.876	0.652	2.291	1.43	1.247	15.881	3.83	4.959	11.239
Unpaired one-way ANOVA				Unpaired one-way ANOVA				Unpaired one-way ANOVA				Unpaired Kruskal-Wallis				Unpaired one-way ANOVA
P<0,0001				P<0,0001				P<0,0001				P=0,0001				P<0,0001
Dunnett's post-hoc test (vs C26)				Dunnett's post-hoc test (vs C26)				Dunnett's post-hoc test (vs C26)				Dunn's post-hoc test (vs C26)				Dunnett's post-hoc test (vs C26)
C26 vs Ctrl	0.0001			C26 vs Ctrl	<0,0001			C26 vs Ctrl	<0,0001			C26 vs Ctrl	<0,0001			C26 vs Ctrl	<0,0001
C26 vs C26-IgG	0.9998			C26 vs C26-IgG	0.9986			C26 vs C26-IgG	0.9511			C26 vs C26-IgG	>0,9999			C26 vs C26-IgG	0.972
C26 vs C26-IL6-KO	0.0711			C26 vs C26-IL6-KO	<0,0001			C26 vs C26-IL6-KO	0.0151			C26 vs C26-IL6-KO	0.1205			C26 vs C26-IL6-KO	<0,0001
Fold changes displayed on the graph have been calculated from exact 2-ΔCt values.
Statistical analysis was performed on rounded 2-ΔCt values displayed here.

## Sheet: E5t
Muscle: mRNA levels (Fold changes)
Mat2a				Gnmt				Kmt2a				Kmt2b				Sat1				Gpx3				Gsta4
Ctrl	C26	C26-IgG	C26-IL6-nAB	Ctrl	C26	C26-IgG	C26-IL6-nAB	Ctrl	C26	C26-IgG	C26-IL6-nAB	Ctrl	C26	C26-IgG	C26-IL6-nAB	Ctrl	C26	C26-IgG	C26-IL6-nAB	Ctrl	C26	C26-IgG	C26-IL6-nAB	Ctrl	C26	C26-IgG	C26-IL6-nAB
0.729	0.537	0.781176	0.532949	0.78	8.471	3.709	2.188	1.247	1.542	1.758	0.985	1.075	1.543	1.425	0.951	1.083	3.355	1.754	1.062	1.384	4.477	2.798	2.331	1.007	0.273	0.967	0.719
0.801	0.285	0.993995	0.742935	0.956	3.79	1.752	1.336	1.023	0.9	1.146	1.002	0.985	0.992	1.246	0.942	1.004	1.655	1.332	1.106	1.039	2.552	1.434	1.149	0.944	0.146	0.714	0.689
1.078	ND	0.50423	0.813571	1.109	ND	4.684	1.835	1.157	ND	1.344	1.274	1.092	ND	1.632	1.363	1.055	ND	2.141	1.438	0.692	ND	4.665	2.472	0.973	ND	0.262	0.646
1.036	0.325	1.05879	0.959526	1.406	4.382	4.378	1.743	0.982	0.837	1.155	1.019	1.04	0.929	1.089	0.975	0.904	2.207	1.426	1.283	0.793	2.7	1.463	1.207	0.919	0.099	0.852	0.786
1.05	0.619	0.503954	0.761651	0.888	10.143	5.394	1.63	0.894	1.458	0.942	1.183	0.924	1.678	1.229	1.146	0.897	1.87	1.746	1.132	0.838	4.188	2.715	1.402	1.03	0.377	0.175	0.744
1.373	0.645	0.495061	0.970451	0.82	4.097	2.338	1.764	0.885	1.352	1.347	0.9	1.004	1.415	1.503	1.124	0.898	1.722	2.064	0.986	1.013	3.849	2.199	2.09	1.068	0.403	0.129	0.903
0.976	0.693	0.653778	0.837714	0.988	2.804	3.113	2.885	0.851	1.423	1.462	1.414	0.989	1.163	1.349	1.3	1.009	1.295	1.82	1.357	1.064	2.76	2.971	2.088	1.021	0.687	0.534	0.627
0.957	0.743	0.652331	0.734488	1.053	1.54	2.261	1.233	0.959	1.187	1.253	1.161	0.889	0.95	0.939	0.934	1.149	1.071	1.088	1.179	1.176	1.705	2.277	1.651	1.039	0.703	0.709	1.041
Raw data (2-ΔCt values)
Mat2a				Gnmt				Kmt2a				Kmt2b				Sat1				Gpx3				Gsta4
Ctrl	C26	C26-IgG	C26-IL6-nAB	Ctrl	C26	C26-IgG	C26-IL6-nAB	Ctrl	C26	C26-IgG	C26-IL6-nAB	Ctrl	C26	C26-IgG	C26-IL6-nAB	Ctrl	C26	C26-IgG	C26-IL6-nAB	Ctrl	C26	C26-IgG	C26-IL6-nAB	Ctrl	C26	C26-IgG	C26-IL6-nAB
0.706	0.52	0.756	0.516	0.028	0.302	0.132	0.078	0.681	0.842	0.959	0.538	0.413	0.593	0.548	0.365	1.069	3.312	1.731	1.048	12.833	41.501	25.94	21.608	0.465	0.126	0.447	0.332
0.775	0.276	0.962	0.719	0.034	0.135	0.062	0.048	0.558	0.491	0.625	0.547	0.379	0.381	0.479	0.362	0.991	1.634	1.315	1.092	9.628	23.658	13.292	10.653	0.437	0.067	0.33	0.319
1.044	ND	0.488	0.788	0.04	ND	0.167	0.065	0.631	ND	0.733	0.695	0.42	ND	0.627	0.524	1.042	ND	2.113	1.42	6.419	ND	43.251	22.922	0.45	ND	0.121	0.299
1.003	0.315	1.025	0.929	0.05	0.156	0.156	0.062	0.536	0.456	0.63	0.556	0.4	0.357	0.418	0.375	0.893	2.179	1.408	1.266	7.355	25.031	13.567	11.192	0.425	0.046	0.394	0.364
1.016	0.599	0.488	0.737	0.032	0.362	0.192	0.058	0.488	0.796	0.514	0.645	0.355	0.645	0.472	0.441	0.885	1.846	1.723	1.118	7.77	38.826	25.166	13	0.476	0.174	0.081	0.344
1.329	0.625	0.479	0.94	0.029	0.146	0.083	0.063	0.483	0.738	0.735	0.491	0.386	0.544	0.578	0.432	0.887	1.7	2.038	0.973	9.389	35.685	20.384	19.373	0.494	0.186	0.06	0.418
0.945	0.671	0.633	0.811	0.035	0.1	0.111	0.103	0.464	0.776	0.798	0.772	0.38	0.447	0.518	0.5	0.996	1.279	1.797	1.34	9.866	25.589	27.544	19.356	0.472	0.318	0.247	0.29
0.927	0.719	0.632	0.711	0.038	0.055	0.081	0.044	0.523	0.648	0.683	0.634	0.342	0.365	0.361	0.359	1.134	1.057	1.074	1.164	10.907	15.803	21.107	15.309	0.48	0.325	0.328	0.481
Unpaired one-way ANOVA				Unpaired one-way ANOVA				Unpaired one-way ANOVA				Unpaired one-way ANOVA				Unpaired one-way ANOVA				Unpaired one-way ANOVA				Unpaired one-way ANOVA
P=0,0007				P=0,0003				P=0,0421				P=0,0301				P=0,0008				P<0,0001				P<0,0001
Dunnett's post-hoc test (vs C26)				Dunnett's post-hoc test (vs C26)				Dunnett's post-hoc test (vs C26)				Dunnett's post-hoc test (vs C26)				Dunnett's post-hoc test (vs C26)				Dunnett's post-hoc test (vs C26)				Dunnett's post-hoc test (vs C26)
C26 vs Ctrl	0.0002			C26 vs Ctrl	0.0002			C26 vs Ctrl	0.0891			C26 vs Ctrl	0.0849			C26 vs Ctrl	0.0008			C26 vs Ctrl	<0,0001			C26 vs Ctrl	<0,0001
C26 vs C26-IgG	0.265			C26 vs C26-IgG	0.1695			C26 vs C26-IgG	0.9111			C26 vs C26-IgG	0.8814			C26 vs C26-IgG	0.6241			C26 vs C26-IgG	0.2954			C26 vs C26-IgG	0.3447
C26 vs C26-IL6-KO	0.0443			C26 vs C26-IL6-KO	0.0021			C26 vs C26-IL6-KO	0.5303			C26 vs C26-IL6-KO	0.3882			C26 vs C26-IL6-KO	0.0082			C26 vs C26-IL6-KO	0.0046			C26 vs C26-IL6-KO	0.0043
Fold changes displayed on the graph have been calculated from exact 2-ΔCt values.
Statistical analysis was performed on rounded 2-ΔCt values displayed here.

[truncated: 1 more sheets: E5u]
