# Supplementary material for: Multi-omics profiling of cachexia-targeted tissues reveals a spatio-temporally coordinated response to cancer
Source: Nat Metab. 2026 Jan 15;8(1):237–59. doi: 10.1038/s42255-025-01434-3 (PMC12855018; doi:10.1038/s42255-025-01434-3)
Supplement: Supplementary file 20 — Statistical source data. [file 42255_2025_1434_MOESM20_ESM.xlsx]

## Sheet: E6a
C2C12 myotubes + L-methionine: citrate isotopologues
Raw data (MS intensities, arbitrary units)
	M+0			M+1			M+2			M+3			M+4			M+5			M+6
0 µM	27402360	129000000	51980081	1970993	7258375	4891067	18234581	63193921	41965185	9145001	33319845	21898768	9278675	32305395	21321162	7912808	27675927	18245305	3273589	11041899	7520138
20 µM	46661032	58174792	100000000	3173756	2840425	6241444	38752929	41267539	77158919	16903882	17858755	34498956	22261666	24531382	46122221	22107690	25644989	46229310	11686175	14322821	24349441
100 µM	41274113	40774734	87314753	2151002	2215374	5165018	30763550	34022334	76508891	13139991	13774816	31260056	18923466	21611236	47607002	21664717	24597060	53895418	13073732	15792854	32878919
Unpaired two-way ANOVA
Group effect: P=0,5643
Dunnett's post-hoc test (main row effect)
0 µM vs. 20 µM	0.4639
0 µM vs. 100 µM	0.7449

## Sheet: E6b
C2C12 myotubes + L-methionine: 2-oxoglutarate isotopologues
Raw data (MS intensities, arbitrary units)
	M+0			M+1			M+2			M+3			M+4			M+5
0 µM	555542	1046558	865762	43968	93737	89217	221810	433427	448445	131901	206565	222441	112066	220299	215907	76551	164916	126178
20 µM	1187454	1376655	1670591	77224	81854	96665	511950	571170	761396	260563	294035	337512	289174	351920	437456	260753	327563	435609
100 µM	1369359	1428658	1893826	81210	57462	76810	633368	644166	865736	300151	304251	416045	434335	409259	549829	411567	416678	542104
Unpaired two-way ANOVA
Group effect: P<0,0001
Dunnett's post-hoc test (main row effect)
0 µM vs. 20 µM	<0,0001
0 µM vs. 100 µM	<0,0001

## Sheet: E6c
C2C12 myotubes + L-methionine: succinate isotopologues
Raw data (MS intensities, arbitrary units)
	M+0			M+1			M+2			M+3			M+4
0 µM	3695829	3163719	3232806	347496	230922	262784	1273136	1069077	1053601	572143	430337	456166	576632	471714	460228
20 µM	6290784	6977956	7252220	324857	339085	369359	2097083	2035234	2390278	1049372	1025712	1082964	1236448	1188243	1327344
100 µM	7981275	7580900	9680689	441505	387335	498676	2843483	2698470	3663029	1370592	1367606	1825238	1962102	1947751	2434952
Unpaired two-way ANOVA
Group effect: P<0,0001
Dunnett's post-hoc test (main row effect)
0 µM vs. 20 µM	<0,0001
0 µM vs. 100 µM	<0,0001

## Sheet: E6d
C2C12 myotubes + L-methionine: fumarate isotopologues
Raw data (MS intensities, arbitrary units)
	M+0			M+1			M+2			M+3			M+4
0 µM	389964	501861	430309	44701	51579	53444	174466	187031	180968	162755	269701	206308	92731	114338	114180
20 µM	688823	746541	820002	66999	63926	74821	251504	293928	299201	322623	394483	431128	205916	234690	235151
100 µM	668756	722264	872482	49290	63200	71035	279801	263302	340072	313571	358611	430531	206692	249054	293063
Unpaired two-way ANOVA
Group effect: P<0,0001
Dunnett's post-hoc test (main row effect)
0 µM vs. 20 µM	<0,0001
0 µM vs. 100 µM	<0,0001

## Sheet: E6e
C2C12 myotubes + L-methionine: malate isotopologues
Raw data (MS intensities, arbitrary units)
	M+0			M+1			M+2			M+3			M+4
0 µM	34899757	38804803	34436788	3899153	4384271	3840808	14581855	15791665	13940983	16413432	17574825	15630855	7484620	7481242	6815127
20 µM	46077105	52172033	50365652	3770039	3925257	4002828	18088164	19750354	19519655	21815956	23965166	24721515	12148398	14139148	13132600
100 µM	48155928	54433055	52984889	3302490	3533394	3868128	18289775	20696725	20511215	23339923	25148529	26263998	14315671	17383982	17156827
Unpaired two-way ANOVA
Group effect: P<0,0001
Dunnett's post-hoc test (main row effect)
0 µM vs. 20 µM	<0,0001
0 µM vs. 100 µM	<0,0001

## Sheet: E6f
C2C12 myotubes + FIDAS-5: metabolite levels (fold changes)
Methionine			SAM			SAH			MNAM			Dimethylglycine
Vehicle	2 µM	5 µM	Vehicle	2 µM	5 µM	Vehicle	2 µM	5 µM	Vehicle	2 µM	5 µM	Vehicle	2 µM	5 µM
1.07	0.78	0.67	0.96	0.81	0.74	0.7901	0.6227	0.5235	0.92	0.89	0.81	0.92	0.99	0.89
0.92	0.87	0.67	0.83	0.76	0.64	0.7415	0.6984	0.5256	0.89	0.92	0.84	1.06	0.89	0.93
1.01	0.81	0.72	1.16	0.84	0.86	1.253	1.0119	0.8329	1.06	1.06	0.98	0.99	1.02	0.9
1	0.85	0.66	1.05	0.88	0.79	1.2154	0.8953	0.7197	1.13	0.96	0.91	1.03	0.91	0.86
1.04	0.86	0.71	0.932802	0.729102	0.879393	0.821866	0.644898	0.574023	0.987893	0.933856	0.874881	0.96058	0.766001	0.672497
0.99	0.85	0.88	0.931552	0.913852	0.730524	0.979379	0.762391	0.568183	0.99575	0.958501	0.895992	0.969847	0.951744	0.668046
0.99	0.96	1	1.10837	0.933686	0.91906	1.15813	0.988674	0.773402	1.01499	1.06798	0.994837	1.04673	0.901126	0.82625
0.97	0.95	1.29	1.02728	0.951828	0.768904	1.04062	1.10229	0.720929	1.00137	1.1559	0.967729	1.02285	1.04476	0.798854
Unpaired Kruskal-Wallis			Unpaired one-way ANOVA			Unpaired one-way ANOVA			Unpaired one-way ANOVA			Unpaired one-way ANOVA
P=0,0095			P=0,0007			P=0,0024			P=0,0558			P=0,0009
Dunn's post-hoc test (vs Vehicle)			Dunnett's post-hoc test (vs Vehicle)			Dunnett's post-hoc test (vs Vehicle)			Dunnett's post-hoc test (vs Vehicle)			Dunnett's post-hoc test (vs Vehicle)
2µM	0.0278		2µM	0.0093		2µM	0.1359		2µM	0.9788		2µM	0.2118
5µM	0.0104		5µM	0.0004		5µM	0.0012		5µM	0.0562		5µM	0.0004

## Sheet: E6h
C2C12 + FIDAS-5: Myotube diameters (fold changes)
Vehicle	2 µM	5 µM
0.98	0.97	1.12
0.98	0.98	1.12
1.03	1.1	1.02
1.01	1.02	1.07
1.03	0.99	1.03
1.01	1	1.06
0.97	1.05	1.08
0.99	1.01	1.12
Unpaired one-way ANOVA
P=0,0008
Dunnett's post-hoc test (vs Vehicle)
2µM	0.6271
5µM	0.0007

## Sheet: E6i
C2C12 + FIDAS-5: Glucose in conditioned media
Vehicle	2 µM	5 µM
1.84	1.98	2.59
1.9	2.77	2.49
1.4	2.01	2.28
1.87	2.21	2.68
1.37	1.61	2.1
1.48	1.76	2.26
1.98	2.18	2.54
1.83	2.02	2.41
1.62	1.93	2.45
1.71	1.95	2.16
1.7	1.86	1.88
1.66	1.79	1.92
1.84	1.89	2.1
1.76	2.11	2.19
Unpaired Kruskal-Wallis
P<0,0001
Dunn's post-hoc test (vs Vehicle)
2µM	0.0168
5µM	<0,0001

## Sheet: E6j
C2C12 + FIDAS-5: pH of conditioned media
Vehicle	2 µM	5 µM
6.65	6.6	6.8
6.6	6.6	6.7
7.2	7.25	7.4
7.2	7.25	7.4
7.1	7.1	7.25
7	7.2	7.3
7.1	7.4	7.6
7.1	7.4	7.6
7.1	7.4	7.6
Unpaired Kruskal-Wallis
P=0,0308
Dunn's post-hoc test (vs Vehicle)
2µM	0.3184
5µM	0.0168

## Sheet: E6l
C2C12 + rIL6 + FIDAS-5: pSTAT3/Total STAT3 ratio
Ctrl (Vehicle)	rIL6
Vehicle	Vehicle	FIDAS 2µM	FIDAS 5µM
0.680606	1.85449	1.66012	1.59521
1.12715	1.61193	1.64014	1.57743
1.19225	1.57076	1.83932	1.60997
Unpaired one-way ANOVA
P=0,0026
Dunnett's post-hoc test (vs Ctrl + Vehicle)
rIL6 + Vehicle	0.0029
rIL6 + FIDAS 2µM	0.0022
rIL6 + FIDAS 5µM	0.0065

[truncated: 7 more sheets: E6m, E6o, E6p, E6q, E6r, E6s, E6t]
