# Supplementary material for: Multi-omics profiling of cachexia-targeted tissues reveals a spatio-temporally coordinated response to cancer
Source: Nat Metab. 2026 Jan 15;8(1):237–59. doi: 10.1038/s42255-025-01434-3 (PMC12855018; doi:10.1038/s42255-025-01434-3)
Supplement: Supplementary file 22 — Statistical source data. [file 42255_2025_1434_MOESM22_ESM.xlsx]

## Sheet: E7a
Plasma: TCA cycle metabolite isotopologues (MS raw data, arbitrary units)
Citrate	M+0				M+1				M+2				M+3				M+4				M+5				M+6
Ctrl	208346	142396	130077	151753	65247	37316	36756	42112	45686	24791	24760	28978	24567	12715	12644	13898	12589	5878	5484	6436	4315	1930	1914	2026	2132	767	857	485
Non-cax	250757	304313	187864	236521	71921	75160	59285	59576	66388	65197	44551	42350	37511	34120	23094	22657	20248	15244	13567	12010	7541	5217	5108	4261	3069	1868	1787	1770
Pre-cax	281765	266427	163967	150004	73881	74813	49539	40572	58822	66607	45254	37906	30673	37061	23966	19518	17125	22071	16551	10503	5321	8927	7293	4347	2400	4239	3182	1473
Cax	199735	122622	154811	107082	42237	35285	38243	24861	38121	39491	37643	43904	22459	24922	19902	21404	14512	15380	11489	17493	6405	5756	4776	8581	2386	2166	1710	3122
Unpaired two-way ANOVA
Group effect: P<0,0001
Dunnett's post-hoc test (vs Cax, main row effect)
Ctrl	0.9984
Non-cax	0.0003
Pre-cax	0.008
Succinate	M+0				M+1				M+2				M+3				M+4
Ctrl	335569	352339	318199	395249	73855	62806	62937	80420	76829	62660	61256	80051	25386	14702	21220	20677	18113	11589	14381	13682
Non-cax	231812	525552	301133	300020	44265	109070	55444	54756	47999	101692	63279	58993	13689	24800	23364	19138	9391	13880	15774	13929
Pre-cax	221592	142224	233252	242969	32370	27133	39954	51500	32784	28949	45622	48974	9330	10774	15453	15790	6722	7587	10830	7773
Cax	79852	132906	155458	118259	12993	27957	29079	18558	16293	28991	33709	26225	9566	12616	17784	15507	5981	6564	12077	7825
Unpaired two-way ANOVA
Group effect: P<0,0001
Dunnett's post-hoc test (vs Cax, main row effect)
Ctrl	<0,0001
Non-cax	<0,0001
Pre-cax	0.0849
Fumarate	M+0				M+1				M+2				M+3				M+4
Ctrl	11210	10552	10602	11395	2769	1860	2199	2516	1985	1255	1389	1720	1102	694	716	736	469	277	248	253
Non-cax	7323	20736	10574	11236	1515	3069	1910	2231	1078	2605	1649	1433	498	1610	889	863	181	430	476	380
Pre-cax	9666	6301	6734	9155	1176	915	1505	1447	905	713	698	1441	345	503	381	552	184	139	188	194
Cax	4891	11891	5441	4347	514	1030	1013	704	605	948	884	781	468	629	579	605	219	222	314	305
Unpaired two-way ANOVA
Group effect: P=0,0026
Dunnett's post-hoc test (vs Cax, main row effect)
Ctrl	0.0218
Non-cax	0.0033
Pre-cax	0.8413
Malate	M+0				M+1				M+2				M+3				M+4
Ctrl	379831	344393	284063	349914	92958	72900	68254	88842	67871	49938	51612	60555	34771	24079	24912	32560	15506	11733	12334	13412
Non-cax	292299	551694	327364	355540	66169	115705	75515	77437	49919	85579	65670	60848	27498	46265	32820	29527	12994	15042	16562	13153
Pre-cax	285429	200442	218133	269265	42527	0	40411	50385	32297	40667	32451	43076	17832	19353	18307	20100	7462	8876	9456	8255
Cax	118189	152307	176020	111572	23448	40266	38043	24587	25947	35708	34975	29252	18412	21089	23013	21622	9594	8541	11945	10693
Unpaired two-way ANOVA
Group effect: P<0.0001
Dunnett's post-hoc test (vs Cax, main row effect)
Ctrl	<0,0001
Non-cax	<0,0001
Pre-cax	0.084

## Sheet: E7b
Liver: TCA cycle metabolite isotopologues (MS raw data, arbitrary units)
Citrate	M+0				M+1				M+2				M+3				M+4				M+5				M+6
Ctrl	496867	776853	817638	712124	199294	366593	304111	327012	101387	189538	139661	163440	57019	118290	85395	89902	18768	36392	25865	23453	2030	3164	2790	2350	630	646	1010	600
Non-cax	849953	491085	958680	691686	275415	279377	415296	138015	157219	188392	224280	99504	92719	120766	135114	63554	26684	43120	43479	15626	2634	6726	2988	1356	657	2113	940	268
Pre-cax	1050309	927105	794414	625304	408612	418722	370679	185824	238192	255817	250580	102293	140358	176431	173152	55987	39080	58694	61228	14299	5407	5099	10064	1166	1199	1492	2964	306
Cax	831352	344466	658687	518955	333355	151830	211167	192806	123302	106846	130579	106930	89230	72100	83885	69768	29546	22094	22186	26763	2214	2028	1423	5097	523	504	175	1503
Unpaired two-way ANOVA
Group effect: P=0,0058
Dunnett's post-hoc test (vs Cax, main row effect)
Ctrl	0.3106
Non-cax	0.1397
Pre-cax	0.0014
Succinate	M+0				M+1				M+2				M+3				M+4
Ctrl	2246632	2205604	1417665	2575605	733683	617416	380148	722897	499820	479588	233886	494273	186085	174074	104769	156695	64776	0	42847	56665
Non-cax	2471012	2506363	2526961	2164024	699439	932213	686568	591450	558953	881877	580050	603278	141842	307198	211260	214050	43533	110065	80271	63661
Pre-cax	1680170	1064323	2420186	2196226	467761	367422	972449	523735	369332	329435	908236	416878	148998	144145	337209	107071	0	47435	118989	0
Cax	1101485	1662230	1977594	1561503	239724	560769	573666	384837	145500	509488	491284	338472	48485	186668	151854	101462	0	55332	35555	47393
Unpaired two-way ANOVA
Group effect: P=0,0011
Dunnett's post-hoc test (vs Cax, main row effect)
Ctrl	0.0822
Non-cax	0.0002
Pre-cax	0.2362
Fumarate	M+0				M+1				M+2				M+3				M+4
Ctrl	198229	292431	117530	260381	72644	95404	34091	85172	39842	57585	16951	43215	21226	31673	9974	19211	7951	10885	3711	5548
Non-cax	284460	233075	273795	248644	97733	96921	83284	71799	58951	73662	55304	58765	24937	40018	29057	27775	6713	14622	8185	6684
Pre-cax	141466	99649	189182	339754	40732	36688	84367	90775	25894	27429	66384	52757	14544	17051	32414	19859	3818	5317	12023	4703
Cax	123193	263187	300976	193037	29860	93712	91625	54919	15277	72258	64899	36158	8099	37841	31307	19032	2954	10706	7627	7027
Unpaired two-way ANOVA
Group effect: P=0,2075
Dunnett's post-hoc test (vs Cax, main row effect)
Ctrl	0.9966
Non-cax	0.3713
Pre-cax	0.8422
Malate	M+0				M+1				M+2				M+3				M+4
Ctrl	2919577	2977915	1717647	3535432	1167524	1021204	552939	1189892	647579	620059	286229	667207	351026	352059	174276	286114	122669	105838	59327	80487
Non-cax	3036719	2699599	3038456	2545971	1070903	1169004	998089	750655	666641	855415	648835	599860	303225	502648	340253	298127	81547	188975	112337	74305
Pre-cax	2213470	1446860	2712005	3307974	681717	590397	1218035	914302	444238	436464	933524	557622	257224	281521	548303	206990	73625	96219	197437	48389
Cax	1638706	2766943	3250076	2129365	457596	1028973	1025949	647810	216130	829113	741061	429546	130344	449592	372060	237312	38268	134502	96104	92743
Unpaired two-way ANOVA
Group effect: P=0,4014
Dunnett's post-hoc test (vs Cax, main row effect)
Ctrl	0.6339
Non-cax	0.3015
Pre-cax	0.9933

## Sheet: E7c
eWAT: TCA cycle metabolite isotopologues (MS raw data, arbitrary units)
Citrate	M+0				M+1				M+2				M+3				M+4				M+5				M+6
Ctrl	307899	274825	251761	222232	93901	67197	68695	63142	78582	48668	47132	52545	47259	24814	27233	31744	29027	11800	13932	15993	11367	3289	4292	6926	4221	1593	1720	2104
Non-cax	267212	406937	333669	282589	63185	96830	88738	73161	53131	80955	68404	48498	29608	45052	39231	28781	14882	18345	21525	12587	5025	4688	7020	3238	1650	1460	3344	1171
Pre-cax	141838	212265	213996	479101	30828	48403	58852	131178	24899	42299	54565	99453	13456	22997	31368	61510	5563	12384	20509	23549	1693	4431	7831	6338	522	1581	3252	2022
Cax	336237	253770	599806	233751	88779	60239	136961	64752	56657	51436	119288	39793	43371	29888	65579	30173	24669	14909	34233	17048	5739	4957	12102	3655	1807	1851	4002	1078
Unpaired two-way ANOVA
Group effect: P=0,3360
Dunnett's post-hoc test (vs Cax, main row effect)
Ctrl	0.3281
Non-cax	0.8466
Pre-cax	0.2496
Succinate	M+0				M+1				M+2				M+3				M+4
Ctrl	212983	219267	174194	153196	63343	43781	39899	38237	71335	44208	37328	45098	33580	9895	9704	12225	0	5784	5878	8265
Non-cax	180653	236761	178800	231335	31597	44734	47285	45807	32112	42000	48429	39590	0	6831	16987	6779	4279	3494	7839	4463
Pre-cax	150392	152752	110603	343199	26282	29607	29952	72648	25706	30348	35504	67279	5525	6978	11837	12146	4018	4317	6563	5386
Cax	397041	326905	247325	428828	52815	55991	44401	56833	64356	54441	40880	71168	12254	12750	8887	12225	5121	5115	5031	5130
Unpaired two-way ANOVA
Group effect: P=0,0010
Dunnett's post-hoc test (vs Cax, main row effect)
Ctrl	0.0045
Non-cax	0.0035
Pre-cax	0.0011
Fumarate	M+0				M+1				M+2				M+3				M+4
Ctrl	19846	15207	12060	9956	5210	2399	2180	2021	5003	1969	1756	1471	2733	973	874	836	1462	361	376	205
Non-cax	11234	17916	10563	14758	1577	2423	2224	2166	1230	1689	1988	1408	579	916	874	708	139	170	255	129
Pre-cax	8349	13632	7012	17736	1348	1583	1333	3110	904	1629	1133	1852	476	702	576	1231	72	257	277	156
Cax	32967	33155	19580	25528	6615	6073	2975	5905	3368	4525	2014	2744	2271	1547	974	1504	787	560	209	461
Unpaired two-way ANOVA
Group effect: P<0,0001
Dunnett's post-hoc test (vs Cax, main row effect)
Ctrl	<0,0001
Non-cax	<0,0001
Pre-cax	<0,0001
Malate	M+0				M+1				M+2				M+3				M+4
Ctrl	454025	326826	239494	182538	113831	55145	49109	39449	101340	37324	34394	31817	56481	19023	20425	17644	28089	7005	6791	4362
Non-cax	288658	347132	288596	279743	46506	53804	57806	48386	33964	40242	44943	31665	19590	25113	23369	17306	4977	3447	8010	3140
Pre-cax	184708	246095	176254	350711	35344	36768	33129	62550	22082	28102	29371	41500	9620	15603	16099	21400	1464	5036	6168	2524
Cax	468047	620186	326358	412897	106381	121083	54049	111261	55904	84226	34532	51870	37858	32466	17062	31446	13740	10270	3745	9842
Unpaired two-way ANOVA
Group effect: P=0,0004
Dunnett's post-hoc test (vs Cax, main row effect)
Ctrl	0.0236
Non-cax	0.0051
Pre-cax	0.0001

## Sheet: E7d
iWAT: TCA cycle metabolite isotopologues (MS raw data, arbitrary units)
Citrate	M+0				M+1				M+2				M+3				M+4				M+5				M+6
Ctrl	403447	840682	637427	586005	98445	161341	195548	166102	80584	114912	186699	154705	45744	57388	114168	90861	23383	25800	57758	43074	8575	6497	25805	16899	3507	2392	7911	5174
Non-cax	765925	981027	754103	766273	165630	164664	177229	169687	138914	129869	155054	116428	78802	69650	90251	62196	37964	26224	47206	28518	11900	7115	18723	6978	3928	2286	6567	2792
Pre-cax	863511	953283	595654	210704	164368	188895	170942	43096	138125	171538	163171	33533	76343	93151	95111	19747	34906	48629	52687	7463	11891	16492	21459	2070	4129	5646	8394	482
Cax	1556048	618141	512638	570643	283467	93071	92078	119572	205539	79650	77637	101852	128937	45020	42314	62638	67525	22796	20374	34100	21326	7073	7379	11535	8010	2521	2381	4073
Unpaired two-way ANOVA
Group effect: P=0,7481
Dunnett's post-hoc test (vs Cax, main row effect)
Ctrl	0.8332
Non-cax	0.9942
Pre-cax	0.8542
Succinate	M+0				M+1				M+2				M+3				M+4
Ctrl	506055	543375	508401	425547	99455	90873	101454	93304	98002	79853	115193	102349	39902	21485	45871	40832	15505	10723	24701	19533
Non-cax	401111	495999	426740	515572	69645	90659	73784	85839	68445	78659	78097	71137	19190	18204	33557	15979	9928	10298	13939	6865
Pre-cax	528743	561203	308039	512094	92153	99344	62208	96558	85000	106679	66212	93600	28891	36543	22769	22324	10085	15869	10868	8757
Cax	438761	760534	707007	543203	61388	137089	113066	80121	61590	121483	82161	95293	18425	32026	24727	25177	7926	9824	7633	8820
Unpaired two-way ANOVA
Group effect: P=0,0771
Dunnett's post-hoc test (vs Cax, main row effect)
Ctrl	0.4924
Non-cax	0.0357
Pre-cax	0.1452
Fumarate	M+0				M+1				M+2				M+3				M+4
Ctrl	46497	52288	37644	30166	9783	8329	8219	6703	5874	5622	7173	5369	3594	2244	3873	3057	1175	786	1361	834
Non-cax	31980	44452	38798	36472	5597	7682	7670	5488	4475	5157	4908	3280	1985	2030	2863	1602	377	446	778	443
Pre-cax	49602	54485	20656	33085	8194	9912	4219	6665	5440	8103	3377	3916	3071	3675	1944	2385	675	1113	761	381
Cax	49274	91702	64390	52998	9830	17899	10692	11569	6502	10719	5581	8090	3510	4302	2541	4042	1267	1456	731	1149
Unpaired two-way ANOVA
Group effect: P=0,0009
Dunnett's post-hoc test (vs Cax, main row effect)
Ctrl	0.0107
Non-cax	0.0008
Pre-cax	0.0026
Malate	M+0				M+1				M+2				M+3				M+4
Ctrl	830094	886784	736401	651010	181642	159879	167945	152307	121345	97758	134250	122546	72616	43867	82186	68899	20083	11690	21365	17217
Non-cax	693637	678207	828694	735202	140918	123783	155629	112522	96779	78088	106138	68333	48563	32605	64052	31413	10504	6518	16495	8512
Pre-cax	652693	772927	514867	599201	123165	150035	117039	134799	77382	116412	89102	75284	36223	51685	48724	42684	6852	11972	15662	6592
Cax	583313	1091478	867379	508414	128966	207807	159410	135238	76235	127508	80001	73606	52906	52853	36142	51611	16074	13629	8370	13649
Unpaired two-way ANOVA
Group effect: P=0,2177
Dunnett's post-hoc test (vs Cax, main row effect)
Ctrl	0.8535
Non-cax	0.9054
Pre-cax	0.362

## Sheet: E7e
Tumor: TCA cycle metabolite isotopologues (MS raw data, arbitrary units)
Citrate	M+0				M+1				M+2				M+3				M+4				M+5				M+6
Non-cax	230356	261713	158752	267153	92363	94467	57380	111467	158540	170862	103529	168704	93572	81803	57658	100947	62627	57011	41905	67080	31493	26723	21682	34173	8601	7480	6499	10035
Pre-cax	291315	247838	197976	368609	79306	97201	76587	134151	137932	156468	138708	219608	73049	93108	82175	117755	54263	69372	68560	82528	27889	37785	37336	39260	9476	13783	15138	12162
Cax	195653	206490	243385	226186	91113	84630	71695	86623	151949	153636	137418	145767	89964	86442	67928	75717	62725	61307	53210	50137	31687	29031	24690	22764	10521	10008	8917	6109
Unpaired two-way ANOVA
Group effect: P=0,0259
Dunnett's post-hoc test (vs Cax, main row effect)
Non-cax	0.8194
Pre-cax	0.0202
Succinate	M+0				M+1				M+2				M+3				M+4
Non-cax	1044629	1457626	961161	1031679	277636	346662	247059	280360	464669	631490	456149	506799	254953	321198	249847	285511	103796	134497	108589	123397
Pre-cax	861071	843648	930133	711000	272135	273783	235742	237416	435626	447095	458150	440246	250013	264973	277445	224006	115078	136939	160874	98349
Cax	970466	764373	733556	615208	215070	199282	153581	156671	442134	319491	253122	247954	230905	185887	135043	117473	113863	79430	61306	47430
Unpaired two-way ANOVA
Group effect: P<0,0001
Dunnett's post-hoc test (vs Cax, main row effect)
Non-cax	<0,0001
Pre-cax	0.0067
Fumarate	M+0				M+1				M+2				M+3				M+4
Non-cax	197341	233037	198913	188267	35498	50575	40510	38081	55965	83882	64680	60012	33800	44015	38027	34625	13979	16279	15541	15547
Pre-cax	194400	200234	162339	212974	39919	44188	33517	44214	63933	69658	60550	67696	33619	40400	37284	33679	15153	19631	18962	14219
Cax	135550	137266	147957	123238	23618	29021	22418	21246	45429	43170	37065	31458	25004	23433	19034	14518	12037	10194	7736	5210
Unpaired two-way ANOVA
Group effect: P<0,0001
Dunnett's post-hoc test (vs Cax, main row effect)
Non-cax	<0,0001
Pre-cax	<0,0001
Malate	M+0				M+1				M+2				M+3				M+4
Non-cax	1342824	2105775	1535026	1393803	0	368766	290909	299978	422783	765302	523007	461053	232346	400093	295732	267475	89922	142355	116914	99953
Pre-cax	1643966	1747584	1369866	1610810	286390	336395	262949	344653	456194	518046	520494	508630	275466	355616	314300	243431	110703	164864	154614	91463
Cax	1395919	1139020	1319897	966830	268367	228899	212654	144930	454099	355212	333290	216040	235986	176833	156436	106535	107181	67816	60462	38282
Unpaired two-way ANOVA
Group effect: P<0,0001
Dunnett's post-hoc test (vs Cax, main row effect)
Non-cax	0.0002
Pre-cax	0.0003
