# Supplementary material for: Multi-omics profiling of cachexia-targeted tissues reveals a spatio-temporally coordinated response to cancer
Source: Nat Metab. 2026 Jan 15;8(1):237–59. doi: 10.1038/s42255-025-01434-3 (PMC12855018; doi:10.1038/s42255-025-01434-3)
Supplement: Supplementary file 23 — Statistical source data. [file 42255_2025_1434_MOESM23_ESM.xlsx]

## Sheet: E8a
GC muscle: TCA cycle metabolite isotopologues (MS raw data, arbitrary units)
Citrate	M+0				M+1				M+2				M+3				M+4				M+5				M+6
Ctrl	582472	829466	574631	639737	143430	147178	148538	137026	112175	94526	104762	121913	34324	26030	40747	32404	13009	9616	15999	12034	2836	1370	3156	2177	110	701	919	0
Non-cax	561608	563964	410751	467006	127330	105023	81537	88344	88941	76910	52992	54315	30226	22792	16946	16938	10533	8021	6036	6600	2201	1344	1497	661	362	129	171	0
Pre-cax	476141	579507	500385	575902	76826	104894	89710	170747	52158	134784	84407	168001	13839	36629	23235	59936	5532	16419	10421	22573	956	3362	2391	6057	0	623	691	1394
Cax	573361	592825	580735	464046	181725	234472	77836	176081	276249	255414	76057	352195	162347	151751	21771	233698	108883	74134	9671	185071	54117	31112	2623	108589	23850	8829	822	51670
Unpaired two-way ANOVA
Group effect: P<0,0001
Dunnett's post-hoc test (vs Cax, main row effect)
Ctrl	0.0028
Non-cax	<0,0001
Pre-cax	<0,0001
Succinate	M+0				M+1				M+2				M+3				M+4
Ctrl	162685	194393	309590	338618	28510	23329	79457	54601	18551	12979	44283	37674	4096	2028	13867	7944	3778	3841	2247	3758
Non-cax	289037	322755	256072	155668	75164	43667	36097	16931	33488	24036	17257	10244	11808	4632	2967	1406	1369	3781	3750	4327
Pre-cax	243170	316685	243204	298843	27271	53315	34064	87633	15350	48539	25110	51388	2524	11942	5330	13699	4589	416	4280	4213
Cax	50968	199659	158370	81418	7839	87666	13220	17021	8315	72735	7937	20384	4666	43561	1666	13589	3287	15360	4842	8627
Unpaired two-way ANOVA
Group effect: P=0,0202
Dunnett's post-hoc test (vs Cax, main row effect)
Ctrl	0.0526
Non-cax	0.0735
Pre-cax	0.0095
Fumarate	M+0				M+1				M+2				M+3				M+4
Ctrl	163251	211501	247752	264104	39319	39638	70635	55400	21978	15607	37106	34661	6565	4413	15196	9707	1320	1024	4842	1832
Non-cax	255763	321414	216758	124005	69659	59468	38675	19208	29435	27693	16071	9451	11229	7807	5031	2322	2434	1751	1373	617
Pre-cax	146855	324003	296622	445765	21954	68689	53617	160201	10869	58390	31933	89157	2094	16441	9670	27716	462	4139	2583	5798
Cax	102806	220284	158121	103253	34187	123945	20116	49310	29066	98006	10124	50698	19687	60857	3495	39581	8503	19562	682	20540
Unpaired two-way ANOVA
Group effect: P=0,1007
Dunnett's post-hoc test (vs Cax, main row effect)
Ctrl	0.9867
Non-cax	0.9963
Pre-cax	0.0776
Malate	M+0				M+1				M+2				M+3				M+4
Ctrl	2082312	2475159	2605713	2875720	497767	440563	734906	581336	268442	169080	359720	367206	79800	44092	153416	98907	17098	12378	51847	19359
Non-cax	3476737	3302312	2683905	1731713	948149	629652	480487	263781	389775	264224	177567	110057	151643	76227	60207	34018	37272	16406	14569	9194
Pre-cax	1914100	3635689	3305639	3947230	295614	759467	578771	1413251	128367	615205	355037	773396	29474	177093	99078	253985	6524	42301	26191	44937
Cax	1064782	2261789	2135939	1090761	332374	1278306	270125	514590	278778	1000583	127352	517414	183947	629767	44331	404528	80317	204848	10487	196042
Unpaired two-way ANOVA
Group effect: P=0,1026
Dunnett's post-hoc test (vs Cax, main row effect)
Ctrl	0.9039
Non-cax	0.6711
Pre-cax	0.0483

## Sheet: E8b
Soleus: TCA cycle metabolite isotopologues (MS raw data, arbitrary units)
Citrate	M+0				M+1				M+2				M+3				M+4				M+5				M+6
Ctrl	376016	835499	1315176	1203319	132383	198752	696348	379253	113142	179429	451974	241035	55756	64845	215803	94650	22499	22010	73746	31946	6281	5846	17145	6414	2350	1368	4903	1994
Non-cax	1249983	1178216	752580	657236	336419	282758	162668	204154	234007	235352	146940	201422	103487	85605	57653	83237	36774	28443	22885	31497	9570	6907	6669	9863	2390	1320	1660	2302
Pre-cax	609967	1196066	1010901	435933	164560	232620	267112	139280	127009	280563	230690	103159	45390	106367	77628	49548	16160	48225	27058	16728	3710	13814	6557	5194	722	3199	2386	1257
Cax	347702	261353	632282	373682	146265	106135	138808	96236	218174	118321	143845	166089	227380	86878	60513	190555	177806	44979	25659	166373	106164	19280	7763	105626	52799	5183	1847	59972
Unpaired two-way ANOVA
Group effect: P=0,0690
Dunnett's post-hoc test (vs Cax, main row effect)
Ctrl	0.0342
Non-cax	0.1339
Pre-cax	0.5679
Succinate	M+0				M+1				M+2				M+3				M+4
Ctrl	277166	314117	417887	716194	117026	83067	203694	210492	50725	31557	79617	84486	13852	7229	23643	27290	1996	5707	5389	11269
Non-cax	404679	821760	314196	307084	143448	213676	97842	91610	57540	98013	46953	48942	14527	30617	12200	15198	567	3121	716	7095
Pre-cax	672444	339629	662851	402367	241042	92642	150915	171031	94604	65938	64169	74194	19958	21782	15215	29123	3508	2911	1038	10796
Cax	154377	264315	486726	113493	124067	178426	158922	80826	132044	130131	77398	99444	124107	80490	26800	86567	72671	26300	9414	57218
Unpaired two-way ANOVA
Group effect: P=0,7330
Dunnett's post-hoc test (vs Cax, main row effect)
Ctrl	0.9747
Non-cax	0.954
Pre-cax	0.5555
Fumarate	M+0				M+1				M+2				M+3				M+4
Ctrl	392087	540704	411855	621340	217654	169903	231342	197954	93882	57928	93104	80521	41157	22031	37291	29449	12105	6453	11404	8697
Non-cax	678939	1264509	527911	667263	302680	345229	192798	226618	119657	159875	87257	111238	45854	60208	33017	52776	13041	11814	9582	16374
Pre-cax	816050	845856	603091	525363	322462	277432	151350	261779	120047	190849	64233	116003	33643	75158	21750	51939	9286	16938	6340	11516
Cax	209975	399101	874798	145675	273096	362643	324208	210857	295706	270848	150111	239709	282966	169851	61161	237152	158933	52592	14269	147022
Unpaired two-way ANOVA
Group effect: P=0,1169
Dunnett's post-hoc test (vs Cax, main row effect)
Ctrl	0.1
Non-cax	0.9998
Pre-cax	0.9355
Malate	M+0				M+1				M+2				M+3				M+4
Ctrl	2799477	3907378	2836927	4315843	1560296	1220742	1604574	1366696	643144	411374	638593	518030	292562	166951	251229	207859	93838	49322	78930	62213
Non-cax	4995583	8716638	3708682	4635680	2229261	2356662	1344646	1537232	870432	1046873	605548	737412	344978	418024	236818	373570	96197	86693	70151	109601
Pre-cax	5648827	6014789	5118054	4097024	2247237	1949345	1305933	2040164	821640	1324880	512721	900392	237175	526049	183674	402552	62025	123950	58023	89801
Cax	1381912	2533728	6081975	982775	1764083	2271839	2229108	1388442	1910704	1680587	1019200	1613900	1817060	1073607	425593	1573690	1024139	338922	95111	981056
Unpaired two-way ANOVA
Group effect: P=0,1030
Dunnett's post-hoc test (vs Cax, main row effect)
Ctrl	0.1878
Non-cax	0.941
Pre-cax	0.9836

## Sheet: E8c
Heart: TCA cycle metabolite isotopologues (MS raw data, arbitrary units)
Citrate	M+0				M+1				M+2				M+3				M+4				M+5				M+6
Ctrl	638369	933687	864425	845044	136374	132561	126856	74945	176304	74134	200221	62816	38260	13709	34954	8563	15869	3712	15339	3234	2848	417	2721	560	456	0	258	110
Non-cax	1093628	1106074	1106947	1332642	125222	127109	161536	135874	150052	81962	129551	136085	23445	15020	22857	20213	8937	4626	7570	7766	970	715	1096	1329	300	109	113	341
Pre-cax	1652389	1132622	1131530	1429818	115716	157757	112651	158720	86418	91817	116426	117162	10683	18951	16087	16315	4201	5802	6805	5472	320	993	1242	811	0	47	74	183
Cax	184831	686179	1382009	190352	207220	271677	137983	228612	263189	267797	131307	396711	256803	146664	18861	465655	160853	57045	6127	392183	66800	19401	799	230113	26838	3685	79	126611
Unpaired two-way ANOVA
Group effect: P=0,1846
Dunnett's post-hoc test (vs Cax, main row effect)
Ctrl	0.1525
Non-cax	0.9182
Pre-cax	0.9998
Succinate	M+0				M+1				M+2				M+3				M+4
Ctrl	2345315	2628690	2517438	4436840	353431	321446	386535	232463	293141	112305	378888	165280	55729	21565	63117	18547	11020	7147	10250	6752
Non-cax	2868760	3536743	2097576	3483881	248010	449114	312726	252732	235919	195107	162678	171833	34662	27016	25047	24525	7322	4462	8013	4921
Pre-cax	2007636	3096561	2833080	2563987	136045	475494	257527	204248	70763	182359	159515	122232	6502	40522	19462	16311	2591	10839	6084	4234
Cax	194799	81	2495077	45325	167980	398353	165308	6863	171001	238462	144956	8145	151124	109259	16819	8312	74752	23951	3214	4902
Unpaired two-way ANOVA
Group effect: P=0,0005
Dunnett's post-hoc test (vs Cax, main row effect)
Ctrl	0.0006
Non-cax	0.0008
Pre-cax	0.0085
Fumarate	M+0				M+1				M+2				M+3				M+4
Ctrl	1367544	1510713	1254408	1076308	206792	142679	0	50474	170704	56393	132080	39215	31945	10018	23332	5591	4958	3243	3465	1212
Non-cax	1463217	1446146	1194130	1267159	120774	108857	136593	85106	116640	56613	76762	62904	17330	8545	13718	8602	3009	1252	2697	1716
Pre-cax	1509134	1143745	1400816	1677688	64665	118764	92557	127868	40130	52361	67166	78675	4774	11369	9783	10621	1148	2322	1827	1808
Cax	251132	553836	1597743	5213	339353	328720	103879	8436	345399	218149	92480	11025	308960	98620	10972	11299	152522	18726	2376	7115
Unpaired two-way ANOVA
Group effect: P=0,3272
Dunnett's post-hoc test (vs Cax, main row effect)
Ctrl	0.3726
Non-cax	0.3254
Pre-cax	0.2342
Malate	M+0				M+1				M+2				M+3				M+4
Ctrl	5250336	6137773	5155201	5065092	863376	657054	565084	312012	729474	310383	637556	249443	138661	49221	107417	28483	21536	11703	19342	6169
Non-cax	6095532	6637537	5767869	6185898	601813	583697	727687	490478	583218	358008	475722	391862	74983	44352	74158	52616	11741	7242	19546	10648
Pre-cax	6846350	5150812	6194472	7549378	356192	604399	486077	672012	272481	308949	391577	450952	23404	57957	47535	55786	5220	14206	9474	10387
Cax	949739	1742434	6441403	79565	1250976	1059511	482756	123717	1247985	718101	461473	153031	1135188	342629	48936	160795	564135	63543	8486	89707
Unpaired two-way ANOVA
Group effect: P=0,0292
Dunnett's post-hoc test (vs Cax, main row effect)
Ctrl	0.1214
Non-cax	0.0282
Pre-cax	0.0237

## Sheet: E8d
GC muscle: % of labelled metabolites
	Citrate				Succinate				Fumarate				Malate
Ctrl	34.4	25.2	35.3	32.3	25.2	17.8	31.1	23.5	29.8	22.3	34	27.8	29.3	21.2	33.3	27.1
Non-cax	31.6	27.5	27.9	26.3	29.7	19.1	19	17.5	30.6	23.1	22	20.3	30.5	23	21.4	19.4
Pre-cax	23.9	33.9	29.6	42.7	17	26.5	22	34.4	19.4	31.3	24.8	38.8	19.4	30.5	24.3	38.6
Cax	58.5	56	24.5	70.5	32.1	52.3	14.9	42.3	47.1	57.9	17.9	60.8	45.1	57.9	17.5	59.9
Unpaired two-way ANOVA
Group effect: P<0,0001
Dunnett's post-hoc test (vs Cax, simple effect within columns)
Citrate
Cax vs. Ctrl	0.025
Cax vs. Non-cax	0.0074
Cax vs. Pre-cax	0.0317
Succinate
Cax vs. Ctrl	0.3429
Cax vs. Non-cax	0.1689
Cax vs. Pre-cax	0.3852
Fumarate
Cax vs. Ctrl	0.0668
Cax vs. Non-cax	0.0158
Cax vs. Pre-cax	0.0688
Malate
Cax vs. Ctrl	0.0683
Cax vs. Non-cax	0.0181
Cax vs. Pre-cax	0.0784

## Sheet: E8e
Soleus: % of labelled metabolites
	Citrate				Succinate				Fumarate				Malate
Ctrl	46.9	36.1	52.6	38.6	39.8	28.9	42.8	31.8	48.2	32.2	47.5	33.8	48.1	32.1	47.6	33.3
Non-cax	36.6	35.2	34.6	44.8	34.8	29.6	33.4	34.7	41.5	31.3	37.9	37.9	41.5	31	37.8	37.3
Pre-cax	37	36.4	37.7	42	34.8	35	25.9	41.5	37.3	39.8	28.8	45.6	37.4	39.5	28.7	45.6
Cax	72.8	59.3	37.4	67.7	74.6	61.1	35.9	74.1	82.8	68.2	38.6	85.1	82.5	67.9	38.3	85
Unpaired two-way ANOVA
Group effect: P<0,0001
Dunnett's post-hoc test (vs Cax, simple effect within columns)
Citrate
Cax vs. Ctrl	0.1227
Cax vs. Non-cax	0.0225
Cax vs. Pre-cax	0.0263
Succinate
Cax vs. Ctrl	0.0055
Cax vs. Non-cax	0.002
Cax vs. Pre-cax	0.0031
Fumarate
Cax vs. Ctrl	0.002
Cax vs. Non-cax	0.0006
Cax vs. Pre-cax	0.0008
Malate
Cax vs. Ctrl	0.0021
Cax vs. Non-cax	0.0006
Cax vs. Pre-cax	0.0008

## Sheet: E8f
Heart: % of labelled metabolites
	Citrate				Succinate				Fumarate				Malate
Ctrl	36.7	19.4	30.6	15.1	23.3	15	25	8.7	23.3	12.3	11.2	8.2	25	14.4	20.5	10.5
Non-cax	22	17.2	22.6	18.5	15.5	16	19.5	11.5	15	10.8	16.1	11.1	17.3	13	18.4	13.3
Pre-cax	11.6	19.6	18.3	17.3	9.7	18.6	13.5	11.9	6.8	13.9	10.9	11.5	8.8	16.1	13.1	13.6
Cax	84.2	52.8	17.6	90.6	74.4	100	11.7	38.4	82	54.5	11.6	87.9	81.6	55.6	13.5	86.9
Unpaired two-way ANOVA
Group effect: P<0,0001
Dunnett's post-hoc test (vs Cax, simple effect within columns)
Citrate
Cax vs. Ctrl	0.0205
Cax vs. Non-cax	0.0067
Cax vs. Pre-cax	0.0032
Succinate
Cax vs. Ctrl	0.0129
Cax vs. Non-cax	0.0078
Cax vs. Pre-cax	0.0048
Fumarate
Cax vs. Ctrl	0.0027
Cax vs. Non-cax	0.0024
Cax vs. Pre-cax	0.0014
Malate
Cax vs. Ctrl	0.0059
Cax vs. Non-cax	0.0037
Cax vs. Pre-cax	0.002
