# Supplementary material for: Multi-omics profiling of cachexia-targeted tissues reveals a spatio-temporally coordinated response to cancer
Source: Nat Metab. 2026 Jan 15;8(1):237–59. doi: 10.1038/s42255-025-01434-3 (PMC12855018; doi:10.1038/s42255-025-01434-3)
Supplement: Supplementary file 24 — Statistical source data. [file 42255_2025_1434_MOESM24_ESM.xlsx]

## Sheet: E9a
% of maximal body weight
Ctrl	APCMin-Cax
98.7	88.8
97.2	88.2
96.6	90.4
100	91.1
95.9	91.8
Unpaired t test
Two-tailed
P<0,0001

## Sheet: E9b
GC muscles weight (% of maximal body weight)
Ctrl	APCMin-Cax
1.121	0.993
1.119	1.115
1.122	1.078
1.147	0.936
1.041	0.946
Unpaired t test
Two-tailed
P=0,0423

## Sheet: E9c
eWAT weight (% of maximal body weight)
Ctrl	APCMin-Cax
1.498	0.415
1.344	0.466
1.489	0.383
1.187	0.468
1.81	0.158
Unpaired t test
Two-tailed
P<0,0001

## Sheet: E9d
Liver: mRNA levels (Fold changes)
Mthfr		Mat1a		Nnmt		Sat1		Gpx3		Gsta4
Ctrl	APCMin-Cax	Ctrl	APCMin-Cax	Ctrl	APCMin-Cax	Ctrl	APCMin-Cax	Ctrl	APCMin-Cax	Ctrl	APCMin-Cax
0.78	3.17	0.79	1.18	1	1.6	1.03	1.93	0.65	6.94	1.11	0.38
0.82	2.06	0.76	2.07	0.87	1.76	0.89	1.31	0.73	2.43	1.02	0.08
1.29	2.68	1.01	3.12	1.42	3.37	1.28	1.81	1.83	5.37	0.77	0.21
1.04	2.29	1.13	1.05	0.78	1.93	0.95	1.84	0.95	7.21	1.17	0.25
1.08	1.93	1.3	1.32	0.94	1.66	0.86	1.87	0.83	9.76	0.93	0.19
Raw data (2-ΔCt values)
Mthfr		Mat1a		Nnmt		Sat1		Gpx3		Gsta4
Ctrl	APCMin-Cax	Ctrl	APCMin-Cax	Ctrl	APCMin-Cax	Ctrl	APCMin-Cax	Ctrl	APCMin-Cax	Ctrl	APCMin-Cax
0.0205	0.0828	8.3522	12.5034	1.4961	2.39	1.0712	2.0163	0.0548	0.5846	1.9572	0.6729
0.0213	0.054	8.04	21.8133	1.2975	2.6371	0.9247	1.3672	0.0616	0.2048	1.8007	0.1344
0.0336	0.0702	10.669	32.9713	2.1219	5.047	1.334	1.8902	0.1542	0.4522	1.3697	0.372
0.0271	0.06	11.9674	11.1279	1.1695	2.8901	0.9866	1.9168	0.0802	0.6074	2.0712	0.4501
0.0282	0.0506	13.7532	13.9458	1.4002	2.4877	0.9017	1.9565	0.0702	0.8221	1.6452	0.3435
Unpaired t test		Unpaired t test		Unpaired Mann-Whitney		Unpaired Mann-Whitney		Unpaired Mann-Whitney		Unpaired t test
Two-tailed		Two-tailed		Two-tailed		Two-tailed		Two-tailed		Two-tailed
P=0,0004		P=0,0970		P=0,0079		P=0,0079		P=0,0079		P<0,0001
Fold changes displayed on the graph have been calculated from exact 2-ΔCt values.
Statistical analysis was performed on rounded 2-ΔCt values displayed here.

## Sheet: E9e
Muscle: mRNA levels (Fold changes)
Mthfr		Mat2a		Gnmt		Kmt2a		Kmt2b		Sat1		Gpx3		Gsta4
Ctrl	APCMin-Cax	Ctrl	APCMin-Cax	Ctrl	APCMin-Cax	Ctrl	APCMin-Cax	Ctrl	APCMin-Cax	Ctrl	APCMin-Cax	Ctrl	APCMin-Cax	Ctrl	APCMin-Cax
0.79	1.44	0.91	0.75	0.92	0.67	1.22	1.13	1.15	1.68	0.86	1.07	0.55	2.68	1.14	0.7
0.87	2.08	0.82	0.7	0.72	1.54	0.89	1.56	0.82	2.27	0.99	1.97	1.06	2.84	0.84	0.78
0.93	1.6	1.11	1.53	2.93	2.29	1	1.57	0.98	2.1	1.01	1.49	1.35	2.26	0.8	0.78
1.21	1.02	1.05	0.64	0.31	0.93	1.13	1.15	1.02	1.36	1.09	1.16	1.09	2.09	1.13	0.71
1.2	0.98	1.11	0.41	0.12	1.31	0.76	1.5	1.02	1.3	1.05	1.25	0.96	2.28	1.1	0.77
Raw data (2-ΔCt values)
Mthfr		Mat2a		Gnmt		Kmt2a		Kmt2b		Sat1		Gpx3		Gsta4
Ctrl	APCMin-Cax	Ctrl	APCMin-Cax	Ctrl	APCMin-Cax	Ctrl	APCMin-Cax	Ctrl	APCMin-Cax	Ctrl	APCMin-Cax	Ctrl	APCMin-Cax	Ctrl	APCMin-Cax
0.051	0.0931	0.8231	0.6739	0.065	0.047	1.3574	1.2586	0.4579	0.6668	0.7018	0.8706	7.80639	38.3567	0.7471	0.4607
0.056	0.1342	0.7404	0.6344	0.051	0.1088	0.984	1.7331	0.3257	0.9005	0.8032	1.6053	15.1301	40.6573	0.5491	0.5127
0.0601	0.1031	1.0035	1.3816	0.2062	0.1614	1.112	1.7441	0.3914	0.8357	0.8236	1.2083	19.366	32.3451	0.5265	0.5116
0.0781	0.066	0.9482	0.5784	0.0218	0.0657	1.2551	1.2765	0.4056	0.5395	0.8865	0.943	15.5135	29.9453	0.74	0.4698
0.0771	0.0632	1.0072	0.3668	0.0084	0.092	0.8421	1.6695	0.4072	0.5169	0.8518	1.018	13.655	32.5576	0.7228	0.5071
Unpaired t test		Unpaired t test		Unpaired t test		Unpaired Mann-Whitney		Unpaired t test		Unpaired t test		Unpaired t test		Unpaired Mann-Whitney
Two-tailed		Two-tailed		Two-tailed		Two-tailed		Two-tailed		Two-tailed		Two-tailed		Two-tailed
P=0,089		P=0,3529		P=0,5621		P=0,0317		P=0,0062		P=0,048		P<0,0001		P=0,0079
Fold changes displayed on the graph have been calculated from exact 2-ΔCt values.
Statistical analysis was performed on rounded 2-ΔCt values displayed here.

## Sheet: E9f
Liver: Metabolite levels (Fold changes)
#1		#2		#3		#4		#5		#6		#7		#8		#9		#10		#11		#12		#13		#14		#15		#16		#17		#18		#19		#20
Ctrl	APCMin-Cax	Ctrl	APCMin-Cax	Ctrl	APCMin-Cax	Ctrl	APCMin-Cax	Ctrl	APCMin-Cax	Ctrl	APCMin-Cax	Ctrl	APCMin-Cax	Ctrl	APCMin-Cax	Ctrl	APCMin-Cax	Ctrl	APCMin-Cax	Ctrl	APCMin-Cax	Ctrl	APCMin-Cax	Ctrl	APCMin-Cax	Ctrl	APCMin-Cax	Ctrl	APCMin-Cax	Ctrl	APCMin-Cax	Ctrl	APCMin-Cax	Ctrl	APCMin-Cax	Ctrl	APCMin-Cax	Ctrl	APCMin-Cax
0.98907	1.04058	0.886914	0.749972	0.815723	1.42983	0.750078	1.25016	0.613652	0.77396	1.04923	4.3359	0.764639	1.4588	0.474014	0.700295	0.739498	3.50253	0.650502	2.1034	0.746423	3.75217	0.792905	1.27926	1.0066	1.71241	1.44515	1.13397	1.03339	5.00265	0.942444	1.65534	0.705401	1.33369	0.80556	7.96456	0.796346	1.49686	0.717221	2.11415
1.03421	1.25237	0.929705	0.793375	1.03802	1.4004	1.00903	1.38776	0.808435	1.90818	0.680526	3.1898	1.02282	1.49178	0.875529	0.785048	0.574193	1.94671	1.07475	0.899104	1.33958	2.09648	1.02342	1.01526	1.25807	1.27814	0.949367	1.70886	0.910174	3.76522	0.961782	1.92124	1.04036	1.19081	1.02504	6.26809	0.961107	0.985766	0.896934	1.32094
0.949978	1.36852	1.02101	0.970923	1.21968	1.58274	1.09469	1.37797	1.11354	4.04849	1.08437	2.86455	0.652195	3.90336	1.3203	1.00434	1.01079	2.1971	1.37994	1.38219	0.743878	2.92747	0.893142	1.73686	0.937019	1.89542	1.4346	2.35232	0.958262	7.70194	1.1304	2.32583	0.815225	0.955648	0.821818	7.25383	0.871161	1.42485	1.00228	1.86954
1.13327	1.16173	1.03314	0.760638	1.23896	1.45101	1.00852	1.33423	1.0963	1.23018	1.17427	4.55703	1.43876	2.17722	1.18346	0.68116	1.70313	2.29531	0.831646	1.97539	1.07645	2.61944	1.01954	0.968057	1.02292	1.64372	0.659283	2.60548	1.17693	2.96135	0.99209	1.15305	1.24305	1.30544	1.46101	7.19666	1.3335	1.28755	1.32322	1.23255
0.89347	1.25599	1.12924	0.851654	0.68761	1.55326	1.13768	1.33309	1.36808	1.23018	1.0116	3.42727	1.12158	1.67055	1.1467	0.978128	0.972384	2.97501	1.06316	1.80461	1.09367	2.46408	1.27099	1.10122	0.77539	1.1272	0.511603	1.83017	0.921248	3.42365	0.973282	1.37525	1.19596	0.947285	0.886577	6.36292	1.03788	1.25056	1.06034	1.73907
Raw data (MS intensities, arbitrary units)
#1		#2		#3		#4		#5		#6		#7		#8		#9		#10		#11		#12		#13		#14		#15		#16		#17		#18		#19		#20
Ctrl	APCMin-Cax	Ctrl	APCMin-Cax	Ctrl	APCMin-Cax	Ctrl	APCMin-Cax	Ctrl	APCMin-Cax	Ctrl	APCMin-Cax	Ctrl	APCMin-Cax	Ctrl	APCMin-Cax	Ctrl	APCMin-Cax	Ctrl	APCMin-Cax	Ctrl	APCMin-Cax	Ctrl	APCMin-Cax	Ctrl	APCMin-Cax	Ctrl	APCMin-Cax	Ctrl	APCMin-Cax	Ctrl	APCMin-Cax	Ctrl	APCMin-Cax	Ctrl	APCMin-Cax	Ctrl	APCMin-Cax	Ctrl	APCMin-Cax
61786	65004	142018	120090	62704	109910	86580	144304	2136	2694	11881	49098	28384	54152	514866	760648	1521	7204	154424	499330	9974	50138	744058	1200454	96606	164344	274	215	298622	1445632	149320	262270	78104	147670	2973	29394	5684	10684	4398	12964
64606	78234	148870	127040	79792	107648	116470	160186	2814	6642	7706	36120	37968	55376	950984	852706	1181	4004	255136	213440	17900	28014	960376	952718	120740	122666	180	324	263016	1088048	152384	304400	115192	131850	3783	23133	6860	7036	5500	8100
59344	85490	163490	155470	93756	121664	126358	159056	3876	14092	12279	32437	24210	144896	1434092	1090896	2079	4519	327588	328120	9940	39118	838120	1629860	89928	181908	272	446	276912	2225654	179100	368502	90264	105812	3033	26771	6218	10170	6146	11464
70794	72572	165432	121798	95238	111538	116412	154008	3816	4282	13297	51602	53408	80820	1285450	739864	3503	4721	197426	468942	14384	35002	956726	908420	98172	157752	125	494	340100	855750	157186	182688	137634	144542	5392	26560	9518	9190	8114	7558
55814	78460	180820	136372	52856	119398	131320	153876	4762	4282	11455	38809	41634	62012	1245522	1062426	2000	6119	252386	428400	14614	32926	1192694	1033378	74416	108180	97	347	266216	989344	154206	217894	132420	104886	3272	23483	7408	8926	6502	10664
Unpaired t test		Unpaired t test		Unpaired t test		Unpaired t test		Unpaired t test		Unpaired t test		Unpaired Mann-Whitney		Unpaired t test		Unpaired t test		Unpaired t test		Unpaired t test		Unpaired t test		Unpaired t test		Unpaired t test		Unpaired t test		Unpaired t test		Unpaired t test		Unpaired t test		Unpaired t test		Unpaired t test
Two-tailed		Two-tailed		Two-tailed		Two-tailed		Two-tailed		Two-tailed		Two-tailed		Two-tailed		Two-tailed		Two-tailed		Two-tailed		Two-tailed		Two-tailed		Two-tailed		Two-tailed		Two-tailed		Two-tailed		Two-tailed		Two-tailed		Two-tailed
P=0,0132		P=0,0176		P=0,003		P=0,0015		P=0,1973		P<0,0001		P=0,0079		P=0,3319		P=0,0018		P=0,0365		P=0,0004		P=0,2089		P=0,0113		P=0,0206		P=0,0031		P=0,011		P=0,3054		P<0,0001		P=0,0537		P=0,0097

## Sheet: E9g
Muscle: Metabolite levels (Fold changes)
#1		#2		#3		#4		#5		#6		#7		#8		#9		#10		#11		#12		#13		#14		#15		#16		#17		#18		#19		#20
Ctrl	APCMin-Cax	Ctrl	APCMin-Cax	Ctrl	APCMin-Cax	Ctrl	APCMin-Cax	Ctrl	APCMin-Cax	Ctrl	APCMin-Cax	Ctrl	APCMin-Cax	Ctrl	APCMin-Cax	Ctrl	APCMin-Cax	Ctrl	APCMin-Cax	Ctrl	APCMin-Cax	Ctrl	APCMin-Cax	Ctrl	APCMin-Cax	Ctrl	APCMin-Cax	Ctrl	APCMin-Cax	Ctrl	APCMin-Cax	Ctrl	APCMin-Cax	Ctrl	APCMin-Cax	Ctrl	APCMin-Cax	Ctrl	APCMin-Cax
0.889596	0.976085	1.0833	0.682587	1.03709	1.17093	0.858683	1.66532	0.794358	2.66831	0.920078	2.82819	0.986555	1.6841	0.831454	2.88173	1.83333	0.926239	1.66968	0.65918	0.96608	2.6013	1.1871	1.66119	1.46063	2.07709	0.999222	2.13064	0.944022	1.28711	0.719019	2.6064	1.209	0.607035	1.04511	5.02242	0.886519	1.39637	1.27867	0.587964
0.599925	1.03363	0.911494	0.511013	0.715355	1.10857	0.596464	1.90864	0.584102	2.31124	0.880932	2.82847	0.815708	2.27336	0.594618	3.07696	0.24268	1.10191	0.905077	0.643692	0.665987	3.08434	0.653928	2.32657	1.01605	2.3598	1.24806	3.36314	0.80359	1.55382	0.796041	2.19664	0.733981	1.57765	0.899009	5.45206	1.01066	1.76627	0.826151	0.898107
1.10604	0.69323	1.01178	0.756563	1.0654	0.712251	1.18252	2.43093	1.40677	3.9419	1.28601	2.63212	0.641491	1.94699	0.773933	2.07881	1.0214	2.38457	0.915562	0.944333	0.790176	2.34421	0.804009	1.44624	0.798886	2.3951	0.820373	2.70995	1.17515	1.35916	1.27328	2.62009	0.818628	0.544255	0.969994	4.91289	0.923481	1.62011	0.719178	1.15515
0.976707	0.815177	1.06904	0.667215	0.854298	0.851714	1.18761	1.70889	1.27464	3.32844	0.967027	2.17215	1.87342	2.56855	1.67073	2.82908	1.17962	0.080518	0.922053	0.713809	1.60537	2.95848	1.46429	1.88335	0.952652	2.34203	0.423795	0.991446	0.920243	1.03039	1.04121	1.39112	1.33155	1.31216	1.14598	4.27953	1.25839	1.49202	1.31753	0.854625
1.42774	0.882365	0.924372	0.871799	1.32786	1.06921	1.17473	1.68755	0.940122	3.26709	0.945948	2.01775	0.682827	3.99306	1.12926	3.88393	0.722973	0.968468	0.587628	0.778586	0.972382	3.95273	0.89067	2.05367	0.771788	1.87571	1.50855	1.84292	1.15699	1.45851	1.17046	2.13477	0.906838	1.52387	0.939909	4.47459	0.920941	1.46239	0.858473	0.843081
Raw data (MS intensities, arbitrary units)
#1		#2		#3		#4		#5		#6		#7		#8		#9		#10		#11		#12		#13		#14		#15		#16		#17		#18		#19		#20
Ctrl	APCMin-Cax	Ctrl	APCMin-Cax	Ctrl	APCMin-Cax	Ctrl	APCMin-Cax	Ctrl	APCMin-Cax	Ctrl	APCMin-Cax	Ctrl	APCMin-Cax	Ctrl	APCMin-Cax	Ctrl	APCMin-Cax	Ctrl	APCMin-Cax	Ctrl	APCMin-Cax	Ctrl	APCMin-Cax	Ctrl	APCMin-Cax	Ctrl	APCMin-Cax	Ctrl	APCMin-Cax	Ctrl	APCMin-Cax	Ctrl	APCMin-Cax	Ctrl	APCMin-Cax	Ctrl	APCMin-Cax	Ctrl	APCMin-Cax
47242	51835	114238	71981	65826	74321	50060	97086	1515	5089	13444	41325	17566	29986	231494	802334	3256	1645	188549	74438	5212	14034	239389	334993	57298	81481	257	548	275957	376250	93110	337518	52247	26233	5315	25542	3142	4949	3323	1528
31859	54891	96120	53888	45405	70363	34773	111271	1114	4408	12872	41329	14524	40478	165554	856690	431	1957	102206	72689	3593	16640	131870	469172	39858	92571	321	865	234906	454213	103084	284456	31719	68178	4572	27727	3582	6260	2147	2334
58736	36814	106696	79782	67623	45208	68939	141720	2683	7518	18791	38460	11422	34667	215479	578782	1814	4235	103390	106639	4263	12647	162135	291646	31339	93956	211	697	343521	397312	164884	339291	35377	23520	4933	24985	3273	5742	1869	3002
51868	43290	112734	70360	54224	54060	69236	99626	2431	6348	14130	31739	33357	45734	465166	787673	2095	143	104123	80607	8661	15961	295286	379793	37371	91874	109	255	269006	301205	134832	180144	57543	56705	5828	21764	4460	5288	3424	2221
75820	46858	97478	91934	84282	67865	68485	98382	1793	6231	13822	29483	12158	71098	314410	1081367	1284	1720	66358	87922	5246	21325	179611	414139	30276	73581	388	474	338213	426353	151569	276444	39189	65854	4780	22756	3264	5183	2231	2191
Unpaired t test		Unpaired t test		Unpaired t test		Unpaired Mann-Whitney		Unpaired t test		Unpaired Mann-Whitney		Unpaired t test		Unpaired t test		Unpaired t test		Unpaired t test		Unpaired t test		Unpaired t test		Unpaired t test		Unpaired t test		Unpaired t test		Unpaired t test		Unpaired t test		Unpaired t test		Unpaired t test		Unpaired t test
Two-tailed		Two-tailed		Two-tailed		Two-tailed		Two-tailed		Two-tailed		Two-tailed		Two-tailed		Two-tailed		Two-tailed		Two-tailed		Two-tailed		Two-tailed		Two-tailed		Two-tailed		Two-tailed		Two-tailed		Two-tailed		Two-tailed		Two-tailed
P=0,4417		P=0,0023		P=0,9002		P=0,0079		P=0,0002		P=0,0079		P=0,0121		P=0,0005		P=0,8437		P=0,2148		P=0,0002		P=0,0032		P<0,0001		P=0,0255		P=0,0184		P=0,0013		P=0,6657		P<0,0001		P=0,0004		P=0,4136

## Sheet: E9h
% of initial body weight
Ctrl	LLC-Cax
97.34	86.67
104.65	81.85
95.73	86.09
99.28	81.51
98.29	82.05
Unpaired t test
Two-tailed
P<0,0001

## Sheet: E9i
GC muscle weight (% of initial body weight)
Ctrl	LLC-Cax
0.523669	0.47651
0.518272	0.423567
0.487805	0.456954
0.545126	0.437107
0.525597	0.440789
Unpaired t test
Two-tailed
P=0,0005

## Sheet: E9j
eWAT weight (% of initial body weight)
Ctrl	LLC-Cax
0.721893	0.241611
0.700997	0.394904
1.26829	0.47351
0.862816	0.669811
1.04778	0.282895
Unpaired t test
Two-tailed
P=0,0047

[truncated: 18 more sheets: E9k, E9l, E9m, E9n, E9o, E9p, E9q, E9r, E9s, E9t, E9u, E9v, E9w, E9x, E9y, E9z, E9aa, E9ab]
