# Supplementary material for: Multi-omics profiling of cachexia-targeted tissues reveals a spatio-temporally coordinated response to cancer
Source: Nat Metab. 2026 Jan 15;8(1):237–59. doi: 10.1038/s42255-025-01434-3 (PMC12855018; doi:10.1038/s42255-025-01434-3)
Supplement: Supplementary file 25 — Statistical source data. [file 42255_2025_1434_MOESM25_ESM.xlsx]

## Sheet: E10a
Initial body weight (g)
Ctrl	SW480-Cax
21	23.7
26	23.9
23.1	19.9
22.4	23.8
	20.9
Unpaired t test
Two-sided
P=0,6235

## Sheet: E10b
Final weights (g)
Body weight (tumour-free)		Lean mass (tumour-free)		Fat mass
Ctrl	SW480-Cax	Ctrl	SW480-Cax	Ctrl	SW480-Cax
22	20.946	18.45	18.576	1.03	0.39
26.7	22.241	22.49	19.621	1.57	0.38
24.7	17.537	20.8	15.287	0.92	0.25
23	21.146	19.24	18.226	2.06	0.51
	18.687		16.047		0.38
Unpaired t test		Unpaired t test		Unpaired t test
Two-sided		Two-sided		Two-sided
P=0,0203		P=0,0613		P=0,0036

## Sheet: E10c
% of initial body weight
Ctrl	SW480-Cax
104.8	88.4
102.7	93.1
106.9	88.1
102.7	88.8
	89.4
Unpaired Mann-Whitney
Two-sided
P=0,0159

## Sheet: E10d
Tissue weights (% initial body weight)
GC muscle		eWAT		iWAT
Ctrl	SW480-Cax	Ctrl	SW480-Cax	Ctrl	SW480-Cax
0.576	0.498	0.324	0.219	0.305	0.152
0.535	0.502	0.531	0.088	0.388	0.138
0.571	0.503	0.485	0.121	0.338	0.05
0.531	0.479	0.612	0.097	0.67	0.13
	0.478		0.11		0.115
Unpaired t test		Unpaired Mann-Whitney		Unpaired t test
Two-sided		Two-sided		Two-sided
P=0,0015		P=0,0159		P=0,0048

## Sheet: E10e
Tumour weight
Ctrl	SW480-Cax
	0.254
	0.459
	0.363
	0.354
	0.413

## Sheet: E10f
eWAT: mRNA levels (Fold changes)
Mthfr		Gnmt		Sat1		Gpx3		Gsta4
Ctrl	SW480-Cax	Ctrl	SW480-Cax	Ctrl	SW480-Cax	Ctrl	SW480-Cax	Ctrl	SW480-Cax
0.99	0.82	0.53	0.42	1.01	1.32	0.76	1.73	1.06	0.52
1.12	0.93	0.55	0.07	1.07	1.35	1.36	1.6	0.99	0.65
0.88	0.78	1.32	0.15	0.98	2.38	0.9	2.68	0.98	0.55
1.01	0.9	1.6	0.15	0.94	2.11	0.98	2.6	0.97	0.6
	1.16		0.57		1.28		1.61		0.58
Raw data (2-ΔCt values)
Mthfr		Gnmt		Sat1		Gpx3		Gsta4
Ctrl	SW480-Cax	Ctrl	SW480-Cax	Ctrl	SW480-Cax	Ctrl	SW480-Cax	Ctrl	SW480-Cax
0.81657	0.6764	1.52987	1.19964	7.36598	9.69472	71.2913	162.823	8.1513	3.99117
0.91674	0.76323	1.58587	0.20919	7.84819	9.91888	128.493	150.526	7.59626	4.96444
0.72498	0.64251	3.80499	0.43805	7.19349	17.452	84.8047	252.776	7.53921	4.20699
0.82618	0.73726	4.59573	0.43507	6.89815	15.4718	92.1328	245.34	7.47808	4.60442
	0.95577		1.65279		9.34447		151.819		4.49803
Unpaired t test		Unpaired t test		Unpaired t test		Unpaired Mann-Whitney		Unpaired t test
Two-sided		Two-sided		Two-sided		Two-sided		Two-sided
P=0,3816		P=0,0272		P=0,0349		P=0,0159		P<0,0001
Fold changes displayed on the graph have been calculated from exact 2-ΔCt values.
Statistical analysis was performed on rounded 2-ΔCt values displayed here.

## Sheet: E10g
Heart: Metabolite levels (Fold changes)
#1		#2		#3		#4		#5		#6		#7		#8		#9		#10		#11		#12		#13		#14		#15		#16		#17		#18		#19		#20
Ctrl	SW480-Cax	Ctrl	SW480-Cax	Ctrl	SW480-Cax	Ctrl	SW480-Cax	Ctrl	SW480-Cax	Ctrl	SW480-Cax	Ctrl	SW480-Cax	Ctrl	SW480-Cax	Ctrl	SW480-Cax	Ctrl	SW480-Cax	Ctrl	SW480-Cax	Ctrl	SW480-Cax	Ctrl	SW480-Cax	Ctrl	SW480-Cax	Ctrl	SW480-Cax	Ctrl	SW480-Cax	Ctrl	SW480-Cax	Ctrl	SW480-Cax	Ctrl	SW480-Cax	Ctrl	SW480-Cax
1.05686	1.10444	0.978623	1.13403	1.09307	0.6825	1.07171	1.55352	1.43504	0.415825	0.9389	1.50139	1.71993	0.702234	1.29653	1.83222	0.822762	15.0445	0.958071	0.958921	1.32012	1.71828	1.30337	1.2383	1.11763	2.00015	0.804287	3.2547	1.03929	1.14991	1.10425	1.58128	1.31431	1.59875	0.979089	1.50522	1.28024	1.03533	1.10763	3.39444
1.13575	0.736328	1.1324	0.84989	1.11764	0.522669	1.02006	1.66002	1.50496	0.851097	1.05545	1.56786	1.07665	0.672001	1.27437	1.37256	0.741257	7.20617	1.09349	0.980688	1.16958	1.43031	1.23796	0.959975	1.00316	1.46828	1.14384	3.54387	1.13774	0.925222	1.33832	1.90346	1.26257	0.986576	1.07905	1.39479	1.12463	1.09204	1.12975	2.15676
1.02368	0.621576	1.11593	0.895102	1.10949	0.669353	0.925427	1.39474	0.151839	0.932244	1.04696	1.8325	0.708019	1.17809	0.735577	1.46395	1.06369	21.6556	0.825507	4.58999	0.843419	1.82683	0.708778	1.32697	0.871204	2.32969	1.20831	4.17932	1.00728	1.34084	0.911334	1.76482	0.827403	2.37273	0.922771	1.64985	0.739633	0.354747	0.956451	4.5551
0.783713	0.794045	0.773048	0.988287	0.679796	0.811408	0.982801	1.56279	0.908164	0.971234	0.958689	2.17278	0.4954	1.06664	0.693522	1.71903	1.37229	26.6977	1.12294	3.00334	0.666873	1.65811	0.749887	1.13824	1.008	1.91673	0.843563	3.88202	0.815692	1.25102	0.646095	2.06789	0.595719	2.23848	1.01909	2.3334	0.8555	1.59949	0.806169	6.15884
	0.763777		0.889668		0.680084		1.74082		0.341918		1.72896		0.762647		1.09131		4.97912		0.866233		1.16439		0.759032		1.26914		2.63365		1.21386		1.59616		0.916811		2.03253		1.04147		1.44639
Raw data (MS intensities, arbitrary units)
#1		#2		#3		#4		#5		#6		#7		#8		#9		#10		#11		#12		#13		#14		#15		#16		#17		#18		#19		#20
Ctrl	SW480-Cax	Ctrl	SW480-Cax	Ctrl	SW480-Cax	Ctrl	SW480-Cax	Ctrl	SW480-Cax	Ctrl	SW480-Cax	Ctrl	SW480-Cax	Ctrl	SW480-Cax	Ctrl	SW480-Cax	Ctrl	SW480-Cax	Ctrl	SW480-Cax	Ctrl	SW480-Cax	Ctrl	SW480-Cax	Ctrl	SW480-Cax	Ctrl	SW480-Cax	Ctrl	SW480-Cax	Ctrl	SW480-Cax	Ctrl	SW480-Cax	Ctrl	SW480-Cax	Ctrl	SW480-Cax
325698	340361	118682	137529	436652	272640	455443	660199	120501	34917	70410	112592	32996	13472	266427	376509	7793	142498	617315	617863	33043	43009	460076	437106	1119253	2003052	5140	20800	5535947	6125172	112320	160841	289536	352196	18237	28037	11469	9275	15979	48969
350012	226919	137331	103070	446466	208792	433495	705458	126372	71467	79150	117577	20655	12892	261875	282051	7021	68255	704567	631888	29275	35801	436988	338861	1004615	1470406	7310	22648	6060390	4928354	136128	193612	278138	217338	20099	25980	10075	9783	16298	31114
315474	191555	135334	108553	443212	267388	393278	592723	12750	78281	78514	137423	13583	22601	151156	300832	10075	205116	531900	2957475	21111	45726	250191	468406	872466	2333063	7722	26709	5365435	7142201	92697	179510	182273	522702	17188	30731	6626	3178	13798	65713
241522	244706	93751	119854	271560	324135	417660	664136	76259	81555	71894	162941	9504	20463	142514	353248	12998	252874	723543	1935144	16692	41503	264702	401786	1009460	1919510	5391	24809	4344927	6663773	65718	210337	131234	493127	18982	43463	7664	14329	11630	88849
	235378		107894		271675		739795		28711		129658		14631		224256		47161		558141		29145		267930		1270980		16831		6465826		162355		201969		37859		9330		20866
Unpaired t test		Unpaired t test		Unpaired Mann-Whitney		Unpaired t test		Unpaired t test		Unpaired t test		Unpaired t test		Unpaired t test		Unpaired t test		Unpaired t test		Unpaired t test		Unpaired t test		Unpaired t test		Unpaired t test		Unpaired t test		Unpaired t test		Unpaired t test		Unpaired t test		Unpaired t test		Unpaired t test
Two-tailed		Two-tailed		Two-tailed		Two-tailed		Two-tailed		Two-tailed		Two-tailed		Two-tailed		Two-tailed		Two-tailed		Two-tailed		Two-tailed		Two-tailed		Two-tailed		Two-tailed		Two-tailed		Two-tailed		Two-tailed		Two-tailed		Two-tailed
P=0,1266		P=0,6179		P=0,1111		P<0,0001		P=0,3746		P=0,0009		P=0,6525		P=0,0482		P=0,0197		P=0,2428		P=0,0203		P=0,6526		P=0,0086		P<0,0001		P=0,1183		P=0,0022		P=0,1422		P=0,0058		P=0,9241		P=0,0328

## Sheet: E10h
Soleus: Metabolite levels (Fold changes)
#1		#2		#3		#4		#5		#6		#7		#8		#9		#10		#11		#12		#13		#14		#15		#16		#17		#18		#19		#20
Ctrl	SW480-Cax	Ctrl	SW480-Cax	Ctrl	SW480-Cax	Ctrl	SW480-Cax	Ctrl	SW480-Cax	Ctrl	SW480-Cax	Ctrl	SW480-Cax	Ctrl	SW480-Cax	Ctrl	SW480-Cax	Ctrl	SW480-Cax	Ctrl	SW480-Cax	Ctrl	SW480-Cax	Ctrl	SW480-Cax	Ctrl	SW480-Cax	Ctrl	SW480-Cax	Ctrl	SW480-Cax	Ctrl	SW480-Cax	Ctrl	SW480-Cax	Ctrl	SW480-Cax	Ctrl	SW480-Cax
1.04995	1.18729	0.942474	0.950906	1.206	0.885972	0.995745	1.58753	1.89143	0.614384	0.777478	2.154	1.30476	0.889873	1.01941	1.11533	0.401496	9.47022	0.63352	0.90089	0.898319	1.5671	0.9536	1.25441	0.897042	2.31271	1.01799	3.61911	1.09124	1.22103	1.05651	1.9626	0.873026	1.91553	0.944934	2.25686	1.00013	1.83693	0.919514	3.69471
0.967747	1.23222	1.01819	1.1079	0.959594	0.946478	0.822937	2.04386	1.49316	0.719652	0.926315	1.43583	0.8231	1.06055	1.19657	2.33468	0.977114	4.79021	0.939651	1.03101	0.789604	2.10427	0.847438	1.72399	0.986823	2.19684	1.12831	2.9417	0.851804	1.3303	0.872337	2.50898	0.804326	1.77956	0.6944	1.33489	0.741708	1.99811	0.804734	2.43417
1.0993	1.06302	1.10092	0.965248	0.992362	0.966414	1.03244	1.8945	0.299105	2.89206	1.25113	1.90658	1.13283	2.29574	0.979154	1.02182	1.11914	11.0082	1.08951	3.64016	1.07342	2.02888	0.968465	2.49067	1.02889	2.91755	0.661227	3.39233	1.14069	1.5051	1.2196	2.80101	1.24411	2.72867	1.18472	1.67946	1.2023	1.57939	1.21932	4.99263
0.883001	1.24938	0.938413	1.12409	0.842048	1.14227	1.14888	1.86348	0.31631	2.29187	1.04508	1.97512	0.739312	1.46463	0.80486	1.62197	1.50225	11.7428	1.33732	2.07409	1.23866	2.28143	1.2305	2.03104	1.08724	2.71431	1.19247	2.69777	0.916266	1.60602	0.851554	3.5621	1.07854	2.64052	1.17594	1.74814	1.05587	1.64497	1.05643	4.69952
	1.15001		0.837922		0.978996		1.99729		2.16532		1.59228		0.953042		0.881092		2.69672		0.817224		1.78736		1.71665		1.71328		2.10502		1.3618		2.32828		1.87361		1.50928		1.80615		1.54037
Raw data (MS intensities, arbitrary units)
#1		#2		#3		#4		#5		#6		#7		#8		#9		#10		#11		#12		#13		#14		#15		#16		#17		#18		#19		#20
Ctrl	SW480-Cax	Ctrl	SW480-Cax	Ctrl	SW480-Cax	Ctrl	SW480-Cax	Ctrl	SW480-Cax	Ctrl	SW480-Cax	Ctrl	SW480-Cax	Ctrl	SW480-Cax	Ctrl	SW480-Cax	Ctrl	SW480-Cax	Ctrl	SW480-Cax	Ctrl	SW480-Cax	Ctrl	SW480-Cax	Ctrl	SW480-Cax	Ctrl	SW480-Cax	Ctrl	SW480-Cax	Ctrl	SW480-Cax	Ctrl	SW480-Cax	Ctrl	SW480-Cax	Ctrl	SW480-Cax
221647	250641	189582	191278	456541	335393	344185	548739	86191	27997	44229	122536	46701	31851	120860	132232	6092	143694	324058	460823	72723	126864	271171	356710	751598	1937732	7299	25949	5810283	6501327	74931	139194	116924	256546	19262	46005	7930	14565	14412	57909
204294	260124	204813	222858	363263	358298	284453	706472	68042	32794	52696	81681	29461	37960	141864	276796	14826	72683	480650	527383	63922	170350	240982	490242	826822	1840652	8090	21092	4535411	7083171	61869	177945	107723	238335	14155	27211	5881	15843	12613	38152
232066	224406	221454	194163	375668	365845	356869	654845	13630	131789	71174	108461	40547	82171	116087	121146	16981	167030	557307	1862015	86898	164247	275398	708260	862071	2444509	4741	24323	6073573	8013892	86498	198657	166623	365449	24150	34235	9533	12523	19111	78252
186404	263747	188765	226114	318765	432417	397116	644122	14414	104439	59452	112360	26462	52423	95423	192298	22794	178176	684064	1060937	100275	184692	349911	577559	910959	2274221	8550	19343	4878639	8551237	60395	252636	144448	353644	23971	35635	8372	13043	16558	73658
	242771		168551		370608		690376		98672		90581		34112		104461		40918		418026		144695		488156		1435496		15093		7250883		165129		250932		30766		14321		24143
Unpaired t test		Unpaired t test		Unpaired t test		Unpaired t test		Unpaired t test		Unpaired t test		Unpaired t test		Unpaired t test		Unpaired t test		Unpaired t test		Unpaired t test		Unpaired t test		Unpaired t test		Unpaired t test		Unpaired t test		Unpaired t test		Unpaired t test		Unpaired t test		Unpaired t test		Unpaired t test
Two-tailed		Two-tailed		Two-tailed		Two-tailed		Two-tailed		Two-tailed		Two-tailed		Two-tailed		Two-tailed		Two-tailed		Two-tailed		Two-tailed		Two-tailed		Two-tailed		Two-tailed		Two-tailed		Two-tailed		Two-tailed		Two-tailed		Two-tailed
P=0,0165		P=0,969		P=0,8517		P<0,0001		P=0,2785		P=0,0022		P=0,3296		P=0,2431		P=0,0112		P=0,3026		P=0,0007		P=0,0102		P=0,0007		P=0,0005		P=0,0044		P=0,0013		P=0,002		P=0,0104		P=0,0003		P=0,0133

## Sheet: E10i
iWAT: Metabolite levels (Fold changes)
#1		#2		#3		#4		#5		#6		#7		#8		#9		#10		#11		#12		#13		#14		#15		#16		#17		#18		#19		#20
Ctrl	SW480-Cax	Ctrl	SW480-Cax	Ctrl	SW480-Cax	Ctrl	SW480-Cax	Ctrl	SW480-Cax	Ctrl	SW480-Cax	Ctrl	SW480-Cax	Ctrl	SW480-Cax	Ctrl	SW480-Cax	Ctrl	SW480-Cax	Ctrl	SW480-Cax	Ctrl	SW480-Cax	Ctrl	SW480-Cax	Ctrl	SW480-Cax	Ctrl	SW480-Cax	Ctrl	SW480-Cax	Ctrl	SW480-Cax	Ctrl	SW480-Cax	Ctrl	SW480-Cax	Ctrl	SW480-Cax
1.64943	2.53656	1.49114	2.88869	1.56692	2.77581	1.41798	3.36657	1.2293	1.0759	1.4686	4.57743	1.61375	3.83218	1.5106	1.32744	1.61672	36.6773	1.44305	1.33063	1.42911	4.97573	2.3925	6.67953	1.63893	5.40464	2.36186	7.11378	1.52708	2.9829	1.59675	6.26086	1.93317	5.66023	1.33817	5.70161	0.629784	2.42576	0.87498	11.2778
0.553696	2.09141	0.66867	2.43451	0.560673	2.22602	0.703838	3.0053	0.146129	0.683786	0.611595	3.23655	0.69244	4.46214	0.590283	1.61941	0.282292	13.36	0.63191	1.01361	0.579762	5.74638	0.293155	7.40286	0.529326	3.66024	0.490054	3.66025	0.617777	2.9636	0.58631	5.19058	0.341012	3.60609	0.598273	2.34242	1.25327	1.4902	1.07561	3.87807
0.942992	3.6915	1.07891	4.60726	0.997213	5.60467	0.884989	5.54719	1.09653	2.57612	1.13427	3.89418	0.889245	26.3965	0.912877	4.65217	1.18577	47.4049	1.02951	3.94549	1.04163	12.9126	0.739459	11.3405	0.968202	8.73396	0.621408	9.98211	1.24632	5.95512	0.90052	8.75654	0.980896	8.5543	1.39184	4.58664	1.46305	1.93583	0.868984	13.4901
0.853884	3.78893	0.761273	4.91613	0.875197	4.97281	0.993197	4.76984	1.52805	1.36059	0.785538	5.74996	0.804561	12.2569	0.986236	17.2532	0.915218	42.1022	0.895528	2.77267	0.9495	14.0728	0.574887	14.0832	0.863541	7.21836	0.526681	8.09599	0.60882	5.30207	0.916421	9.95037	0.744923	6.98314	0.671713	4.39835	0.65389	1.28845	1.18042	14.5671
	2.68813		3.82594		3.03217		4.04718		0.870584		3.52599		8.25073		2.42517		9.78793		1.35506		8.94178		11.1187		3.83882		3.68551		4.16686		6.77341		3.2762		3.51257		1.28563		3.17686
Raw data (MS intensities, arbitrary units)
#1		#2		#3		#4		#5		#6		#7		#8		#9		#10		#11		#12		#13		#14		#15		#16		#17		#18		#19		#20
Ctrl	SW480-Cax	Ctrl	SW480-Cax	Ctrl	SW480-Cax	Ctrl	SW480-Cax	Ctrl	SW480-Cax	Ctrl	SW480-Cax	Ctrl	SW480-Cax	Ctrl	SW480-Cax	Ctrl	SW480-Cax	Ctrl	SW480-Cax	Ctrl	SW480-Cax	Ctrl	SW480-Cax	Ctrl	SW480-Cax	Ctrl	SW480-Cax	Ctrl	SW480-Cax	Ctrl	SW480-Cax	Ctrl	SW480-Cax	Ctrl	SW480-Cax	Ctrl	SW480-Cax	Ctrl	SW480-Cax
144586	222350	78017	151137	146437	259415	330106	783741	52443	45899	29449	91789	13587	32265	39372	34598	6884	156172	2081397	1919243	9261	32244	112478	314023	365693	1205932	5610	16897	608327	1188265	40268	157891	355317	1040351	10696	45573	2900	11170	7004	90276
48536	183329	34985	127374	52398	208034	163854	699637	6234	29171	12264	64901	5830	37569	15385	42208	1202	56887	911441	1461983	3757	37238	13782	348029	118108	816706	1164	8694	246097	1180576	14786	130900	62678	662800	4782	18723	5771	6862	8610	31043
82661	323590	56449	241053	93195	523787	206026	1291389	46779	109900	22745	78088	7487	222245	23793	121253	5049	201850	1484925	5690808	6750	83677	34764	533147	216034	1948799	1476	23710	496484	2372276	22710	220829	180289	1572282	11125	36661	6737	8914	6956	107985
74850	332131	39830	257213	81792	464736	231217	1110422	65188	58044	15752	115301	6774	103197	25705	449682	3897	179271	1291672	3999187	6153	91195	27027	662089	192681	1610626	1251	19230	242529	2112130	23111	250936	136917	1283503	5369	35156	3011	5933	9449	116606
	235637		200174		283373		942186		37140		70705		69467		63209		41677		1954486		57945		522721		856552		8754		1659907		170817		602167		28076		5920		25430
Unpaired t test		Unpaired t test		Unpaired t test		Unpaired t test		Unpaired t test		Unpaired t test		Unpaired t test		Unpaired Mann-Whitney		Unpaired t test		Unpaired t test		Unpaired t test		Unpaired t test		Unpaired t test		Unpaired Mann-Whitney		Unpaired t test		Unpaired t test		Unpaired t test		Unpaired t test		Unpaired t test		Unpaired t test
Two-tailed		Two-tailed		Two-tailed		Two-tailed		Two-tailed		Two-tailed		Two-tailed		Two-tailed		Two-tailed		Two-tailed		Two-tailed		Two-tailed		Two-tailed		Two-tailed		Two-tailed		Two-tailed		Two-tailed		Two-tailed		Two-tailed		Two-tailed
P=0,0026		P=0,0019		P=0,0096		P=0,0006		P=0,519		P=0,0006		P=0,0691		P=0,0317		P=0,0129		P=0,1383		P=0,0052		P=0,0007		P=0,0039		P=0,0159		P=0,0025		P=0,0004		P=0,0056		P=0,0023		P=0,0632		P=0,0191

## Sheet: E10j
Soleus: TCA cycle metabolite isotopologues (% of total)
Citrate	M+0					M+1					M+2					M+3					M+4					M+5					M+6
Ctrl	49.8343	75.9672	49.633	73.5273		13.7602	12.636	16.1586	7.31359		23.8141	7.31535	22.3924	14.7268		9.08141	3.10417	8.23697	3.15788		3.19064	0.924465	3.23341	1.18567		0	0	0	0		0.319295	0.0527308	0.34552	0.0887263
SW480-Cax	68.34	66.7073	24.6887	21.051	61.4559	12.0863	13.3497	10.7526	17.8744	15.2869	12.5546	13.0414	18.9656	25.1402	15.834	4.85746	4.91591	21.0682	21.2586	5.33618	1.99033	1.79567	18.1216	12.4496	1.93065	0	0	0	0	0	0.171359	0.189948	6.40328	2.22622	0.156318
Succinate	M+0					M+1					M+2					M+3					M+4
Ctrl	65.4462	77.0268	60.5652	78.5526		20.8381	11.8932	23.1334	10.9469		9.76167	7.32074	11.2893	7.77608		3.29012	3.06148	4.10722	2.10293		0.663947	0.697735	0.904847	0.621458
SW480-Cax	62.6196	66.1291	27.3146	27.6553	64.656	20.0777	19.7448	19.2101	27.2636	20.4798	11.596	9.61216	22.1061	23.5278	10.7924	4.70928	3.67338	19.2853	15.5646	3.49947	0.997348	0.840575	12.0838	5.98872	0.572341
Fumarate	M+0					M+1					M+2					M+3					M+4
Ctrl	63.5226	77.8632	64.969	83.7708		22.4606	12.6364	20.7519	8.57718		9.82096	5.78188	9.84063	5.29089		3.45294	2.8858	3.64449	1.87147		0.742993	0.832704	0.794065	0.489683
SW480-Cax	63.8881	67.6541	15.1334	26.27	69.7474	18.7289	18.4266	21.9511	28.3451	17.3572	11.7555	9.45027	24.7833	23.3811	9.3812	4.71113	3.76304	23.7205	15.8167	2.95457	0.916417	0.70598	14.4115	6.18713	0.559572
Malate	M+0					M+1					M+2					M+3					M+4
Ctrl	71.8372	81.489	70.017	86.4598		17.5507	10.407	17.7136	7.02133		7.20014	4.88567	8.45932	4.4408		2.79525	2.54144	3.10259	1.66667		0.616781	0.676868	0.707474	0.411382
SW480-Cax	70.5645	74.2214	16.1433	27.7164	74.6904	15.1285	14.579	22.3445	28.8633	14.3336	9.60943	7.5273	24.8885	22.4501	7.94547	3.96252	3.03908	22.9122	15.2085	2.57377	0.735095	0.633208	13.7116	5.76163	0.45674

[truncated: 1 more sheets: E10k]
